# Supplementary material for: Integrative host transcriptomic and mucosal microbiome profiling reveals region-specific host-microbiome associations across the human intestine
Source: bioRxiv. 2026 May 14:2026.05.13.725025. Preprint. [Version 1] doi: 10.64898/2026.05.13.725025 (PMC13192753; doi:10.64898/2026.05.13.725025)
Supplement: Supplement 10 — Tabs are separated by individual location comparisons. Transcript counts were filtered for genes with counts per million (CPM) above 0.5 across at least 37 samples and then trimmed mean of M-values (TMM) normalized. The dream() model included the covariates sex, age, library concentration, RIN score, extractor, and sequencing batch, plus patient ID as a random effect. Log fold changes (logFC) > 2 and adjusted p-values < 0.05 were considered significantly differentially expressed. TI = terminal ileum, C = cecum, RC = right colon, AveExpr = average expression level, adj.P.val = adjusted p value, B = log-odds that the gene is differentially expressed, z.std = p-value transformed into a signed z-score. [file media-10.xlsx]

## Sheet: TI_C
gene	logFC	AveExpr	t	P.Value	adj.P.Val	B	z.std
HOXA13	4.23698	-0.886977	7.19223	8.65e-11	1.37e-06	9.17121	6.48891
HOTTIP	4.07489	-2.3071	6.97459	2.85e-10	2.25e-06	9.3162	6.30658
LOC105377483	2.20108	-2.73523	6.86021	4.41e-10	2.32e-06	10.1255	6.23882
TMEM72	1.18844	0.491485	6.54475	1.91e-09	6.31e-06	8.02761	6.00545
RIMKLA	0.933053	2.82277	6.5368	2e-09	6.31e-06	8.2671	5.99799
SLC37A2	-2.77318	6.31831	-6.18258	1.09e-08	2.88e-05	8.71211	-5.71546
FAM3B	-2.44422	5.80091	-6.03231	2.35e-08	5.3e-05	8.87338	-5.58391
ST3GAL4	1.80126	2.85789	5.92907	4.17e-08	8.23e-05	5.80929	5.48358
CEP72	-0.935403	1.61549	-5.67635	1.18e-07	0.000206222	5.67963	-5.29725
SLC14A2	-3.31551	1.94739	-5.62393	1.94e-07	0.000306322	4.82796	-5.20498
THRB	1.84793	2.93672	5.45238	3.59e-07	0.000514681	6.00448	5.08972
CAPN13	0.8778	4.47209	5.39104	4.49e-07	0.000590769	5.93565	5.0469
MYRF	-0.73258	4.59794	-5.31716	5.51e-07	0.000669378	5.90169	-5.00758
PRDX6	0.59078	7.63749	5.35331	6.12e-07	0.000690674	5.1929	4.98725
CLIC6	-1.16143	2.30749	-5.28982	7.14e-07	0.000751965	3.89557	-4.9574
SPINK5	0.79641	1.12307	5.1973	9.87e-07	0.00097409	4.50892	4.89418
HOXA11.AS	1.28712	-1.53829	5.17235	1.11e-06	0.0010172	5.08379	4.87018
SELENBP1	0.59655	8.69774	5.16978	1.16e-06	0.0010172	5.23552	4.8624
PITX2	-0.897268	4.58317	-5.06681	1.65e-06	0.00137216	4.43931	-4.79199
LOC105377363	-1.5984	-0.106865	-4.99451	2.21e-06	0.00174439	4.61906	-4.73323
MCOLN2	1.08135	3.2321	4.97147	2.56e-06	0.00189382	3.16571	4.70315
SPON1	0.771128	5.13272	4.95243	2.64e-06	0.00189382	4.47668	4.69709
IGKV1D.17	-1.8523	-2.57096	-5.26814	2.85e-06	0.00195742	2.95764	-4.68123
RNF183	-1.47448	-1.90124	-4.92673	3.14e-06	0.00206674	3.65863	-4.66133
GRIN2B	-1.3179	-1.25865	-4.88805	3.46e-06	0.00212312	3.37446	-4.64121
ABCB11	1.02326	1.51452	4.88217	3.55e-06	0.00212312	2.86786	4.63623
POPDC3	-1.65922	-1.4021	-4.87373	3.68e-06	0.00212312	3.23171	-4.62849
CLDN8	1.9217	0.37624	4.86754	3.77e-06	0.00212312	3.52554	4.62393
TCN2	0.61925	5.27223	4.78367	5.65e-06	0.00307473	3.30287	4.53916
GPC3	-1.68832	1.39667	-4.76309	6.13e-06	0.00322409	3.15603	-4.52198
CLCN3	0.326451	7.14425	4.75669	7.68e-06	0.00383819	2.81496	4.47404
DRD5	-1.59736	0.359969	-4.69153	7.78e-06	0.00383819	2.2015	-4.47117
KLF8	-0.679805	1.85636	-4.62429	1.05e-05	0.00501484	2.47662	-4.40698
LOC105375444	0.885996	-2.20422	4.58189	1.35e-05	0.00625095	1.93975	4.35246
MCUB	-0.633348	2.3181	-4.54716	1.46e-05	0.00658877	2.59462	-4.33454
MSX2	-1.53981	-0.116231	-4.49646	1.71e-05	0.0073175	2.75843	-4.30023
LOC105370485	0.487142	1.25929	4.50395	1.71e-05	0.0073175	2.32374	4.2991
APBA1	0.764842	1.55239	4.48202	1.81e-05	0.00743454	2.50941	4.2872
MACC1	-0.569777	4.93637	-4.49101	1.84e-05	0.00743454	2.46468	-4.28389
REPS2	0.364914	3.27553	4.46559	1.93e-05	0.00762665	2.50252	4.27258
SPECC1L	0.405345	4.75128	4.42154	2.48e-05	0.00940907	2.12587	4.2163
TRPM6	1.35759	6.08657	4.41179	2.53e-05	0.00940907	2.1492	4.21251
PDP2	0.352339	4.01289	4.43131	2.56e-05	0.00940907	1.86793	4.20921
BRINP2	-1.57007	-1.72949	-4.38577	2.68e-05	0.00959843	1.8759	-4.1995
LOC105372641	-1.3266	-2.46415	-4.37506	2.97e-05	0.0104326	1.55223	-4.17548
LOC105379675	-1.81194	-2.34813	-4.35407	3.11e-05	0.0106714	1.75867	-4.16531
CA1	1.07547	6.48215	4.33102	3.27e-05	0.0109878	1.59104	4.15373
PTGER2	-0.426721	2.82119	-4.31363	3.62e-05	0.0115688	1.81472	-4.1308
FAM168A	-0.336098	4.8642	-4.33266	3.66e-05	0.0115688	1.65815	-4.12813
TRIM9	1.04584	0.65168	4.30179	3.66e-05	0.0115688	1.33179	4.12772
ELAPOR2	0.699455	2.36801	4.27859	4.01e-05	0.0124185	1.58495	4.10681
MFAP3L	-0.641106	1.26464	-4.26764	4.23e-05	0.0128506	1.40585	-4.09441
CDKN2B.AS1	0.822321	5.48551	4.27644	4.75e-05	0.0141485	1.39964	4.06762
SLC22A4	0.918234	2.61219	4.27006	4.96e-05	0.0145037	1.5424	4.05747
NUP50.DT	-0.511494	1.54957	-4.20396	5.63e-05	0.016145	1.05841	-4.028
PPP1R3B	0.531528	4.40038	4.21356	5.8e-05	0.016145	1.23706	4.02082
FOXQ1	-1.09508	-0.40261	-4.17937	5.88e-05	0.016145	1.20719	-4.01776
ENDOD1	0.436767	6.66138	4.19893	5.93e-05	0.016145	1.43426	4.01553
TRIM68	-0.314164	3.53969	-4.17776	6.1e-05	0.0163352	1.31836	-4.00874
TMEM253	0.40931	5.34637	4.29587	6.29e-05	0.0165598	0.978111	4.00153
ALDOB	-1.10992	8.36315	-4.14472	6.77e-05	0.0175282	1.15168	-3.98415
CYP2C18	-0.535523	6.27719	-4.13949	7.04e-05	0.0179267	1.28702	-3.97493
MMP28	0.483394	5.08019	4.09404	8.35e-05	0.020463	1.31173	3.93402
KCTD10	0.27906	5.32964	4.088	8.4e-05	0.020463	1.23594	3.93264
ABCB1	0.697141	7.88188	4.0966	8.51e-05	0.020463	0.927302	3.9296
CLCN5	0.384919	3.77072	4.07854	8.55e-05	0.020463	1.31689	3.92831
ITPRID2	0.404569	8.0645	4.09972	8.95e-05	0.0210897	0.976916	3.91743
LOC105369890	0.710317	0.594739	4.04977	9.56e-05	0.0221944	0.797616	3.90151
ROS1	1.13074	0.407936	4.03607	0.000100206	0.0228508	1.16735	3.89009
GNE	0.466606	5.36969	4.0331	0.000101315	0.0228508	1.14599	3.88742
TOM1L1	0.250714	5.51604	4.01689	0.000111569	0.0248093	0.940671	3.86395
HEATR5A	0.308764	6.04875	4.00826	0.000115885	0.025411	0.962827	3.85467
INTS6L	0.37711	3.70384	3.98622	0.000121483	0.0262736	0.800282	3.84311
IPO8	0.194514	5.82555	3.9785	0.000123959	0.0264468	0.96796	3.83816
CREB3L2	-0.394368	6.23762	-3.97375	0.000127736	0.0268892	0.898923	-3.83078
APOL1	-0.784271	6.14961	-3.97251	0.000129625	0.0269278	0.879704	-3.82717
RBL1	-0.291137	2.2555	-3.96453	0.000132851	0.0272396	0.779346	-3.82111
LIN54	0.305924	4.10743	3.96364	0.000143687	0.0290108	0.503838	3.80173
ACKR4	-0.974837	1.73738	-3.98037	0.000145297	0.0290108	0.714657	-3.79897
NOX1	0.762626	2.526	3.93793	0.000147002	0.0290108	0.519621	3.79608
TACSTD2	-1.09375	0.164661	-3.93653	0.000157461	0.0306912	0.272606	-3.779
LOC105375431	0.737576	-2.22281	3.90945	0.000160621	0.0309254	0.394297	3.77405
GSPT2	-0.346291	2.24734	-3.90336	0.000163864	0.0311697	0.431643	-3.76906
BISPR	-0.997215	0.961583	-3.93981	0.000169117	0.031786	0.633849	-3.76117
ITPKA	0.401681	4.79414	3.89662	0.000172133	0.0319721	0.57591	3.75675
SFXN5	0.25228	4.41011	3.90569	0.000186164	0.0341762	0.238615	3.73709
ARTN	1.07611	-1.9516	3.86169	0.000190047	0.034488	0.232619	3.73189
ITGB8	-0.627608	3.0937	-3.88284	0.00019479	0.0349471	0.483504	-3.72568
GCNT1	-0.43227	5.77544	-3.87447	0.000198109	0.0351432	0.278061	-3.72142
BAIAP2.DT	-0.379717	2.88365	-3.85312	0.000200445	0.0351625	0.135564	-3.71846
ZNF219	0.305789	5.03028	3.85069	0.000202859	0.0351949	0.485594	3.71543
COLGALT1	-0.255676	5.06234	-3.83549	0.000210804	0.0361759	0.494764	-3.7057
AZGP1	-0.64017	2.84979	-3.86276	0.000218434	0.0370822	0.389093	-3.69668
PACS1	-0.473932	3.55687	-3.81677	0.000222906	0.0374387	0.442008	-3.69153
NEDD4	0.609981	3.63069	3.79392	0.000241863	0.0401951	0.39519	3.67073
ADAMTSL5	-0.51664	1.33821	-3.81272	0.00026279	0.0432181	0.2672	-3.64946
UCK2	0.413124	4.76503	3.79232	0.000265927	0.043283	0.0775959	3.64641
HGSNAT	0.20509	5.52478	3.75774	0.000282142	0.0454537	0.238084	3.63117
LOC105376993	0.707456	-1.1978	3.73982	0.00029343	0.0467947	-0.0858256	3.62103
CCL4	-0.77453	1.53223	-3.75258	0.000300023	0.0469283	-0.0693619	-3.61528
KIF21B	-0.44665	3.43795	-3.73495	0.000300212	0.0469283	0.101558	-3.61512
IRF2BPL	-0.341287	3.84549	-3.73235	0.000309357	0.0478836	0.0625748	-3.60734
DIO3	1.00753	-1.16964	3.66568	0.000381832	0.0583261	-0.364892	3.55233
MAPRE3	0.395929	3.48616	3.6692	0.000384211	0.0583261	-0.432959	3.5507
IL18R1	-0.430568	2.42906	-3.65795	0.000395921	0.0595314	-0.163452	-3.54279
LINC01752	0.51172	0.387707	3.64159	0.000414063	0.0613791	-0.335684	3.53095
CNNM2	0.351086	4.74913	3.6564	0.000415984	0.0613791	-0.301883	3.52973
TRAM2	-0.321119	5.55795	-3.6164	0.000469361	0.0686137	-0.328797	-3.49766
MS4A12	0.724692	4.6497	3.58789	0.000498098	0.0715467	-0.686221	3.48178
DHX32	0.212201	5.64647	3.58721	0.000498489	0.0715467	-0.284052	3.48157
RNF186	-0.835342	4.29873	-3.57116	0.000528826	0.0751407	-0.447811	-3.46571
LHFPL3.AS2	-0.732727	1.06413	-3.56889	0.000533048	0.0751407	-0.426683	-3.46357
GALNT5	0.502161	5.46506	3.56616	0.000542025	0.07573	-0.355016	3.45908
VIL1	0.27322	9.20366	3.57273	0.000554692	0.07682	-0.565652	3.45285
MS4A8	-0.500592	5.92783	-3.55553	0.000559836	0.0768581	-0.416811	-3.45036
LOC107985911	-0.563367	0.114482	-3.55412	0.000582692	0.0792211	-0.491423	-3.43955
CPNE7	-0.863946	-1.06999	-3.58038	0.000587083	0.0792211	-0.462119	-3.43751
UBE2L6	-0.728938	5.70286	-3.55223	0.000592409	0.0792623	-0.527268	-3.43507
GBP4	-0.917275	5.09509	-3.53476	0.000612508	0.0812628	-0.495943	-3.42601
LTK	0.587854	3.35265	3.51878	0.000638059	0.0839473	-0.537538	3.4149
LMTK3	-0.783476	1.70695	-3.50884	0.000651068	0.084951	-0.462141	-3.4094
ZNF185	-0.561556	2.6527	-3.51469	0.000672707	0.0862855	-0.770918	-3.40047
MMP24	0.970664	-0.0596659	3.54002	0.000675412	0.0862855	-0.658897	3.39937
NBPF6	-1.44005	-1.96891	-3.49697	0.000677692	0.0862855	-0.504564	-3.39845
TNFSF4	0.575104	-0.151738	3.48992	0.000693995	0.0870058	-0.667927	3.39194
TGM2	-0.787718	6.10497	-3.49332	0.000694371	0.0870058	-0.646652	-3.39179
BACE1	-0.402331	3.54283	-3.49036	0.000710781	0.0877512	-0.655098	-3.38539
LINC01443	-0.880469	-0.949584	-3.47806	0.000723375	0.0877512	-0.703479	-3.38056
ISX	0.931521	5.84292	3.48217	0.00072493	0.0877512	-0.606102	3.37997
LOC102724351	0.573516	-1.42859	3.49065	0.000726462	0.0877512	-0.763845	3.37939
FNTA	0.180418	4.98885	3.4826	0.000732775	0.0877512	-0.648019	3.37701
LPCAT1	-0.427694	3.65177	-3.47649	0.000733668	0.0877512	-0.623964	-3.37668
ATP1A1	0.312419	11.401	3.49553	0.00074597	0.0885517	-0.797131	3.3721
SLC13A1	1.67365	0.00501126	3.52654	0.000759576	0.0886991	-1.37773	3.36712
TGFB3	0.506379	0.846405	3.46882	0.000763006	0.0886991	-0.694985	3.36588
LOC105375445	0.808088	-2.63099	3.47142	0.000764066	0.0886991	-0.897425	3.36549
LMO4	-0.32194	4.93525	-3.46636	0.000774508	0.089255	-0.732119	-3.36175
IGFBP2	-0.602294	5.0332	-3.45018	0.000798507	0.0913538	-0.792481	-3.35331
NBEAL2	-0.339901	4.80873	-3.45377	0.000811518	0.0921744	-0.815305	-3.34884
SPAG1	0.283175	3.88268	3.44149	0.000820207	0.0924959	-0.859334	3.34588
RRN3	0.233771	4.63088	3.48166	0.000830055	0.0929427	-0.877307	3.34257
KCTD1	0.327103	1.2853	3.41852	0.000885037	0.0979111	-0.88886	3.32473
PRKG2	0.90654	4.17672	3.42295	0.000889717	0.0979111	-0.766839	3.32326
EXOC3L1	-0.538025	0.351404	-3.42015	0.000893033	0.0979111	-0.872558	-3.32222
PLEKHS1	-0.846387	4.63184	-3.42392	0.000899521	0.0979424	-0.80766	-3.3202
LOC105376938	1.13923	-2.14266	3.41329	0.000923529	0.0998677	-1.06926	3.31284
SLC26A3	0.516052	11.4202	3.42149	0.000943466	0.100721	-0.955282	3.30686
LRRN2	1.03046	2.27575	3.39953	0.000944184	0.100721	-1.07041	3.30665
BLNK	-0.402727	4.6137	-3.42952	0.000957299	0.101435	-0.994185	-3.30278
CCDC50	0.227771	5.11313	3.38724	0.000977382	0.102544	-0.884867	3.29696
GGH	0.368681	3.74283	3.38689	0.000985879	0.102544	-0.971025	3.29453
TRNP1	-0.882571	-0.194329	-3.41334	0.000987253	0.102544	-0.96843	-3.29413
SLC36A1	0.379511	6.86877	3.39066	0.000999174	0.103104	-1.00573	3.29076
REG1A	-1.96855	6.39838	-3.38039	0.00100604	0.103139	-0.964561	-3.28883
GNAI1	0.407871	3.21257	3.37288	0.00102478	0.104382	-0.982243	3.28363
PRRT3	-0.5536	-0.686667	-3.37881	0.00103349	0.104594	-0.906162	-3.28125
PLPP5	-0.264244	4.65279	-3.35865	0.00107382	0.107571	-0.957369	-3.27044
FREM1	-0.89147	2.97679	-3.38406	0.00107653	0.107571	-0.921581	-3.26972
WWP1	-0.165496	5.58948	-3.3686	0.0010907	0.1079	-1.05481	-3.26602
LRP6	0.238153	5.17322	3.36319	0.00110425	0.1079	-1.04358	3.26252
RAB4A	0.185286	4.87295	3.36881	0.00111286	0.1079	-1.08422	3.26032
TUBAL3	0.402803	5.70563	3.36753	0.00111321	0.1079	-1.082	3.26023
LOC100506023	0.706748	-1.50293	3.34745	0.00111399	0.1079	-1.04207	3.26003
EXD3	0.231292	3.45548	3.35208	0.00113201	0.108977	-1.1259	3.25548
DPEP1	-1.00165	4.97208	-3.34872	0.00115929	0.110927	-0.970166	-3.24871
AKTIP	0.282859	3.93576	3.3441	0.00116733	0.111023	-1.08768	3.24674
EIF4G3	0.174084	6.37266	3.33955	0.00119206	0.112696	-1.1031	3.24077
BMP2K	0.287681	5.53354	3.34198	0.00120581	0.113318	-1.07686	3.2375
PML	-0.442106	5.02703	-3.33519	0.00123496	0.11537	-1.16234	-3.23068
DAGLA	-0.345485	3.65759	-3.30825	0.0012706	0.11746	-1.16285	-3.22254
RUFY1	0.133408	4.91415	3.31591	0.00127927	0.11746	-1.12658	3.22059
ARHGAP4	-0.313778	4.26049	-3.30934	0.00127965	0.11746	-1.16922	-3.2205
GIPC1	0.293352	6.95849	3.32952	0.00131502	0.120009	-1.18844	3.21268
SLC7A9	-1.96758	2.77997	-3.28939	0.00134568	0.121193	-1.11978	-3.20606
PMS2P7	0.37206	-0.17075	3.28922	0.00135174	0.121193	-1.17547	3.20476
ZFY	0.206792	-1.57516	3.28732	0.00136362	0.121193	-1.21297	3.20224
VAV2	0.439403	5.39733	3.29035	0.00136798	0.121193	-1.19478	3.20132
KLHDC7B.DT	-1.0548	-0.541774	-3.28407	0.00137388	0.121193	-1.29309	-3.20008
SLC4A4	0.35762	7.6608	3.28752	0.0013793	0.121193	-1.16907	3.19895
HGD	0.390092	4.51235	3.32677	0.001404	0.121193	-1.23446	3.19383
LOC124907763	0.628957	-0.594749	3.27751	0.00140603	0.121193	-1.25975	3.19341
CEP76	0.287955	2.35914	3.29009	0.00141097	0.121193	-1.23839	3.1924
LOC105372405	0.669039	-1.74118	3.30845	0.00141129	0.121193	-1.41667	3.19233
GIMAP2	-0.352711	3.24875	-3.28758	0.00141244	0.121193	-1.19965	-3.1921
MUC12	0.715774	7.53596	3.27699	0.00142674	0.121759	-1.20356	3.18919
RHOBTB2	-0.654461	3.87058	-3.28626	0.00144099	0.122314	-1.21815	-3.18631
UBA7	-0.298409	5.93082	-3.27325	0.00145434	0.122786	-1.28315	-3.18364
IFNAR2	-0.335492	3.94026	-3.26407	0.00152996	0.128484	-1.31692	-3.16894
BAIAP2	-0.33504	1.93704	-3.24584	0.00156035	0.130343	-1.36405	-3.16322
ETNK1	-0.533948	7.89967	-3.24507	0.00158583	0.131774	-1.30917	-3.1585
GLE1	0.146409	5.29843	3.24328	0.0016158	0.133561	-1.37065	3.15304
RAB3B	0.592895	1.96269	3.22899	0.00163738	0.133686	-1.39147	3.14916
CIMAP1C	-0.917932	-1.92305	-3.23071	0.0016418	0.133686	-1.41759	-3.14838
SLC5A1	-0.562242	7.72654	-3.22993	0.00164271	0.133686	-1.42056	-3.14821
HOXB2	-0.658298	1.04836	-3.22285	0.00169282	0.135864	-1.38271	-3.13942
LOC101927020	-1.20532	-2.36783	-3.25499	0.00169525	0.135864	-2.0044	-3.139
GAL3ST2	0.482886	-0.589506	3.22051	0.00169529	0.135864	-1.54917	3.13899
PIWIL4	-0.253564	2.73176	-3.21896	0.00171802	0.136633	-1.43174	-3.13509
FUT4	-0.285493	5.01805	-3.23131	0.0017222	0.136633	-1.47249	-3.13438
OLFM4	-1.0003	8.28418	-3.21302	0.00175014	0.138156	-1.44497	-3.12965
AK7	-0.344424	1.34435	-3.21958	0.00177423	0.138786	-1.53469	-3.12563
OSBPL8	-0.371876	5.05258	-3.21162	0.00177571	0.138786	-1.42625	-3.12539
RNF24	-0.410241	3.09928	-3.1961	0.00181794	0.141021	-1.47081	-3.11847
LOC105376944	-0.730683	-1.59498	-3.19456	0.00182637	0.141021	-1.50803	-3.1171
INTS15	-0.164291	3.4036	-3.19232	0.00184939	0.141021	-1.44394	-3.11341
GGT7	-0.253151	3.2401	-3.19405	0.00185178	0.141021	-1.48669	-3.11303
PRR5L	0.285914	5.96549	3.19455	0.00185658	0.141021	-1.48692	3.11227
CEACAM8	0.84171	-1.86756	3.18525	0.00187842	0.141021	-1.55531	3.10881
IFITM1	-0.70458	6.59021	-3.20871	0.00187979	0.141021	-1.51778	-3.10859
LOC124903318	0.551361	1.19447	3.18445	0.00188247	0.141021	-1.54873	3.10817
SLC66A2	0.266831	4.61787	3.19747	0.00188468	0.141021	-1.5297	3.10783
CMTM4	0.302512	6.63031	3.19359	0.00189695	0.141269	-1.52606	3.10591
RNF144A	0.418836	4.12184	3.1838	0.0019151	0.141951	-1.55564	3.10309
IFT52	0.190177	3.66589	3.17524	0.00193802	0.142508	-1.51321	3.09957
REG1B	-2.25199	3.12714	-3.21253	0.00195631	0.142508	-1.53081	-3.09679
B3GNT7	0.499384	5.67653	3.18423	0.00196334	0.142508	-1.52536	3.09572
PDGFD	-0.474787	2.2891	-3.1828	0.00196603	0.142508	-1.5974	-3.09532
AKAP9	0.259701	8.25702	3.17597	0.00196774	0.142508	-1.52482	3.09506
AMER1	-0.292037	2.55279	-3.16222	0.0020397	0.147015	-1.53415	-3.08439
PRORY	0.405366	-2.3338	3.16749	0.0020486	0.147015	-1.5781	3.08309
NWD2	1.12113	-0.852863	3.15256	0.00209694	0.149694	-1.66051	3.07615
TTYH3	-0.342683	5.75227	-3.15183	0.0021049	0.149694	-1.57097	-3.07502
PRDX6.AS1	0.528327	-1.22511	3.14536	0.00212899	0.149841	-1.63861	3.07162
SIMC1	-0.252851	3.70697	-3.15057	0.00213027	0.149841	-1.55987	-3.07144
PCAT18	0.739045	-1.93623	3.14292	0.0021454	0.149841	-1.63567	3.06933
MED8	0.1635	4.72095	3.22696	0.00215745	0.149841	-1.57266	3.06766
STRN3	0.229645	4.43174	3.14237	0.00216753	0.149841	-1.61063	3.06626
GLIS3	-0.429599	1.39112	-3.14298	0.00217377	0.149841	-1.60899	-3.0654
CHD9NB	0.445377	1.81152	3.141	0.00218255	0.149841	-1.71608	3.0642
LOC105370132	-0.676833	-1.3835	-3.13738	0.00218289	0.149841	-1.57205	-3.06415
ABCF2	0.216138	2.74751	3.15348	0.00221384	0.151308	-1.66198	3.05994
GABRP	-1.51835	-0.875189	-3.13924	0.00226691	0.154267	-1.55685	-3.05283
AGMAT	-0.284442	4.62095	-3.12685	0.00229532	0.155147	-1.64516	-3.0491
HSBP1L1	0.300761	3.48592	3.13066	0.0023008	0.155147	-1.71139	3.04838
CRACD	0.275085	6.61294	3.14367	0.00230933	0.155147	-1.70219	3.04727
RASAL1	-0.399148	0.957205	-3.12106	0.00234951	0.157178	-1.74794	-3.04208
LOC124906209	-0.755083	-1.52656	-3.10856	0.0023883	0.159099	-1.66782	-3.03715
LOC124909353	0.650654	-1.92673	3.10936	0.00240437	0.159496	-1.74616	3.03512
EVI2B	-0.423159	4.59872	-3.10603	0.0024175	0.159697	-1.68685	-3.03348
PPP4R1	0.227484	5.88164	3.11356	0.00243603	0.16025	-1.72771	3.03118
LINC02532	0.40341	-1.63156	3.1033	0.00245437	0.160787	-1.7714	3.02891
LOC124902961	0.47035	2.76815	3.09246	0.00251073	0.163422	-1.73944	3.02204
LOC124903199	-0.821501	-0.763462	-3.09187	0.00251531	0.163422	-1.71943	-3.02149
FYN	-0.348382	3.87842	-3.09167	0.00255517	0.165332	-1.6979	-3.01673
CD8A	-0.612314	3.66481	-3.08891	0.00262934	0.167893	-1.72846	-3.00805
KRBOX4	-0.329655	1.14348	-3.08646	0.00262978	0.167893	-1.74004	-3.00799
ELL2	-0.308845	4.87483	-3.07296	0.00266673	0.167893	-1.77246	-3.00375
UNC13D	0.48266	4.22952	3.08335	0.00267004	0.167893	-1.81802	3.00337
BTN3A1	-0.381609	5.07054	-3.08927	0.00267055	0.167893	-1.79919	-3.00332
STAT5A	-0.219177	3.99833	-3.07484	0.00267069	0.167893	-1.79061	-3.0033
RAI2	-0.426605	1.71461	-3.07068	0.00268558	0.167893	-1.73522	-3.00161
CD55	-0.71334	6.42703	-3.08389	0.00268895	0.167893	-1.79617	-3.00123
NFATC1	-0.449577	1.09986	-3.07186	0.00269046	0.167893	-1.76684	-3.00106
SNX2	-0.149055	5.94671	-3.06821	0.00274375	0.170545	-1.8005	-2.99508
HAPLN3	-0.648702	0.316823	-3.05935	0.00278229	0.172262	-1.83271	-2.99082
SLCO4A1.AS2	-0.435674	2.62187	-3.06878	0.00279642	0.17246	-1.76285	-2.98927
LOC105374588	0.468566	1.86291	3.05495	0.00281875	0.173161	-1.88676	2.98684
GLDN	1.08258	-1.41689	3.0552	0.00283456	0.173457	-1.8799	2.98513
RUNDC3B	0.386873	3.03973	3.05239	0.00288983	0.176126	-1.79594	2.97922
SH2D2A	-0.394634	1.54472	-3.05734	0.00290048	0.176126	-1.81758	-2.97809
MRAP2	-0.388005	2.83481	-3.04265	0.00292908	0.177181	-1.89843	-2.97508
GBP5	-0.706795	3.3772	-3.04572	0.00295631	0.178146	-1.84241	-2.97224
SEC11A	0.123981	5.86606	3.03584	0.00298883	0.179421	-1.87283	2.96888
LOC124900677	-1.42957	-2.64643	-3.03469	0.00303683	0.181307	-1.8992	-2.96399
GBP1	-0.675642	6.20593	-3.03419	0.00305453	0.181307	-1.89397	-2.9622
SH2B3	0.352577	4.39067	3.03152	0.0030547	0.181307	-1.89884	2.96218
BHLHE41	0.407172	3.85776	3.02189	0.00311919	0.184441	-1.97155	2.95574
PTPRM	-0.41169	3.34797	-3.02821	0.00315175	0.185671	-1.88769	-2.95254
NMT1	-0.165629	5.42946	-3.01685	0.00318674	0.187034	-1.932	-2.94913
COCH	0.667578	-1.3657	3.00744	0.00325918	0.190536	-1.99532	2.94217
STAT1	-0.498592	7.49454	-3.02334	0.00327055	0.190536	-1.96873	-2.94109
TANC2	-0.312632	3.64367	-3.00448	0.00328873	0.190747	-2.00266	-2.93938
TRIM22	-0.726008	5.10343	-3.01662	0.00329833	0.190747	-1.96281	-2.93847
TEX9	-0.52235	2.23786	-2.99981	0.00333554	0.192195	-1.91471	-2.93499
EFL1	0.196387	5.47924	2.99862	0.00338279	0.193685	-1.98219	2.93063
FFAR4	0.407603	2.94663	2.99723	0.00338593	0.193685	-2.04728	2.93034
AIFM3	0.258117	3.66764	2.99206	0.00344226	0.195717	-2.05715	2.92521
PATJ	0.162232	6.26205	2.99291	0.00344778	0.195717	-1.9963	2.92471
L1TD1	-0.571846	0.783212	-2.98844	0.00345865	0.195717	-2.03263	-2.92373
PROM2	-0.371416	3.51012	-2.98487	0.00349263	0.196459	-2.0686	-2.92068
CEP89	-0.242723	2.12447	-2.98737	0.00349664	0.196459	-2.03586	-2.92033
TRAK2	0.207308	5.87046	2.99063	0.00352988	0.197623	-2.02538	2.91738
FOLH1	-1.61002	1.23686	-3.00731	0.00354582	0.197814	-2.10342	-2.91597
HOXA11	0.559979	-0.549577	2.98626	0.00357772	0.198656	-2.08775	2.91318
PRF1	-0.485437	2.77372	-2.98556	0.00360403	0.198656	-1.97281	-2.91089
LOC105378126	-0.953028	-0.620015	-2.98128	0.00360578	0.198656	-1.96824	-2.91074
LOC105374309	0.666684	-2.43469	2.98274	0.00361323	0.198656	-2.08779	2.91009
DEPTOR	-0.315419	3.12352	-2.98866	0.00364688	0.198656	-1.97788	-2.90719
SPINK1	-0.487852	6.14359	-2.97431	0.0036479	0.198656	-2.05016	-2.90711
TNRC6C	-0.218845	3.16514	-2.97738	0.00365805	0.198656	-2.02565	-2.90624
COL5A3	-0.497043	2.93937	-2.97016	0.0036665	0.198656	-2.10169	-2.90551
ACOX2	0.361272	4.24172	2.98895	0.00368275	0.198656	-2.03528	2.90413
TESK2	0.316114	3.84406	2.97508	0.00368673	0.198656	-2.02782	2.90379
FABP3	-0.565062	0.678937	-2.96593	0.00369987	0.198685	-2.11746	-2.90268
DENND2A	0.309715	2.73453	2.96429	0.00372491	0.199352	-2.1298	2.90057
PDPR2P	-0.370476	0.671824	-2.96688	0.00375813	0.200104	-2.04208	-2.89778
HCAR3	-1.62791	-1.4264	-2.97196	0.00377576	0.200104	-2.03791	-2.89631
IGHV3.64D	-1.08703	-0.485385	-3.07053	0.00377698	0.200104	-1.9635	-2.89621
B3GALT5.AS1	0.79325	-0.136345	2.9478	0.00393093	0.20593	-2.11171	2.88365
MTUS1.DT	-0.656518	-1.20503	-2.94862	0.00394055	0.20593	-2.13927	-2.88288
IL18RAP	-0.409946	1.54628	-2.95347	0.00394913	0.20593	-2.06563	-2.8822
CDA	0.745749	4.57686	2.95478	0.00395384	0.20593	-2.10073	2.88182
IL1RN	-1.12334	2.67323	-2.95221	0.0039608	0.20593	-2.08642	-2.88127
UXS1	0.163838	3.87788	2.9462	0.00396521	0.20593	-2.13048	2.88092
NFIB	-0.296712	5.06034	-2.95224	0.00401017	0.207582	-2.11411	-2.87736
LOC102723665	0.352423	0.141554	2.93484	0.00405611	0.209274	-2.13898	2.87376
DDX3ILA1	0.598979	0.850613	2.933	0.0040786	0.209749	-2.18593	2.87202
LPGAT1	-0.295185	6.50214	-2.93131	0.00413411	0.210865	-2.1722	-2.86774
ADGRG4	-1.09592	-0.958626	-2.96451	0.00413662	0.210865	-2.38728	-2.86755
EPB41L2	-0.369677	6.93713	-2.939	0.00414442	0.210865	-2.14592	-2.86695
ECPAS	0.107377	6.83468	2.93181	0.00415656	0.210865	-2.16081	2.86603
PSMB9	-0.425516	5.8309	-2.94293	0.00417742	0.210865	-2.16069	-2.86444
ATPAF1	0.199467	5.09626	2.93011	0.00419182	0.210865	-2.15875	2.86335
LOC112268468	1.49519	-0.448721	2.94062	0.0041938	0.210865	-2.04994	2.8632
LOC124904308	-0.879585	-0.389721	-2.93237	0.00424283	0.212653	-2.09765	-2.85952
HSD3B2	-0.983241	5.10052	-2.91432	0.00432755	0.216213	-2.26572	-2.85324
VMAC	-0.295266	1.40434	-2.9117	0.00434563	0.216432	-2.20219	-2.85192
CCL4L2	-0.870534	0.494303	-2.92151	0.00436204	0.216566	-2.1766	-2.85072
PARP10	-0.340736	5.01198	-2.92306	0.00440859	0.216953	-2.19808	-2.84734
FANCA	-0.43577	1.96913	-2.9151	0.00441836	0.216953	-2.14712	-2.84664
BACE2	-0.405299	5.445	-2.90966	0.00442695	0.216953	-2.21103	-2.84602
LOC105371932	-0.684252	-1.27197	-2.90468	0.00443707	0.216953	-2.15838	-2.84529
PSD3	0.29874	5.111	2.90457	0.00443855	0.216953	-2.22328	2.84519
CIMAP1B	-0.515967	2.31158	-2.91594	0.00448882	0.218733	-2.17032	-2.8416
TRAPPC14	0.215767	4.38066	2.90209	0.00451249	0.218837	-2.24004	2.83992
LAPTM4A	-0.152278	7.33996	-2.90457	0.00452655	0.218837	-2.2246	-2.83893
SLC45A3	0.292349	3.25325	2.89752	0.00453253	0.218837	-2.28183	2.83851
S100A14	0.256511	7.97461	2.91661	0.00459052	0.220961	-2.21956	2.83445
SPATA13	-0.251251	5.59391	-2.9009	0.00462921	0.222146	-2.24505	-2.83176
CFI	-0.728271	4.67845	-2.89607	0.00464708	0.222327	-2.2231	-2.83053
STK32A	-0.907723	-1.64558	-2.88507	0.00470212	0.223204	-2.23758	-2.82676
FFAR2	-0.760947	0.655628	-2.90093	0.0047062	0.223204	-2.15488	-2.82648
CASP4	-0.218692	5.05764	-2.89673	0.00470782	0.223204	-2.25794	-2.82637
C4orf46P3	-0.619011	-1.29932	-2.8834	0.00479489	0.226652	-2.24002	-2.8205
PYY	0.817537	4.34039	2.87134	0.00489623	0.230751	-2.29711	2.81378
PPARGC1A	0.27204	5.37262	2.87598	0.00491444	0.23092	-2.2944	2.81259
CBLL1.AS1	0.371854	0.408381	2.86682	0.00496997	0.232407	-2.34045	2.80897
SNX10	-0.536079	1.66726	-2.86799	0.00498321	0.232407	-2.28465	-2.80812
PIERCE2	0.398547	0.0038437	2.86723	0.00500306	0.232407	-2.32403	2.80684
NKG7	-0.495516	2.42714	-2.87516	0.00500496	0.232407	-2.24599	-2.80671
ETNK2	-0.630164	-1.2144	-2.86552	0.00506635	0.234567	-2.28486	-2.80278
MFSD12	-0.251363	3.55431	-2.85363	0.00518802	0.239498	-2.32612	-2.79512
ATF7IP2	-0.371399	1.96703	-2.85425	0.00520577	0.239617	-2.35283	-2.79402
CAPRIN2	0.275486	2.75682	2.85263	0.00522335	0.239727	-2.33447	2.79293
B4GALT6	0.359367	1.88524	2.86359	0.00527411	0.241355	-2.24954	2.7898
KCNH6	1.04805	-0.614515	2.86318	0.00529671	0.241689	-2.46027	2.78841
IPO13	0.135867	4.18122	2.84585	0.00533687	0.24282	-2.36765	2.78596
ITGAV	-0.293141	6.3155	-2.84383	0.00537627	0.24391	-2.3665	-2.78358
FTH1	0.321926	11.2929	2.84993	0.00540433	0.244453	-2.36407	2.78189
STAMBP	0.136675	5.60211	2.8563	0.005436	0.244453	-2.36022	2.77999
HBS1L	0.120485	4.64668	2.83914	0.00544647	0.244453	-2.38252	2.77937
C17orf107	-0.676626	-1.08267	-2.8451	0.00545083	0.244453	-2.33269	-2.77911
MS4A10	1.42076	2.03416	2.85186	0.00546567	0.244453	-2.21814	2.77823
YPEL1	-0.455392	0.178574	-2.83689	0.00550134	0.245275	-2.36386	-2.77611
GJB1	-0.238442	5.83881	-2.83068	0.00551511	0.245275	-2.40788	-2.7753
CXCL11	-1.29366	1.22171	-2.8357	0.00555547	0.246376	-2.35536	-2.77293
ZNHIT2	-0.211144	1.38886	-2.83646	0.00564047	0.249445	-2.3954	-2.76798
ALDH3A1	-0.457349	1.67391	-2.81924	0.00570193	0.251283	-2.47235	-2.76445
LINC01637	0.257818	1.09793	2.8223	0.00571388	0.251283	-2.44233	2.76376
PNLIPRP2	0.838616	1.94737	2.87979	0.00574015	0.251737	-2.3833	2.76227
ABLIM2	0.47238	2.74625	2.8257	0.00576959	0.252328	-2.39187	2.7606
PINK1	0.22658	6.5923	2.82654	0.00583473	0.254054	-2.41998	2.75693
CPA6	0.928926	-2.0898	2.80903	0.00587553	0.254054	-2.48995	2.75465
CD82	-0.380287	5.08572	-2.81305	0.0058811	0.254054	-2.43905	-2.75434
IGKV1D.13	-1.17777	-1.81526	-2.8459	0.0058947	0.254054	-2.38831	-2.75358
IGHV5.10.1	-1.21851	-1.33961	-2.86325	0.00590332	0.254054	-2.34845	-2.7531
LMO7	0.340141	8.39258	2.82589	0.00590562	0.254054	-2.435	2.75298
CD40	-0.530086	2.16963	-2.80934	0.00594836	0.255197	-2.41349	-2.75061
LOC105378626	0.423195	1.45545	2.80182	0.00600851	0.25708	-2.49592	2.74732
CAPRIN1	-0.116141	7.44354	-2.80495	0.0060293	0.257272	-2.46413	-2.74618
CTNND1	0.200572	3.19992	2.79689	0.0061534	0.261508	-2.4847	2.73949
PLD1	0.214942	6.75204	2.7957	0.00616171	0.261508	-2.49041	2.73905
AQP8	0.65452	5.27817	2.78734	0.0062529	0.264667	-2.4868	2.73422
SLC29A4	0.723935	1.76403	2.81544	0.00628891	0.265479	-2.41867	2.73233
DMBT1	-1.11728	8.81077	-2.78831	0.00631577	0.265868	-2.50834	-2.73092
VDR	0.237726	7.79324	2.78872	0.0063318	0.265868	-2.50171	2.73008
SATB2	0.220848	6.39322	2.79074	0.00634943	0.265901	-2.49264	2.72917
SYTL3	-0.343262	1.92911	-2.79685	0.0064535	0.267944	-2.45643	-2.7238
ETS2	-0.337558	7.82535	-2.78962	0.00647134	0.267944	-2.5128	-2.72289
PSMB10	-0.248473	6.08083	-2.78905	0.00648066	0.267944	-2.50457	-2.72242
ADGRA3	0.191034	5.17791	2.7735	0.00650662	0.267944	-2.56508	2.72109
STAG1	0.186281	5.53167	2.77227	0.00652962	0.267944	-2.55529	2.71993
ADAT1	0.148956	3.58799	2.79851	0.00653537	0.267944	-2.48855	2.71964
CCL3L3	-1.02189	-1.0752	-2.7844	0.00654707	0.267944	-2.4826	-2.71905
REC8	-0.437086	1.89002	-2.77924	0.00655829	0.267944	-2.50762	-2.71848
TSC22D1	0.254986	8.15647	2.78202	0.00656683	0.267944	-2.51376	2.71805
OSR2	-0.62139	2.92721	-2.78274	0.00656791	0.267944	-2.38683	-2.71799
APPL1	0.251948	4.86741	2.77558	0.00659993	0.268556	-2.52941	2.71638
LINC00842	0.876845	-1.42567	2.78786	0.00665177	0.26997	-2.41589	2.71379
PDSS1	0.207235	3.99935	2.77587	0.00667845	0.270357	-2.53641	2.71247
PRKCQ	-0.38709	0.922339	-2.77985	0.00676206	0.273042	-2.48659	-2.70834
TTC13	0.194328	3.47072	2.76054	0.00679616	0.273217	-2.58485	2.70667
ATG4B	0.129141	4.72524	2.76026	0.00682575	0.273217	-2.57413	2.70523
ABCG2	0.664032	7.40571	2.76408	0.00682958	0.273217	-2.57167	2.70504
LYN	-0.25657	5.39456	-2.75628	0.00683562	0.273217	-2.5959	-2.70475
DDAH2	0.376616	5.10258	2.75855	0.00685353	0.273241	-2.58638	2.70388
SLC20A2	0.327529	6.53258	2.76742	0.00693302	0.275132	-2.5563	2.70004
SLC15A2	-0.559667	0.941377	-2.75841	0.00693713	0.275132	-2.57876	-2.69985
GZMB	-0.609729	1.5822	-2.76561	0.0069636	0.275132	-2.54645	-2.69858
MRPS6	0.208945	3.58318	2.75109	0.006987	0.275132	-2.59186	2.69746
TNFRSF12A	-0.596023	3.14081	-2.76154	0.00698809	0.275132	-2.52391	-2.69741
LTBP1	0.325711	4.26602	2.74767	0.00701958	0.275684	-2.62872	2.69591
SH2D1A	-0.550091	0.0901483	-2.74616	0.00706386	0.276735	-2.58099	-2.69382
ROCK2	0.199764	6.94615	2.74682	0.0070819	0.276755	-2.60412	2.69297
FRG1BP	0.307772	3.37254	2.75788	0.00711396	0.276949	-2.55639	2.69146
DEFA5	-1.44294	4.54793	-2.74601	0.0071399	0.276949	-2.52594	-2.69025
LINC02984	-0.772921	0.450084	-2.74151	0.00714046	0.276949	-2.61549	-2.69022
NTRK2	0.675763	1.22343	2.74018	0.00715703	0.276949	-2.60964	2.68945
IFITM2	-0.421138	4.52158	-2.73796	0.0072023	0.277323	-2.6381	-2.68734
ESRRG	-0.814383	1.08006	-2.73654	0.00723138	0.277323	-2.45246	-2.686
TSGA10	0.257841	1.31786	2.73851	0.00723473	0.277323	-2.63605	2.68584
XAF1	-0.819058	5.24957	-2.75338	0.0072531	0.277323	-2.58264	-2.68499
MOGAT2	0.259296	7.40071	2.73638	0.0072616	0.277323	-2.65309	2.6846
ARHGEF40	-0.26092	4.12138	-2.74237	0.00727209	0.277323	-2.62471	-2.68412
LOC101928844	-0.735384	-0.536144	-2.73518	0.00730855	0.277544	-2.6355	-2.68245
ZFYVE9	0.173587	4.088	2.73259	0.00731305	0.277544	-2.64732	2.68224
FAM83B	-0.214481	5.47755	-2.74932	0.00733078	0.27755	-2.59803	-2.68143
CHSY3	-0.88242	-1.74853	-2.73011	0.00736471	0.278167	-2.62503	-2.67989
GZMM	-0.484697	0.106845	-2.73554	0.00745906	0.281059	-2.56309	-2.67562
APBB2	-0.196885	4.03962	-2.71962	0.00764069	0.287217	-2.68023	-2.66755
HOXD8	0.525234	0.559527	2.71586	0.00766821	0.287567	-2.75992	2.66634
PLCD1	0.336945	5.36905	2.72102	0.00768734	0.287601	-2.66952	2.6655
GRINA	-0.311276	6.10938	-2.71166	0.0077926	0.290041	-2.7016	-2.66093
HOXB6	-0.433562	3.51562	-2.70988	0.00780239	0.290041	-2.75363	-2.6605
C12orf75	0.354836	4.66765	2.70776	0.00787071	0.290041	-2.72793	2.65757
CYLD	-0.175109	5.31804	-2.71206	0.007874	0.290041	-2.68386	-2.65743
DUSP18	0.246673	2.79374	2.72032	0.0078985	0.290041	-2.64679	2.65638
SHROOM4	-0.376685	1.69093	-2.70714	0.00790061	0.290041	-2.70301	-2.65629
ZNF277	-0.17994	3.90189	-2.70486	0.00791027	0.290041	-2.7239	-2.65588
ETV7	-0.680394	3.34315	-2.72205	0.00791666	0.290041	-2.61147	-2.6556
KCND3	-0.825698	2.07652	-2.70557	0.0079179	0.290041	-2.70457	-2.65555
GNAL	-0.320899	2.49868	-2.71008	0.00796528	0.29074	-2.68771	-2.65354
SCML4	-0.388238	1.91244	-2.7134	0.0079738	0.29074	-2.61133	-2.65318
GAU1	0.500556	2.28652	2.70726	0.00803112	0.292155	-2.62631	2.65076
CYP2C8	1.06471	-0.360457	2.71515	0.0081168	0.29446	-2.61215	2.64717
TNFRSF10B	-0.206749	4.97224	-2.69758	0.00813177	0.29446	-2.718	-2.64655
KLHL22	-0.181034	2.42149	-2.70658	0.00825978	0.298057	-2.68266	-2.64126
PLAAT4	-0.556376	5.85919	-2.69152	0.00826887	0.298057	-2.74187	-2.64089
CLCA4.AS1	0.311253	0.465498	2.68467	0.00837251	0.300626	-2.81934	2.63667
LPIN1	-0.242005	3.9792	-2.69816	0.00837822	0.300626	-2.69864	-2.63644
SDR42E1	-0.326445	4.36512	-2.68438	0.0084078	0.301003	-2.76792	-2.63524
WNT11	0.854532	0.192075	2.69878	0.00845921	0.302158	-2.58899	2.63317
PTPDC1	0.224045	1.52632	2.6816	0.00851696	0.302769	-2.76899	2.63086
LOC101929638	-0.515348	-1.08834	-2.67987	0.00852116	0.302769	-2.76879	-2.63069
SLFN5	-0.483747	4.43177	-2.69051	0.00853385	0.302769	-2.71256	-2.63018
NUP58	0.119961	4.46193	2.67441	0.00864604	0.305933	-2.79603	2.62574
IL12RB1	-0.416856	2.0031	-2.67657	0.00866673	0.305933	-2.73025	-2.62493
MFSD4A	0.318823	3.17715	2.67062	0.00871312	0.305933	-2.81132	2.62311
ADGRG6	-0.489986	4.69406	-2.67505	0.00871441	0.305933	-2.76419	-2.62306
TTC36	-1.14079	-0.491525	-2.69638	0.00871991	0.305933	-2.57727	-2.62284
ACD	-0.204275	1.96609	-2.67397	0.00877017	0.307014	-2.74967	-2.62089
SLC39A14	0.190011	7.54486	2.676	0.00879887	0.307274	-2.76365	2.61977
CASP1	-0.366044	6.42722	-2.66869	0.00883057	0.307274	-2.79474	-2.61854
MTM1	0.176327	5.63524	2.67124	0.00885382	0.307274	-2.77256	2.61765
NCOA7	-0.420662	5.74144	-2.67559	0.00888846	0.307274	-2.76082	-2.61631
USP11	-0.170035	3.68602	-2.66609	0.00889039	0.307274	-2.79076	-2.61624
LOC105376328	-0.550116	0.47687	-2.66283	0.00890005	0.307274	-2.85344	-2.61587
PNRC1	-0.244539	5.45031	-2.66415	0.00891383	0.307274	-2.80904	-2.61534
DPYD	-0.264558	4.6434	-2.66513	0.00897332	0.308651	-2.78442	-2.61307
FAM162A	0.190379	6.09408	2.66024	0.00902637	0.309499	-2.81792	2.61105
PKIG	-0.260596	5.09047	-2.65792	0.0090372	0.309499	-2.85	-2.61064
CX3CL1	-0.537526	1.18079	-2.65974	0.0091293	0.310686	-2.78088	-2.60717
BBC3	-0.33847	3.23938	-2.65464	0.00913245	0.310686	-2.84024	-2.60706
TERF2	0.13443	3.97445	2.65388	0.00914999	0.310686	-2.84382	2.6064
TXNRD2	-0.183359	3.09723	-2.65406	0.00916005	0.310686	-2.82722	-2.60602
LOC100507002	0.346503	1.1674	2.65263	0.00917025	0.310686	-2.84909	2.60564
MREG	0.221856	2.63699	2.66144	0.00920129	0.311071	-2.79683	2.60448
ZNF136	-0.145432	2.66292	-2.64973	0.00928295	0.312636	-2.82288	-2.60145
ST18	0.584651	-1.024	2.64718	0.00929648	0.312636	-2.73192	2.60095
CDKL3	-0.589834	-1.51143	-2.64569	0.00933509	0.312636	-2.81898	-2.59953
BST2	-0.464818	4.11798	-2.64783	0.0093479	0.312636	-2.82694	-2.59906
CADPS2	-0.199391	3.53008	-2.64868	0.00940991	0.312636	-2.81655	-2.59679
RNF152	0.478237	5.15319	2.64682	0.00941304	0.312636	-2.83457	2.59668
PNMA2	-0.509355	-0.199275	-2.64461	0.00941367	0.312636	-2.84851	-2.59665
IFI44	-0.899688	3.64738	-2.65768	0.0094167	0.312636	-2.76799	-2.59654
CCDC88B	-0.338414	3.80156	-2.64215	0.00942735	0.312636	-2.86851	-2.59616
MAP3K13	-0.180629	5.52063	-2.64405	0.00944563	0.312636	-2.84938	-2.59549
NSD2	0.194227	5.32046	2.64234	0.00955794	0.314981	-2.84355	2.59143
GMDS	-0.249158	6.71149	-2.6438	0.00957525	0.314981	-2.83284	-2.5908
CD8B	-0.599351	1.60175	-2.65009	0.0095763	0.314981	-2.70909	-2.59076
BCDIN3D	0.189023	1.87108	2.63353	0.00965515	0.316914	-2.88307	2.58794
CSNK2A2	0.112344	4.86664	2.63226	0.00968909	0.317228	-2.89417	2.58673
ATG2B	-0.164172	5.33457	-2.63474	0.00970492	0.317228	-2.86933	-2.58617
SP4	-0.299359	1.56935	-2.62926	0.00976981	0.318086	-2.8798	-2.58387
MYOM3	0.826457	1.7658	2.63935	0.00978679	0.318086	-2.6772	2.58327
ITGA1	-0.250866	5.11799	-2.63252	0.00979248	0.318086	-2.86971	-2.58307
FOXJ3	0.1371	5.66581	2.63263	0.00981174	0.318086	-2.86936	2.58239
MS4A14	0.655486	-1.2164	2.6234	0.00992947	0.320384	-2.91764	2.57828
FERMT1	0.253346	5.26542	2.62441	0.00995484	0.320384	-2.90556	2.57739
TMEM25	-0.723709	2.92049	-2.645	0.0099784	0.320384	-2.70014	-2.57658
USP30	0.177607	4.52061	2.62826	0.00999115	0.320384	-2.87064	2.57614
TSPOAP1.AS1	-0.447026	-0.334193	-2.62564	0.010002	0.320384	-2.85191	-2.57576
PITPNM3	-0.336078	3.3733	-2.62093	0.0100044	0.320384	-2.93874	-2.57568
LINC00261	0.5106	2.76898	2.62301	0.0100313	0.320594	-2.85514	2.57475
SMCO4	0.250673	3.97687	2.63006	0.0100689	0.321144	-2.85088	2.57346
SLC27A2	-0.318211	6.26185	-2.62143	0.0100891	0.321144	-2.88564	-2.57276
LOC105376567	0.420104	2.22924	2.61713	0.010133	0.321891	-2.89871	2.57126
SMAD2	0.0936669	5.73173	2.61735	0.0101903	0.323061	-2.91198	2.5693
IWS1	0.110984	5.11964	2.61465	0.0102379	0.323919	-2.91894	2.56769
ALS2CL	0.209826	4.12488	2.61399	0.0102772	0.324513	-2.92406	2.56636
DENND10	-0.159602	3.79615	-2.60969	0.0103203	0.325222	-2.97478	-2.56491
NOSTRIN	0.275348	5.33972	2.61293	0.0103464	0.325232	-2.91128	2.56403
MLLT6	-0.184877	6.18057	-2.61736	0.0103813	0.325232	-2.89501	-2.56286
CEP192P1	-0.521766	1.45294	-2.61381	0.0103824	0.325232	-2.8564	-2.56283
PKP4	0.136531	5.27919	2.60768	0.0104107	0.325474	-2.95028	2.56188
STING1	-0.273337	3.48851	-2.60559	0.0104418	0.325734	-2.95375	-2.56084
MICAL2	0.228625	7.97676	2.60865	0.0104935	0.325734	-2.90787	2.55913
SANBR	0.182028	2.85411	2.60301	0.0105072	0.325734	-2.98013	2.55867
BCAT2	0.218104	4.16252	2.60704	0.0105621	0.325734	-2.92244	2.55686
SLA2	-0.427269	1.77579	-2.60654	0.0105713	0.325734	-2.86521	-2.55656
ZAP70	-0.416697	2.1321	-2.60721	0.0105956	0.325734	-2.86205	-2.55576
GOLGA5	0.12737	5.69767	2.614	0.0106208	0.325734	-2.89059	2.55493
CASD1	0.321351	3.86933	2.59777	0.0106567	0.325734	-3.01814	2.55376
SH2D4A	-0.235251	4.54336	-2.60045	0.0106613	0.325734	-2.95049	-2.55361
TRIM7	0.597272	-0.803061	2.59743	0.0106646	0.325734	-2.97847	2.5535
ADAL	0.200063	2.15627	2.60221	0.0106755	0.325734	-2.92374	2.55314
SNAPC3	0.168223	4.75496	2.59963	0.0106984	0.325734	-2.94745	2.5524
STIMATE	-0.200794	2.50738	-2.60014	0.0107058	0.325734	-2.93447	-2.55216
B3GALT5	0.404776	7.29563	2.6239	0.0107355	0.325734	-2.86813	2.55119
CXCL10	-0.988248	2.65092	-2.59683	0.0107394	0.325734	-2.91746	-2.55107
LOC105369515	0.50168	0.977495	2.59455	0.0107492	0.325734	-2.99904	2.55075
QPCT	-0.301689	1.89498	-2.59382	0.0107707	0.325763	-3.03466	-2.55005
PRKCZ	0.198168	5.36024	2.59494	0.0108984	0.328995	-2.94909	2.54594
SMIM2.AS1	0.356361	2.82117	2.59281	0.0109469	0.329828	-2.95245	2.54439
B3GNT2	0.24006	5.09205	2.59092	0.0110265	0.331151	-2.96412	2.54186
MAP2K5	-0.212682	3.75611	-2.5856	0.0110527	0.331151	-2.99474	-2.54103
LINC01687	-0.430674	-1.509	-2.58398	0.0110697	0.331151	-2.99183	-2.54049
CCL25	-1.09299	-0.0446573	-2.60178	0.0110747	0.331151	-2.9653	-2.54033
NOTCH2NLA	-0.432144	-1.02056	-2.58111	0.0111552	0.331167	-3.0319	-2.5378
PLCB4	0.428772	3.83257	2.58084	0.0111679	0.331167	-3.02033	2.5374
AGRN	-0.290889	5.93511	-2.58364	0.0111688	0.331167	-2.99139	-2.53737
CTNNBIP1	-0.179287	3.96881	-2.58179	0.0112034	0.331167	-2.98593	-2.53629
CHRNA1	0.501993	-0.619393	2.57934	0.0112067	0.331167	-2.98658	2.53619
KBTBD12	-0.389748	1.14254	-2.58075	0.0112252	0.331167	-2.98621	-2.53561
ZBTB7C.AS1	0.522355	-0.807582	2.5796	0.0112301	0.331167	-3.01588	2.53545
SHISA5	-0.229944	6.45985	-2.58552	0.0112431	0.331167	-2.9664	-2.53505
CCL3	-0.661836	0.991629	-2.57645	0.0113566	0.333888	-2.98903	-2.53153
CALCOCO2	0.146791	7.1409	2.58245	0.0114216	0.334679	-2.95983	2.52953
CAMSAP2	-0.398091	3.33543	-2.57526	0.0114259	0.334679	-2.99772	-2.5294
LOC124900191	0.502397	-0.738832	2.57377	0.0114495	0.334751	-3.01356	2.52867
TMEM252	-0.92827	0.866619	-2.59097	0.0114884	0.335265	-2.85494	-2.52748
FOSL1	-1.06754	-1.04057	-2.57059	0.0115434	0.336249	-2.94956	-2.5258
SLC17A8	0.737402	3.04476	2.57622	0.0115784	0.336649	-2.8741	2.52474
DEPP1	-0.427198	2.73699	-2.56641	0.0116322	0.337591	-3.03345	-2.52311
SCEL	0.861558	-1.18518	2.56307	0.0117198	0.339099	-3.03692	2.52047
CBX4	-0.203187	3.02601	-2.56797	0.0117304	0.339099	-2.98983	-2.52015
BZW2	0.159797	5.01851	2.57019	0.0117686	0.339099	-2.99008	2.51901
ACAA1	0.292295	7.23571	2.56677	0.0117849	0.339099	-3.00465	2.51852
PPP1R9A	0.263985	2.8359	2.56249	0.0117916	0.339099	-3.04061	2.51832
STAT3	-0.283534	7.88483	-2.56123	0.0118402	0.339357	-3.03921	-2.51687
PDE4D	0.206862	4.53615	2.56425	0.0118435	0.339357	-3.01829	2.51677
COL9A3	-0.583413	-0.397157	-2.55968	0.0119025	0.340429	-3.0275	-2.51502
APOBEC3F	-0.347486	1.44364	-2.55579	0.01204	0.343739	-3.0338	-2.51097
UNC5C	0.39295	2.31655	2.55209	0.0120689	0.343912	-3.09146	2.51012
NR1H4	-0.365897	5.85074	-2.5514	0.0120896	0.343912	-3.09207	-2.50952
LOC102724528	0.359212	-0.203613	2.56163	0.0121638	0.345399	-3.00154	2.50736
LOC105375913	-0.544747	2.75552	-2.55878	0.0122191	0.34552	-2.98191	-2.50575
GBA3	-0.286815	6.56249	-2.54811	0.0122251	0.34552	-3.09011	-2.50558
ZDHHC23	0.19002	4.85048	2.55058	0.0122337	0.34552	-3.05109	2.50533
TRAF5	-0.25758	2.89895	-2.5465	0.0124138	0.349979	-3.04583	-2.50016
RASGEF1B	-0.323681	4.11425	-2.54977	0.0124566	0.350562	-3.0283	-2.49894
GULP1	-0.387021	3.93587	-2.54006	0.0125359	0.351306	-3.08462	-2.49669
UBE3B	0.118195	5.56759	2.54428	0.0125375	0.351306	-3.05484	2.49664
ATP11A	-0.262416	3.93018	-2.53642	0.0125887	0.351306	-3.04715	-2.4952
ZNF821	0.274044	2.83757	2.53958	0.012649	0.351306	-3.05764	2.4935
FZD8	0.238909	1.31494	2.53415	0.0126847	0.351306	-3.1511	2.4925
GNB1	0.131704	8.3431	2.53527	0.0126882	0.351306	-3.10859	2.4924
EEF1AKMT3	-0.31641	0.646687	-2.53637	0.0127087	0.351306	-3.08517	-2.49183
NOXRED1	0.513927	-1.27263	2.53205	0.0127379	0.351306	-3.12191	2.49101
EPB41L4B	0.210739	7.7844	2.53506	0.0127426	0.351306	-3.08891	2.49088
PTAR1	0.296258	4.64358	2.53162	0.0127528	0.351306	-3.1318	2.4906
HSPB1	-0.3992	6.93395	-2.53324	0.0127598	0.351306	-3.09958	-2.4904
MYBPC1	0.895608	-1.25635	2.54464	0.0128029	0.351306	-3.01366	2.4892
SEZ6L2	-0.363834	3.0635	-2.53522	0.0128056	0.351306	-3.06143	-2.48913
SUCLA2	0.145136	5.79837	2.54942	0.0128417	0.351306	-3.01701	2.48813
KLHL20	0.111317	3.80067	2.53087	0.0128487	0.351306	-3.10078	2.48794
RPAP3.DT	-0.405481	0.139515	-2.54211	0.0128647	0.351306	-3.00063	-2.48749
H2BC9	0.407637	-0.437799	2.52991	0.01291	0.351306	-3.1031	2.48624
NXPE4	0.287587	5.23454	2.52771	0.0129373	0.351306	-3.22356	2.48549
REG3A	-1.52892	3.86495	-2.53321	0.0129468	0.351306	-2.95059	-2.48523
PRKCQ.AS1	-0.396892	0.0568739	-2.52757	0.0129575	0.351306	-3.10297	-2.48494
PHKB	0.0904322	6.45128	2.53047	0.0129648	0.351306	-3.08382	2.48473
TTTY14	-0.305466	-3.1683	-2.52862	0.0129726	0.351306	-3.04436	-2.48452
CRYBG2	0.431957	5.00971	2.53482	0.0130129	0.351612	-3.06112	2.48342
BTN3A3	-0.355533	4.49612	-2.53051	0.0130285	0.351612	-3.06966	-2.48299
ATPSCKMT	0.1937	2.57865	2.52182	0.0130931	0.352217	-3.16764	2.48123
SETBP1	-0.320061	2.32826	-2.52418	0.013099	0.352217	-3.10316	-2.48107
FOXO1	0.194075	5.00336	2.52625	0.0131178	0.352217	-3.09386	2.48056
LEO1	0.161121	4.9488	2.52463	0.013285	0.35606	-3.09302	2.47604
GUCA2A	0.448799	9.18363	2.52045	0.0133224	0.35606	-3.10993	2.47503
INPP5D	-0.347905	4.06811	-2.51518	0.0133286	0.35606	-3.15648	-2.47487
REEP4	0.21932	3.52279	2.51558	0.0133736	0.35666	-3.14502	2.47366
CPNE8	0.278785	3.62803	2.51306	0.0134044	0.356877	-3.16585	2.47284
GNLY	-0.728908	2.66301	-2.52011	0.0135253	0.35922	-3.02681	-2.46963
DHX35	0.178506	3.13267	2.51098	0.0135379	0.35922	-3.14426	2.4693
LOC124900545	0.290492	3.42432	2.50912	0.0135954	0.360141	-3.165	2.46778
SRGAP1	0.204993	3.73276	2.50284	0.0137818	0.364203	-3.2419	2.4629
ZFP62	0.157508	4.24529	2.50385	0.0137949	0.364203	-3.17462	2.46256
GRM8	0.567706	-1.855	2.50182	0.0138434	0.364873	-3.22402	2.4613
VWA2	-0.589104	0.843685	-2.50454	0.013877	0.365151	-3.09839	-2.46043
PYHIN1	-0.406036	0.696628	-2.50908	0.0139382	0.366149	-3.08492	-2.45885
DDR1	-0.208826	8.07841	-2.49849	0.013996	0.367058	-3.18704	-2.45737
MTSS1	-0.254989	2.90277	-2.50986	0.014034	0.367406	-3.10772	-2.45639
LOC124903628	-0.57828	-0.852774	-2.4957	0.0140663	0.367406	-3.20512	-2.45557
DIO3OS	0.513425	1.30832	2.49474	0.0140791	0.367406	-3.18157	2.45524
XCL1	-0.576883	-0.240601	-2.50191	0.0141465	0.368124	-3.10384	-2.45352
LINC02313	0.421105	-0.47268	2.49196	0.0141816	0.368124	-3.20494	2.45263
CATSPERG	0.383586	0.543081	2.50516	0.0141819	0.368124	-3.09868	2.45262
TMEM238L	0.259224	5.5433	2.4941	0.0141999	0.368124	-3.19486	2.45217
HYAL1	-0.482405	1.7673	-2.49369	0.0142394	0.368544	-3.11726	-2.45117
PSMB8.AS1	-0.21167	3.48741	-2.49866	0.0142723	0.36879	-3.13814	-2.45034
WFDC2	0.574122	0.703301	2.48854	0.0143121	0.369214	-3.21744	2.44933
AHNAK	0.23502	10.5477	2.49031	0.0143453	0.369468	-3.18885	2.4485
COTL1	-0.220018	6.21065	-2.49012	0.0144701	0.370521	-3.17203	-2.44538
CWH43	0.266695	1.37774	2.48493	0.0144707	0.370521	-3.13477	2.44536
CD68	-0.258529	7.7423	-2.48718	0.0144948	0.370521	-3.19927	-2.44476
KLHL3	-0.437723	0.807654	-2.48384	0.0145221	0.370521	-3.22331	-2.44408
MGAM2	-0.465447	7.54136	-2.48746	0.0145245	0.370521	-3.18908	-2.44402
BNIP5	0.386056	4.8076	2.4892	0.014527	0.370521	-3.1654	2.44396
MGAT2	0.168366	5.56949	2.49407	0.0145927	0.371139	-3.14208	2.44233
LZTS3	-0.372825	2.08751	-2.49303	0.0146173	0.371139	-3.05764	-2.44172
CXCR2P1	-0.653246	0.989205	-2.48171	0.0146246	0.371139	-3.18911	-2.44155
LMTK2	0.237959	6.71265	2.48273	0.0146536	0.371139	-3.19886	2.44083
PLCH1	-0.205403	3.52147	-2.48353	0.0146845	0.371139	-3.1726	-2.44007
BCL2A1	-0.571723	1.59092	-2.48177	0.0146923	0.371139	-3.17457	-2.43988
SMAD1	0.144032	4.71407	2.48995	0.0147401	0.371753	-3.17015	2.4387
ABCC1	-0.250802	4.39078	-2.47653	0.0148204	0.373181	-3.2466	-2.43674
FECH	-0.144265	4.00148	-2.47551	0.0148525	0.373394	-3.25054	-2.43596
GRN	-0.177692	8.41349	-2.47377	0.0149731	0.375247	-3.24387	-2.43303
GPR171	-0.442712	1.71622	-2.48217	0.0150008	0.375247	-3.12637	-2.43236
OTOP2	0.571224	4.78489	2.47256	0.0150315	0.375247	-3.21845	2.43162
LAG3	-0.495231	1.42872	-2.47679	0.0150428	0.375247	-3.15812	-2.43135
CCL5	-0.42844	5.03864	-2.47185	0.0150636	0.375247	-3.21951	-2.43085
SYT17	0.403683	0.370632	2.47221	0.0150688	0.375247	-3.21955	2.43072
C2CD5	-0.159851	6.28146	-2.47184	0.0150996	0.375282	-3.22025	-2.42998
RBM43	-0.371598	2.22738	-2.46953	0.01514	0.375282	-3.22161	-2.42901
SRI	0.255968	8.61314	2.47135	0.0152015	0.375282	-3.20156	2.42754
IGLV2.18	-0.782548	1.63544	-2.46616	0.0152201	0.375282	-3.18965	-2.4271
MYLK	0.417477	6.74391	2.46522	0.0152238	0.375282	-3.27974	2.42701
RNF157	0.419422	3.8898	2.4752	0.0152335	0.375282	-3.16949	2.42678
LINC01819	-1.0986	-2.05212	-2.46505	0.0152366	0.375282	-3.25536	-2.42671
DDRGK1	0.140968	5.15155	2.46424	0.0152635	0.375358	-3.28191	2.42607
BID	-0.181871	3.852	-2.464	0.0152985	0.375497	-3.27813	-2.42524
SPATA6	-0.209721	2.11104	-2.46631	0.0153377	0.375497	-3.23871	-2.42431
STRADB	0.205882	5.56073	2.46865	0.0153636	0.375497	-3.20615	2.42369
LOC124901902	0.495298	1.19699	2.47712	0.0153646	0.375497	-3.07949	2.42367
TSPAN9	-0.296436	2.8007	-2.47324	0.0153881	0.375497	-3.15933	-2.42311
AASS	-0.425915	2.31415	-2.46924	0.0154134	0.375535	-3.1696	-2.42252
FMO1	-0.941554	-0.597533	-2.47577	0.0154578	0.376038	-3.32351	-2.42147
CYFIP2	-0.209651	4.50312	-2.45968	0.0155067	0.376645	-3.27649	-2.42032
PEX26	0.306011	7.90199	2.46134	0.0156382	0.379257	-3.2259	2.41725
TINAGL1	0.29634	6.17344	2.45879	0.0156836	0.379773	-3.24324	2.4162
LINC03064	0.412398	-0.787929	2.45084	0.0158121	0.3823	-3.32673	2.41322
PSME1	-0.181031	7.13794	-2.45845	0.0158921	0.383647	-3.22387	-2.41138
LAMTOR4	0.16541	5.18384	2.44711	0.0159683	0.384131	-3.32593	2.40964
CD38	-0.462684	2.38375	-2.45017	0.0159832	0.384131	-3.24454	-2.4093
BMF	-0.400036	5.58725	-2.4491	0.0159873	0.384131	-3.27657	-2.40921
GCG	0.746387	4.13865	2.44601	0.0160143	0.384131	-3.25729	2.40859
TCAF1	0.162572	3.82566	2.44499	0.0160575	0.384131	-3.31968	2.40761
MATN2	-0.278465	6.42547	-2.44584	0.016071	0.384131	-3.31418	-2.4073
KATNAL2	0.459707	-0.906257	2.44463	0.0160881	0.384131	-3.38808	2.40691
LOC105373583	0.396363	-0.320141	2.4439	0.0161088	0.384131	-3.32615	2.40644
GPD1L	0.170023	6.73535	2.44543	0.0161357	0.384131	-3.2809	2.40583
TMEM229A	-1.03648	-0.18081	-2.45997	0.0161555	0.384131	-3.03267	-2.40538
LOC105369816	0.273329	1.73796	2.44166	0.0162396	0.385551	-3.3045	2.40348
DIP2B	0.174489	5.75445	2.44349	0.0162719	0.385722	-3.28879	2.40276
BIRC6	0.124107	7.17192	2.44226	0.0163142	0.385722	-3.291	2.40181
FCSK	-0.153227	4.27357	-2.44149	0.0163201	0.385722	-3.29128	-2.40168
HELZ2	-0.54848	5.90985	-2.44264	0.0164068	0.38719	-3.26768	-2.39974
HOPX	-0.425008	1.74187	-2.44347	0.0164334	0.387239	-3.18817	-2.39915
RCN1	-0.254981	4.54749	-2.43753	0.01647	0.387467	-3.30701	-2.39833
MTX2	0.117567	4.46668	2.43737	0.0164921	0.387467	-3.30934	2.39784
TM4SF20	-0.760117	5.28638	-2.43562	0.0165273	0.387716	-3.31308	-2.39706
GAS2L3	0.298472	2.78473	2.44554	0.0165732	0.388215	-3.2252	2.39604
STK26	0.23887	3.82638	2.43236	0.0166225	0.388432	-3.34382	2.39495
ABHD14A	-0.239614	0.908824	-2.43159	0.0166316	0.388432	-3.33638	-2.39475
SERPINI1	-0.3791	0.0739033	-2.43086	0.016682	0.388975	-3.33821	-2.39364
CHAD	0.412416	2.98545	2.43698	0.0167544	0.388975	-3.24816	2.39205
CDR2	0.191504	4.78461	2.4322	0.0168208	0.388975	-3.28804	2.3906
EPSTI1	-0.502137	5.73789	-2.44086	0.0168237	0.388975	-3.24413	-2.39054
DOCK5	0.166003	6.41669	2.43068	0.0168267	0.388975	-3.30668	2.39047
USP25	0.144903	5.2331	2.4312	0.0168286	0.388975	-3.30072	2.39043
CDC42EP2	-0.359651	3.0295	-2.43157	0.0168411	0.388975	-3.2443	-2.39016
MCF2L2	0.711761	-1.131	2.42737	0.016852	0.388975	-3.35206	2.38992
LOC105373334	0.535079	-1.58099	2.42653	0.0168935	0.389365	-3.37433	2.38902
NUDT19	-0.197853	3.36309	-2.42592	0.016928	0.389591	-3.34603	-2.38827
CYREN	0.154742	3.90233	2.43153	0.0169818	0.389822	-3.28867	2.3871
MEGF9	-0.173229	4.38047	-2.42997	0.0169874	0.389822	-3.2891	-2.38698
ABHD6	0.2717	5.40224	2.42218	0.0170458	0.390183	-3.38341	2.38572
WARS1	-0.325657	5.80381	-2.42688	0.0170526	0.390183	-3.32405	-2.38557
ATP13A3	0.213538	5.96494	2.4233	0.0171793	0.392152	-3.33062	2.38285
GPR146	-0.387346	0.675725	-2.41999	0.0172001	0.392152	-3.35415	-2.3824
C19orf38	-0.414942	0.22982	-2.41844	0.0172132	0.392152	-3.37407	-2.38212
GBP2	-0.32369	7.08056	-2.42075	0.0172784	0.3929	-3.32791	-2.38073
FBXO41	-0.379133	1.04408	-2.4166	0.0172958	0.3929	-3.34583	-2.38036
MRPL33	0.13569	3.95036	2.4215	0.0173599	0.393662	-3.30928	2.379
WWP1.AS1	-0.364285	-0.0908977	-2.41464	0.0173844	0.393662	-3.43413	-2.37848
LOC124901391	0.465474	-2.58036	2.41425	0.0174041	0.393662	-3.38967	2.37806
CCDC12	-0.155363	4.2052	-2.41435	0.0175186	0.395399	-3.39456	-2.37564
TGS1	-0.184862	3.90271	-2.41468	0.017531	0.395399	-3.34035	-2.37538
SNX30	0.212529	5.86413	2.41151	0.0176215	0.396873	-3.37121	2.37348
KLRD1	-0.4657	2.16233	-2.41892	0.017688	0.397803	-3.25089	-2.37209
RBMS2	0.222299	4.13588	2.4065	0.0177565	0.398776	-3.44921	2.37066
DEF6	-0.25622	3.15968	-2.40769	0.0177904	0.398971	-3.35554	-2.36995
LOC124904475	-0.633347	-1.6576	-2.40484	0.017833	0.399358	-3.41846	-2.36907
FIBCD1	0.779359	-1.9092	2.40432	0.0178583	0.399358	-3.42679	2.36854
PTPN22	-0.285453	3.09869	-2.40657	0.0179301	0.400396	-3.32993	-2.36706
PRDX5	-0.194922	7.54397	-2.40055	0.0180326	0.400876	-3.41598	-2.36495
OAS2	-0.89669	5.06023	-2.40852	0.0180406	0.400876	-3.32314	-2.36478
CFB	-0.561466	6.97114	-2.40089	0.0180576	0.400876	-3.42407	-2.36444
LOC105373831	0.324255	-0.825836	2.4018	0.0180697	0.400876	-3.41865	2.36419
SNX5	0.123806	6.00974	2.40056	0.0180785	0.400876	-3.41539	2.36401
PIP4K2A	-0.181892	4.31046	-2.40001	0.0181462	0.401812	-3.39226	-2.36262
LINC00955	1.13806	0.355915	2.41201	0.0181873	0.401992	-3.1627	2.36178
C9orf40	0.283718	3.57519	2.41078	0.0182052	0.401992	-3.28862	2.36142
EXOC3L4	-0.356338	3.26388	-2.40014	0.0182452	0.402311	-3.3405	-2.3606
TPGS1	0.196875	2.24789	2.40056	0.0182764	0.402438	-3.36497	2.35997
ST20	0.294061	0.215681	2.39619	0.0183345	0.40274	-3.39279	2.35879
C1orf56	-0.454543	-0.839044	-2.39393	0.018345	0.40274	-3.41526	-2.35858
IFT172	-0.165833	4.28396	-2.39647	0.018372	0.40274	-3.39522	-2.35803
TCF19	-0.271608	2.27291	-2.39428	0.0184208	0.40274	-3.3792	-2.35705
CLN8.AS1	-0.264879	0.893551	-2.39747	0.018431	0.40274	-3.36059	-2.35684
DLC1	-0.298526	3.28682	-2.39697	0.0184599	0.40274	-3.33345	-2.35626
ITK	-0.368657	2.29965	-2.39664	0.0184687	0.40274	-3.31521	-2.35608
SLC25A22	-0.353496	3.61558	-2.39409	0.0185663	0.40431	-3.33188	-2.35413
TBX21	-0.499161	-0.426251	-2.39152	0.0186889	0.40642	-3.35341	-2.35168
TMCC2	-0.559419	-1.33581	-2.38655	0.0187309	0.406582	-3.43672	-2.35084
ARID3A	-0.381048	2.9506	-2.39318	0.0187612	0.406582	-3.30017	-2.35024
DHX58	-0.56088	3.354	-2.39428	0.0187736	0.406582	-3.31799	-2.35
TCIRG1	-0.228778	5.35357	-2.3858	0.0188116	0.406846	-3.43628	-2.34924
ABHD12B	0.668623	-1.80381	2.38727	0.018878	0.406891	-3.31549	2.34793
LOC105370461	0.418573	-1.31241	2.38267	0.0188865	0.406891	-3.47799	2.34776
SLC1A3	-0.590767	0.21922	-2.3833	0.0188989	0.406891	-3.41111	-2.34752
SOCS1	-0.522509	2.15272	-2.38349	0.0189227	0.406891	-3.4086	-2.34705
CXCL9	-0.840233	3.35394	-2.38408	0.0189646	0.406891	-3.40433	-2.34623
BRD3OS	-0.232734	1.47705	-2.38296	0.0189696	0.406891	-3.41854	-2.34613
TPGS2	-0.173425	4.08666	-2.38447	0.0189941	0.406891	-3.39114	-2.34565
MPZL1	-0.125192	6.41208	-2.38455	0.0190731	0.40803	-3.37673	-2.3441
XKRX	-0.765732	0.775874	-2.38394	0.0192154	0.409642	-3.32446	-2.34132
TARS1	0.130677	6.25244	2.38518	0.0192624	0.409642	-3.36308	2.34041
COPG2	0.180087	3.93399	2.38691	0.0192669	0.409642	-3.35818	2.34033
ZKSCAN2.DT	0.404687	-0.47809	2.37475	0.0192763	0.409642	-3.47633	2.34014
ANXA2R	-0.511118	-0.322729	-2.37733	0.0192782	0.409642	-3.38281	-2.34011
HSPA1B	-0.243785	5.19136	-2.37854	0.019388	0.411421	-3.38345	-2.33799
CPLX2	0.452208	-0.369949	2.37498	0.0195345	0.413974	-3.33313	2.33517
GGACT	-0.174034	2.42892	-2.3711	0.019608	0.414028	-3.41671	-2.33377
LOC105373456	0.317413	0.335544	2.3668	0.0196743	0.414028	-3.48494	2.3325
TRG.AS1	-0.386827	0.982585	-2.37189	0.0196779	0.414028	-3.37118	-2.33243
CCDC14	0.290636	5.10946	2.36651	0.0196886	0.414028	-3.50402	2.33223
ZG16B	-0.363187	3.74069	-2.36664	0.0196912	0.414028	-3.5125	-2.33218
CYTIP	-0.337349	3.66709	-2.37045	0.0197388	0.414028	-3.40715	-2.33128
ZFAND2A	0.329829	4.17858	2.37611	0.0197672	0.414028	-3.37085	2.33074
MGAT5	0.210332	6.47664	2.37715	0.0198205	0.414028	-3.37042	2.32973
STIM2	-0.134674	4.74103	-2.36617	0.0198238	0.414028	-3.47586	-2.32967
JADE2	-0.264461	4.62324	-2.36642	0.019841	0.414028	-3.44032	-2.32934
COPG2IT1	0.565333	-1.33053	2.36513	0.0199168	0.414028	-3.43374	2.32791
LOC124900372	-0.47851	-0.766647	-2.36162	0.0199377	0.414028	-3.45777	-2.32752
APOBEC1	-0.490326	4.38552	-2.36107	0.0199657	0.414028	-3.46111	-2.32699
BIN1	-0.172829	3.80805	-2.36134	0.019979	0.414028	-3.51827	-2.32674
GNPAT	0.106664	5.07702	2.36408	0.0199824	0.414028	-3.45148	2.32668
ATP10D	-0.18191	3.6851	-2.36587	0.0200286	0.414028	-3.41571	-2.32581
DOCK4	-0.350051	3.1788	-2.35981	0.0200358	0.414028	-3.49415	-2.32568
SPART	-0.327515	2.91996	-2.36405	0.0200501	0.414028	-3.41145	-2.32541
TAF11	0.107512	4.22321	2.36035	0.0200688	0.414028	-3.49789	2.32506
TIRAP	0.199023	3.3774	2.37201	0.0200697	0.414028	-3.38015	2.32504
CYLD.AS1	-0.566132	-0.834133	-2.36045	0.0201082	0.414028	-3.47276	-2.32432
ZDHHC11B	0.827599	-0.401311	2.37203	0.020114	0.414028	-3.26448	2.32422
PLIN5	-0.625399	-1.77884	-2.35846	0.0202177	0.415396	-3.4781	-2.32228
IFITM10	-0.281459	0.859501	-2.35509	0.0202739	0.415396	-3.5496	-2.32124
IL12RB2	-0.424218	0.381259	-2.36206	0.0202963	0.415396	-3.41209	-2.32082
EXD2	0.16332	3.82131	2.35648	0.0203033	0.415396	-3.46697	2.32069
AACS	0.167714	4.5001	2.36055	0.0203338	0.415396	-3.42173	2.32013
MFSD4A.AS1	0.507201	-1.64668	2.35379	0.0203422	0.415396	-3.56064	2.31998
DNPEP.AS1	-0.54127	-0.74083	-2.3747	0.0203646	0.415396	-3.25069	-2.31956
SYNE3	0.413019	1.94817	2.35492	0.0203984	0.415549	-3.45313	2.31894
PRMT7	-0.13601	3.18899	-2.35193	0.0205139	0.416639	-3.4903	-2.31681
ZKSCAN7	-0.351605	-0.129832	-2.35309	0.0205319	0.416639	-3.47133	-2.31648
ZDHHC12.DT	0.358957	0.245627	2.34999	0.0205399	0.416639	-3.51523	2.31634
ZDHHC2	-0.221543	4.12609	-2.3747	0.0205575	0.416639	-3.35711	-2.31601
SMAP2	-0.210929	5.29626	-2.35013	0.0206445	0.417866	-3.49789	-2.31442
KCNN4	-0.39174	1.74633	-2.34797	0.0207455	0.419312	-3.60295	-2.31259
ATP7A	-0.188261	3.64895	-2.34671	0.0208152	0.419312	-3.50863	-2.31132
MMP25	-0.46869	2.30019	-2.34477	0.0208156	0.419312	-3.52398	-2.31131
CTSB	-0.163507	8.97	-2.34465	0.0208222	0.419312	-3.55005	-2.31119
ENDOG	0.18225	3.76706	2.34756	0.0208728	0.419723	-3.47328	2.31028
RBM4	-0.106579	3.47418	-2.34861	0.0208958	0.419723	-3.45106	-2.30986
DHX15	0.109152	6.5959	2.34437	0.0209481	0.420077	-3.51917	2.30892
KCNMA1	-0.308277	4.22028	-2.34537	0.0209666	0.420077	-3.46921	-2.30859
KIF5A	0.791467	-1.40439	2.3422	0.0210491	0.421195	-3.49572	2.3071
SLTM	0.101322	6.09933	2.3383	0.0211617	0.42271	-3.55794	2.30509
PNKD	0.201264	5.68548	2.33799	0.0211783	0.42271	-3.55819	2.30479
RELT	-0.29882	1.34895	-2.33918	0.0212284	0.423174	-3.50693	-2.3039
IGKV2D.24	-0.864501	-1.11157	-2.33876	0.0212612	0.423294	-3.46396	-2.30331
CTSW	-0.447405	1.1416	-2.33551	0.0213206	0.423942	-3.52253	-2.30226
TNFSF10	-0.324046	8.05284	-2.33777	0.0214161	0.425304	-3.4927	-2.30057
SYTL5	0.378377	3.68633	2.33311	0.0214562	0.425565	-3.55974	2.29986
EBI3	-0.486819	0.689132	-2.33313	0.0215364	0.426621	-3.5176	-2.29845
IFIT3	-0.785257	5.50274	-2.33685	0.0215934	0.427213	-3.48667	-2.29745
RNF6	0.14786	5.87473	2.34072	0.0216347	0.427494	-3.44539	2.29672
GUCA2B	0.473311	6.4106	2.33233	0.0217013	0.428226	-3.50908	2.29556
ZYG11B	0.209624	4.85852	2.3295	0.0217259	0.428226	-3.54441	2.29513
LGI4	0.494231	1.65423	2.32694	0.0217821	0.428476	-3.53664	2.29415
TMEM164	0.193188	6.30079	2.32956	0.0217997	0.428476	-3.53464	2.29384
NTS	-0.752931	4.1366	-2.33025	0.02182	0.428476	-3.45889	-2.29349
SLC2A4	-0.59005	1.1455	-2.32541	0.021955	0.429534	-3.55633	-2.29115
TFB1M	0.186899	2.3639	2.32525	0.0219607	0.429534	-3.54262	2.29105
DAO	0.690618	-0.559836	2.32361	0.0219742	0.429534	-3.49129	2.29081
ATP2B1	0.228808	6.99237	2.33336	0.0219914	0.429534	-3.46434	2.29052
GFM2	0.113318	4.55129	2.32704	0.0220365	0.429534	-3.50322	2.28974
SSBP4	-0.159843	3.61154	-2.32201	0.0220561	0.429534	-3.5829	-2.2894
PATL2	-0.388116	0.573303	-2.3265	0.0220644	0.429534	-3.52027	-2.28926
COX17	0.167514	4.32721	2.32492	0.0221099	0.429679	-3.53717	2.28847
LPAR3	0.53965	-1.00242	2.3217	0.0221262	0.429679	-3.62847	2.28819
TINCR	0.345972	1.60745	2.31913	0.0222176	0.430923	-3.51316	2.28663
WDR35	-0.280575	1.54663	-2.32048	0.0222617	0.431249	-3.52761	-2.28587
APMAP	-0.14244	5.84408	-2.3186	0.0223169	0.431487	-3.57124	-2.28493
SLC9A3.AS1	-0.254617	2.71338	-2.31706	0.0223396	0.431487	-3.63878	-2.28454
IGKV1.6	-0.698368	2.06372	-2.31694	0.022356	0.431487	-3.56334	-2.28426
PKHD1	-0.619182	-1.39523	-2.31399	0.0225242	0.434003	-3.56842	-2.28141
AAK1	0.244226	5.54302	2.31847	0.0225429	0.434003	-3.52932	2.28109
DDX20	-0.17707	3.03786	-2.3165	0.0225688	0.434003	-3.51354	-2.28066
NDNF	0.396043	1.17412	2.31219	0.0226695	0.434386	-3.66983	2.27896
GMPR	-0.656311	0.465983	-2.31448	0.0226712	0.434386	-3.52332	-2.27893
TAPBP	-0.258286	6.29836	-2.31264	0.0226713	0.434386	-3.59171	-2.27893
LOC105370673	0.621946	-2.42316	2.30921	0.0227965	0.436256	-3.65142	2.27683
CHST5	0.316157	5.66462	2.31682	0.0228408	0.436454	-3.50741	2.27609
RTP4	-0.466472	3.16293	-2.31552	0.0228818	0.436454	-3.48477	-2.2754
RPL13P5	0.479252	-1.37083	2.30734	0.0228898	0.436454	-3.5787	2.27527
FLOT2	-0.139749	5.28197	-2.31208	0.022936	0.436808	-3.58787	-2.2745
GNG7	-0.436986	1.05881	-2.30928	0.022982	0.436847	-3.52822	-2.27373
KLHDC7B	-0.576323	-0.67092	-2.30759	0.0229934	0.436847	-3.56764	-2.27354
TRBC1	-0.400308	2.59712	-2.31313	0.0230212	0.43685	-3.46856	-2.27308
IQCH	0.382016	-1.18798	2.30497	0.0231106	0.438019	-3.61025	2.2716
ALDH1A1	-0.26847	7.36704	-2.30478	0.0231522	0.438281	-3.58585	-2.27091
ARHGAP9	-0.305395	3.24939	-2.30545	0.0232168	0.438899	-3.53413	-2.26985
SERPINB9	-0.344181	2.85475	-2.30146	0.0232404	0.438899	-3.64571	-2.26946
ANXA2R.OT1	-0.418114	0.0257137	-2.3064	0.0233023	0.439542	-3.51117	-2.26844
EIF2AK2	-0.332698	6.17401	-2.303	0.0233885	0.439812	-3.56684	-2.26703
LBH	-0.30928	3.65838	-2.30083	0.0234157	0.439812	-3.56482	-2.26658
PLEKHO2	-0.256163	3.39556	-2.29906	0.0234174	0.439812	-3.63062	-2.26656
SLC34A2	-1.46708	-1.54632	-2.30845	0.0234503	0.439812	-3.39069	-2.26602
NFATC2	-0.321628	3.18056	-2.30193	0.0234559	0.439812	-3.53191	-2.26593
PLCD3	0.280375	6.32297	2.29639	0.0235323	0.440508	-3.68551	2.26468
USP9Y	-0.283157	-1.78763	-2.30101	0.0235514	0.440508	-3.41451	-2.26437
CNPY4	0.227424	1.61906	2.2956	0.0235767	0.440508	-3.63385	2.26396
SULT1C3	1.1205	-2.30716	2.31081	0.0236261	0.44083	-3.38246	2.26316
STXBP5.AS1	0.343817	1.13065	2.29563	0.0236731	0.44083	-3.60383	2.26239
ENKUR	-0.63822	1.49733	-2.30434	0.0236777	0.44083	-3.47847	-2.26232
BCAS4	-0.467488	0.301109	-2.29664	0.0237219	0.441132	-3.5451	-2.2616
LINC03070	0.47895	-0.82679	2.29149	0.0238225	0.441907	-3.68081	2.25998
AHCYL2	0.26735	8.8747	2.29476	0.0238366	0.441907	-3.56929	2.25975
CLEC4E	-0.844706	-0.704433	-2.29311	0.0238475	0.441907	-3.57465	-2.25958
HPSE2	-0.437869	0.840327	-2.29169	0.0239582	0.442664	-3.58766	-2.2578
DHX34	-0.18871	2.61032	-2.29302	0.0239865	0.442664	-3.59535	-2.25734
PRKCB	-0.294244	3.75972	-2.29025	0.0239971	0.442664	-3.61885	-2.25718
TXLNGY	0.243741	-1.46996	2.29034	0.0240006	0.442664	-3.44623	2.25712
COBL	0.197598	6.47155	2.28867	0.0240896	0.442701	-3.62168	2.2557
PRKCH	-0.244042	3.64412	-2.28948	0.0240969	0.442701	-3.58022	-2.25558
LINC00863	0.235548	0.786114	2.29451	0.0240975	0.442701	-3.54591	2.25557
LOC105369724	0.40337	2.13274	2.28661	0.0241147	0.442701	-3.5557	2.2553
GPC4	-0.255733	4.13292	-2.28654	0.0242076	0.44389	-3.63542	-2.25382
MECOM	-0.279829	5.24931	-2.28585	0.0242697	0.444373	-3.61717	-2.25283
FNBP1L	0.139444	6.16871	2.28344	0.0243072	0.444373	-3.67827	2.25224
KIF16B	0.168852	6.66965	2.28992	0.0243183	0.444373	-3.55516	2.25206
RAI1	-0.196147	3.30063	-2.29174	0.0243521	0.444403	-3.53248	-2.25153
FERMT3	-0.2301	3.84957	-2.28355	0.0243854	0.444403	-3.64082	-2.251
GSTCD	0.183784	2.3506	2.28552	0.0244416	0.444403	-3.58153	2.25012
CHRNA7	0.480005	1.07548	2.29101	0.0244588	0.444403	-3.39814	2.24984
VWA8	0.177465	4.62613	2.28518	0.0244607	0.444403	-3.58589	2.24981
GAB3	-0.303119	1.57283	-2.28253	0.0247207	0.448352	-3.54617	-2.24574
COA4	0.134906	4.48888	2.2771	0.0247532	0.448352	-3.67886	2.24523
TYMP	-0.483054	5.5981	-2.27788	0.0247933	0.448352	-3.63978	-2.24461
LINC00507	0.543889	-2.93571	2.27657	0.0247947	0.448352	-3.63415	2.24459
CACNB4	-0.505305	-1.15697	-2.2753	0.0248201	0.448352	-3.68084	-2.24419
HTR7P1	0.505455	-0.502582	2.271	0.0250751	0.452218	-3.55248	2.24024
ITGB1	0.114884	7.8168	2.27338	0.0250914	0.452218	-3.6484	2.23999
ARIH2	0.0781661	5.11361	2.27053	0.0252374	0.453992	-3.64115	2.23775
OVOL2	0.163739	2.91086	2.26999	0.0252524	0.453992	-3.65452	2.23752
FUS	-0.129043	6.07381	-2.26997	0.0252761	0.453992	-3.63025	-2.23716
SPRYD7	0.151036	4.03693	2.27097	0.0253744	0.45524	-3.62229	2.23565
VAPA	0.183776	7.37888	2.2713	0.025438	0.455862	-3.62996	2.23469
CCDC170	-0.376465	2.5075	-2.26274	0.0256057	0.45758	-3.72112	-2.23214
AHCTF1	0.121957	4.75496	2.26235	0.0256212	0.45758	-3.71488	2.23191
UBE2E1	0.172364	5.30966	2.26231	0.0256242	0.45758	-3.72568	2.23186
POMGNT2	0.25086	1.39742	2.26336	0.0256757	0.45758	-3.65858	2.23108
CMTR1	-0.250772	4.73408	-2.267	0.0256888	0.45758	-3.60973	-2.23088
WDR44	-0.230551	4.63598	-2.26772	0.0257366	0.45758	-3.60628	-2.23016
PRSS16	0.159943	3.75391	2.26166	0.0257367	0.45758	-3.69344	2.23016
UFSP1	-0.312785	-0.689492	-2.26541	0.025783	0.457888	-3.61816	-2.22946
ZNRF1	0.140133	3.96929	2.26056	0.0258627	0.458762	-3.67607	2.22827
UBE2E3	0.138189	4.91664	2.2591	0.0258939	0.458762	-3.7181	2.2278
NCF1B	-0.491027	-0.93623	-2.2577	0.0259194	0.458762	-3.69929	-2.22742
MTRF1	0.131916	2.8879	2.25613	0.0260675	0.460623	-3.7154	2.2252
KRCC1	0.159942	5.90538	2.25813	0.0261012	0.460623	-3.66112	2.2247
LOC124904183	-0.582714	-1.5516	-2.26057	0.0261121	0.460623	-3.62909	-2.22454
POLR3B	0.164199	3.05324	2.25459	0.0261486	0.460752	-3.71057	2.224
DAB1	0.869812	0.143023	2.25215	0.0262792	0.461162	-3.44327	2.22206
LOC124901569	0.371226	0.405034	2.25407	0.0263006	0.461162	-3.62694	2.22174
ADAMTS15	-0.430325	0.540941	-2.25037	0.0264218	0.461162	-3.77247	-2.21995
FOXC1	-0.548098	-0.65806	-2.24997	0.0264226	0.461162	-3.78096	-2.21994
KCTD21	0.169677	3.02871	2.25246	0.0264306	0.461162	-3.67587	2.21983
PPP1R18	-0.258074	4.11026	-2.24936	0.0264616	0.461162	-3.72555	-2.21937
CDC26	0.185037	2.26747	2.2523	0.0264723	0.461162	-3.66024	2.21921
CD177	0.719418	5.52296	2.25229	0.0264854	0.461162	-3.54345	2.21902
PFDN6	0.129725	3.62753	2.25494	0.0264878	0.461162	-3.62651	2.21898
PSTPIP1	-0.347002	0.774903	-2.25108	0.0265139	0.461162	-3.64454	-2.2186
RIOK2	0.136156	3.81764	2.24986	0.0265152	0.461162	-3.72949	2.21858
ACAP1	-0.328773	2.54881	-2.25074	0.0265551	0.461162	-3.65167	-2.218
LOC124905135	0.394903	-1.1915	2.2493	0.0265558	0.461162	-3.72436	2.21799
TNKS1BP1	-0.251859	6.31567	-2.24985	0.0265808	0.461162	-3.70562	-2.21762
NCKAP5	-0.315837	3.23466	-2.24502	0.0267476	0.463547	-3.67129	-2.21518
FBXL19.AS1	0.258816	0.304894	2.24576	0.026867	0.464387	-3.68316	2.21345
FLJ32255	-0.403634	0.792146	-2.2471	0.0269031	0.464387	-3.64068	-2.21292
LINC02361	-0.500601	-1.41281	-2.24392	0.0269087	0.464387	-3.71252	-2.21284
LMX1A	0.603741	-1.53692	2.24227	0.0269307	0.464387	-3.66262	2.21252
CCL11	-0.541601	1.21936	-2.24167	0.0269708	0.464387	-3.76772	-2.21194
PEX1	0.10609	4.6378	2.24239	0.0269726	0.464387	-3.74753	2.21191
PSMG3.AS1	0.241459	1.20282	2.24745	0.0270023	0.46439	-3.65391	2.21148
CDC14A	0.27639	4.97887	2.24573	0.0270316	0.46439	-3.66472	2.21106
LOC105378641	0.688571	-0.477272	2.239	0.0271489	0.465899	-3.86187	2.20937
SELENOP	0.340955	10.5254	2.24301	0.0272	0.466269	-3.65613	2.20864
GAL3ST1	0.537103	2.20562	2.246	0.0272687	0.466939	-3.49591	2.20765
CDHR1	0.701739	4.15764	2.23763	0.0273212	0.467331	-3.72947	2.2069
DOP1B	0.15207	5.63654	2.23876	0.0273786	0.467477	-3.70785	2.20608
MFSD4B	0.18657	3.42151	2.24096	0.027394	0.467477	-3.67448	2.20586
NPY4R	0.500746	-1.10232	2.23539	0.0274185	0.467477	-3.74828	2.20551
SYTL2	0.217396	7.29401	2.23856	0.0274823	0.468059	-3.69111	2.2046
QNG1	-0.18634	4.49893	-2.23578	0.0275186	0.468116	-3.71207	-2.20408
OBSCN	-0.338376	1.76089	-2.23727	0.0275556	0.468116	-3.65696	-2.20356
RIPOR2	-0.464355	2.21538	-2.23375	0.0275911	0.468116	-3.72106	-2.20305
LOC105371123	0.603005	-1.47634	2.2368	0.0276043	0.468116	-3.67146	2.20287
GUSBP15	0.43478	-1.17506	2.23592	0.02765	0.468388	-3.68082	2.20222
LINC01140	-0.37407	0.596852	-2.23043	0.0277297	0.468712	-3.80142	-2.20109
APOL2	-0.296951	5.12893	-2.23358	0.027746	0.468712	-3.70844	-2.20086
ZNF275	-0.217244	2.54317	-2.2312	0.0277582	0.468712	-3.72603	-2.20069
LIMK1	-0.198184	3.39375	-2.22933	0.0278218	0.469285	-3.78387	-2.19979
TSPAN5	-0.247386	1.45469	-2.22999	0.0278668	0.469542	-3.72118	-2.19916
RNF31	-0.152442	4.64569	-2.23198	0.0279033	0.469655	-3.70619	-2.19864
LOC105373785	0.369157	-0.580114	2.22714	0.027955	0.469806	-3.78842	2.19792
RNF166	-0.238017	2.47366	-2.22845	0.027989	0.469806	-3.7332	-2.19744
MOB3B	0.149877	6.34709	2.22833	0.0280015	0.469806	-3.73978	2.19727
SIPA1L1	-0.130766	5.71629	-2.22893	0.0280552	0.469876	-3.72333	-2.19651
LINC00857	0.349385	1.65168	2.23109	0.0280912	0.469876	-3.64111	2.19601
TPD52L1	-0.302528	1.90287	-2.22697	0.0281016	0.469876	-3.72128	-2.19586
CA7	0.484187	5.33981	2.22654	0.0281247	0.469876	-3.73418	2.19554
LOC124903879	0.631918	-1.72021	2.22384	0.0281978	0.4706	-3.81591	2.19452
L3MBTL4	-0.297102	1.444	-2.22609	0.0282462	0.470909	-3.66605	-2.19385
PDCL	0.103442	3.656	2.22262	0.0283411	0.471992	-3.77187	2.19253
MIOS.DT	0.319919	-0.0866342	2.22152	0.0283974	0.472433	-3.77247	2.19175
TPST2	-0.151239	3.41844	-2.22444	0.0284453	0.472731	-3.69747	-2.19109
ENPP1	0.277355	4.75903	2.2218	0.0285105	0.472991	-3.73077	2.19019
RAPGEF2	0.196465	5.98824	2.22186	0.0285244	0.472991	-3.74356	2.19
TRIB2	-0.350056	2.46383	-2.22309	0.0285508	0.472991	-3.6739	-2.18963
CCNT2.AS1	0.326954	-1.1235	2.21516	0.0287972	0.474454	-3.83685	2.18625
IL15RA	-0.258866	3.12161	-2.21637	0.0288022	0.474454	-3.7717	-2.18618
SPRY1	-0.172029	3.26377	-2.21488	0.0288937	0.474454	-3.77634	-2.18493
DNAJA4	0.168606	5.16742	2.22349	0.0288966	0.474454	-3.66097	2.18489
ZNF674	0.223688	1.19688	2.21428	0.0289245	0.474454	-3.80251	2.18451
CCNI2	-0.193634	2.31256	-2.2129	0.028951	0.474454	-3.84622	-2.18415
SLC22A18	0.189389	6.42238	2.22831	0.0289568	0.474454	-3.62862	2.18407
IGHV1.24	-0.867403	-0.923714	-2.21398	0.0289589	0.474454	-3.72071	-2.18405
EPHB6	-0.457933	-0.153825	-2.21254	0.0289759	0.474454	-3.80374	-2.18381
ERBB4	-0.857737	-2.6648	-2.21624	0.028993	0.474454	-3.67074	-2.18358
FMOD	0.333568	4.26521	2.21347	0.0290175	0.474454	-3.7694	2.18325
MAP10	-0.280116	1.18199	-2.21707	0.0290178	0.474454	-3.71455	-2.18324
SLA	-0.306195	3.83533	-2.21481	0.0290298	0.474454	-3.72151	-2.18308
RASSF5	-0.288379	3.71876	-2.21119	0.0291638	0.476152	-3.77912	-2.18126
CAV2	-0.340444	2.51736	-2.21222	0.0292009	0.476264	-3.74899	-2.18076
ARHGAP33	-0.377824	0.290035	-2.20801	0.029299	0.477371	-3.80079	-2.17944
NCAPH2	-0.108973	3.89602	-2.20847	0.0293503	0.477714	-3.81023	-2.17875
MINDY1	0.168495	4.96583	2.20852	0.0294493	0.477831	-3.79393	2.17742
UCN3	0.471929	1.62738	2.21407	0.0294881	0.477831	-3.61043	2.1769
TXNL4A	0.0975426	4.66118	2.20944	0.0295101	0.477831	-3.74163	2.1766
ASAP3	-0.220845	4.37121	-2.20506	0.0295118	0.477831	-3.83985	-2.17658
CASP2	-0.114837	4.36448	-2.21119	0.0295435	0.477831	-3.71056	-2.17616
ATP11B	0.129305	6.83377	2.20593	0.0295529	0.477831	-3.80927	2.17603
IGHV3.69.1	-0.779276	-1.46912	-2.20462	0.0295993	0.477831	-3.79256	-2.17541
CELA3B	-0.549609	-0.725845	-2.20376	0.0296619	0.477831	-3.71871	-2.17458
TXN	0.182295	7.12106	2.21136	0.0296792	0.477831	-3.72597	2.17435
PKD2L1	-0.56475	-1.52051	-2.20259	0.0296896	0.477831	-3.86647	-2.17421
HLA.DMA	-0.331641	5.73498	-2.20277	0.0297398	0.477831	-3.82631	-2.17354
H3C6	0.23397	2.97545	2.20675	0.0297475	0.477831	-3.72654	2.17344
PARP8	-0.297339	3.27879	-2.20525	0.0297832	0.477831	-3.68722	-2.17296
MRNIP	-0.334344	0.767578	-2.2049	0.0298131	0.477831	-3.75854	-2.17256
RHBDD1	-0.102694	4.20721	-2.20335	0.0298294	0.477831	-3.77601	-2.17235
CARD11	-0.341638	2.31296	-2.20509	0.0298417	0.477831	-3.69793	-2.17218
NMI	-0.220299	4.72491	-2.20479	0.029904	0.478343	-3.759	-2.17136
LOC105370546	-0.363464	4.10938	-2.20028	0.0299913	0.478638	-3.78438	-2.1702
DTX3	-0.380476	0.974608	-2.20003	0.0300114	0.478638	-3.75632	-2.16994
UBXN8	0.196721	2.1856	2.19803	0.0300436	0.478638	-3.86134	2.16951
IGKV1.16	-0.633182	2.4463	-2.19717	0.0301026	0.478638	-3.8135	-2.16874
TXNDC12	-0.105719	5.49764	-2.1978	0.0301042	0.478638	-3.82947	-2.16872
PDIA3P1	-0.173868	1.84551	-2.1965	0.0301343	0.478638	-3.81411	-2.16832
TMEM132D	-0.806156	-2.01968	-2.20519	0.0301347	0.478638	-3.68136	-2.16832
LRRC49	0.37324	0.488741	2.1946	0.0302743	0.480088	-3.89211	2.16648
TIGIT	-0.413153	1.29576	-2.19702	0.0302932	0.480088	-3.76553	-2.16624
YAE1	0.208902	3.27948	2.19726	0.0303252	0.480088	-3.74904	2.16582
HEATR5B	0.102187	5.43131	2.19472	0.0303476	0.480088	-3.84566	2.16552
OGFR	-0.215693	5.4487	-2.19423	0.0304009	0.480207	-3.83835	-2.16483
DZIP1L	-0.501361	-1.35948	-2.19413	0.0304159	0.480207	-3.80068	-2.16463
PCNX2	-0.297919	1.41017	-2.19347	0.0304803	0.480742	-3.80008	-2.16379
FAM20B	0.104058	5.08685	2.19606	0.0305575	0.481479	-3.76182	2.16279
EMD	-0.134678	3.73402	-2.19179	0.0306328	0.481802	-3.79907	-2.16181
NBPF1	0.205001	4.57071	2.20403	0.030639	0.481802	-3.68575	2.16173
CRB2	-0.51068	-1.40831	-2.18852	0.0307555	0.482839	-3.85785	-2.16022
ASPRV1	-0.424121	0.560874	-2.19999	0.0307935	0.482839	-3.67992	-2.15973
MUC3A	-0.30853	8.84227	-2.19051	0.0307967	0.482839	-3.79123	-2.15969
RFX6	0.495057	-0.574506	2.19184	0.0309014	0.483338	-3.69358	2.15834
TBC1D9	-0.175214	4.44131	-2.18589	0.0309231	0.483338	-3.88425	-2.15806
LIPG	-0.378265	3.07165	-2.18716	0.0309834	0.483338	-3.79856	-2.15729
SLC16A9	0.48522	4.25433	2.18449	0.0310313	0.483338	-3.83278	2.15667
HSD3B7	-0.260051	4.09779	-2.18952	0.0310452	0.483338	-3.75238	-2.15649
C5orf63	0.174103	2.46781	2.18409	0.0310585	0.483338	-3.92189	2.15632
MOK	-0.248514	1.34898	-2.18564	0.0310618	0.483338	-3.81252	-2.15628
PSMG3	0.138158	3.15753	2.18442	0.031091	0.483338	-3.85845	2.15591
MIEN1	0.158167	5.34046	2.18808	0.0311287	0.483338	-3.81946	2.15542
ETNK1.DT	-0.608073	-2.43017	-2.18398	0.0311347	0.483338	-3.93276	-2.15535
IGHG3	-0.775142	2.29355	-2.18144	0.0314248	0.487363	-3.75288	-2.15165
NSFL1C	0.14597	5.72915	2.18417	0.0314847	0.487396	-3.77397	2.15089
ZSWIM4	-0.224728	1.41487	-2.17842	0.0314887	0.487396	-3.88863	-2.15084
ZBTB9	-0.209632	1.3151	-2.17983	0.0315521	0.487899	-3.82071	-2.15004
RAB38	-0.374361	0.0454874	-2.17655	0.0317647	0.490706	-3.82496	-2.14736
MED26	-0.1524	2.74252	-2.17364	0.0318554	0.491611	-3.89782	-2.14622
ZNF638	0.101439	6.01209	2.17301	0.0319046	0.491611	-3.90278	2.1456
SAMD9L	-0.45002	6.12916	-2.17843	0.0319168	0.491611	-3.79052	-2.14545
PDGFB	-0.364796	0.752136	-2.17434	0.0319625	0.491837	-3.81706	-2.14488
AKR7A3	0.209439	6.58064	2.17512	0.0320207	0.492253	-3.80706	2.14415
CD47	-0.13584	5.33245	-2.17198	0.0321779	0.494188	-3.86	-2.14219
PTGFRN	0.147711	5.83238	2.17078	0.0322524	0.494244	-3.83699	2.14127
STX19	0.235302	3.92513	2.16782	0.032312	0.494244	-3.9132	2.14053
COG3	0.103191	5.62284	2.16829	0.0323769	0.494244	-3.87202	2.13973
TXK	-0.38028	0.941307	-2.17053	0.0323772	0.494244	-3.79176	-2.13972
TNFAIP2	-0.351122	3.79373	-2.16656	0.0324496	0.494244	-3.89888	-2.13883
MFSD10	-0.125437	4.35836	-2.16815	0.0324787	0.494244	-3.85046	-2.13847
POLR2M	0.304428	-0.569732	2.16668	0.0324789	0.494244	-3.87932	2.13847
SAT1	-0.198059	8.54659	-2.17097	0.0325008	0.494244	-3.80347	-2.1382
LDLRAP1	-0.168098	5.36555	-2.16793	0.0325136	0.494244	-3.83395	-2.13804
TSPOAP1	-0.389997	1.46672	-2.16843	0.0325258	0.494244	-3.78095	-2.13789
SFTPA2	-0.575919	-1.98035	-2.16521	0.0325345	0.494244	-3.89818	-2.13778
AKR1C2	0.357266	2.91227	2.17692	0.0325572	0.494244	-3.74575	2.1375
CYBRD1	-0.306135	7.40415	-2.16531	0.0326862	0.494753	-3.84299	-2.13592
ZNF675	0.144962	3.03738	2.16343	0.0326961	0.494753	-3.89521	2.13579
PAAF1	0.185094	2.61975	2.16543	0.0327086	0.494753	-3.83615	2.13564
SLC28A2	0.739246	3.12605	2.17201	0.0327161	0.494753	-3.66702	2.13555
CKAP5	0.174325	5.32836	2.16441	0.032764	0.495003	-3.84947	2.13496
EIF3C	0.210827	1.49491	2.16439	0.0328489	0.495524	-3.84312	2.13392
LRRFIP2	0.142312	6.47712	2.16566	0.0328684	0.495524	-3.81198	2.13369
SPECC1	0.156887	5.75151	2.16399	0.0328927	0.495524	-3.85084	2.13339
LINC00960	0.612304	-2.24195	2.20999	0.0329906	0.496526	-3.56713	2.1322
TGFBR2	-0.162957	6.15611	-2.16139	0.0330723	0.496882	-3.8305	-2.1312
GVINP1	-0.328766	3.1422	-2.15915	0.0333231	0.496882	-3.81803	-2.12817
PHYKPL	0.13845	5.92158	2.15779	0.0333296	0.496882	-3.85119	2.12809
ERVK13.1	0.240088	2.99195	2.1577	0.0333379	0.496882	-3.83202	2.12799
IGKV2D.29	-0.781489	0.370521	-2.15529	0.0333419	0.496882	-3.80248	-2.12794
NAE1	0.127544	4.71804	2.15427	0.0333804	0.496882	-3.94004	2.12748
ZNF575	0.23456	2.9514	2.15496	0.0333827	0.496882	-3.79664	2.12745
TMLHE	0.175161	3.45368	2.15402	0.0334007	0.496882	-3.95707	2.12723
FUT8	-0.166666	4.30207	-2.15379	0.0334189	0.496882	-3.90242	-2.12701
OTUB2	0.331353	0.351061	2.15368	0.0334363	0.496882	-3.92839	2.1268
FCRL6	-0.661828	-1.15487	-2.15704	0.0334563	0.496882	-3.80738	-2.12656
PRODH	0.798456	1.2573	2.16154	0.0335379	0.496882	-3.56554	2.12558
CERS2	0.173121	7.27187	2.15741	0.0335844	0.496882	-3.83065	2.12503
HERC5	-0.774581	3.47523	-2.15684	0.0335859	0.496882	-3.7633	-2.12501
STK33	-0.752778	-0.965967	-2.15795	0.0335915	0.496882	-3.72096	-2.12494
MCRIP1	-0.1505	3.18812	-2.15212	0.0336077	0.496882	-3.92871	-2.12475
TTC1	0.0998881	5.07605	2.15245	0.0336506	0.496882	-3.92634	2.12423
APOBEC3G	-0.276696	2.17002	-2.15506	0.0336766	0.496882	-3.82615	-2.12392
TDP1	-0.194186	2.4476	-2.15137	0.0336794	0.496882	-3.90728	-2.12389
NAA35	0.0856291	4.79793	2.15105	0.0336884	0.496882	-3.94184	2.12378
CYB5D1	0.213733	2.68875	2.15305	0.033704	0.496882	-3.87004	2.1236
ZNF443	0.188499	1.72347	2.15456	0.0337153	0.496882	-3.85315	2.12346
TMPRSS4	0.312566	7.58718	2.14984	0.0337381	0.496882	-3.91819	2.12319
PDE6A	0.28785	0.885112	2.14955	0.0338136	0.49753	-3.8355	2.12229
BICDL2	0.180096	5.83614	2.15265	0.0338902	0.498192	-3.83523	2.12138
TRAF3IP1	-0.147646	3.07961	-2.1483	0.0340071	0.499153	-3.88187	-2.11999
LOC101927026	0.701523	-1.50382	2.15747	0.0340366	0.499153	-3.66539	2.11964
PRAG1	0.248463	5.17418	2.14794	0.0340711	0.499153	-3.87693	2.11923
IGHV3.64	-0.88343	-1.13675	-2.14793	0.034082	0.499153	-3.75438	-2.1191
SLC14A1	0.487838	-0.757765	2.14333	0.0342694	0.501172	-3.92353	2.11689
ERCC1	-0.135537	3.97411	-2.14595	0.0342834	0.501172	-3.88048	-2.11672
LOC124903699	0.447852	-0.258929	2.14574	0.0343516	0.501704	-3.88803	2.11592
NKX3.1	-0.672318	-1.44266	-2.14234	0.0345102	0.503555	-3.89543	-2.11406
HIVEP2	-0.20997	4.96799	-2.14171	0.0345797	0.503596	-3.89566	-2.11325
ZNF44	0.129219	4.3528	2.1401	0.0346157	0.503596	-3.94203	2.11283
PHKA2	0.339487	4.08048	2.13885	0.0346391	0.503596	-3.95373	2.11255
ZFAT	0.115558	2.7018	2.13883	0.0346406	0.503596	-3.96457	2.11253
LINC02298	0.30679	0.824425	2.1409	0.0346963	0.503942	-3.88345	2.11189
GPR132	-0.319645	0.877498	-2.13764	0.0347398	0.50411	-3.94088	-2.11138
ETHE1	0.211823	7.65382	2.14198	0.0349002	0.505973	-3.84085	2.10951
TBX3	-0.246575	4.50534	-2.13648	0.0349936	0.506861	-3.89275	-2.10843
PSME2	-0.240265	7.03917	-2.13686	0.0351348	0.508441	-3.88391	-2.1068
UBE2V1	0.388131	-1.27844	2.13216	0.0353104	0.510418	-3.93826	2.10478
EIF6	0.180575	6.71573	2.138	0.0353361	0.510418	-3.85228	2.10449
SPOCK2	-0.332564	3.67267	-2.13127	0.0354054	0.510852	-3.92874	-2.10369
NANP	-0.227214	1.19131	-2.13207	0.0354309	0.510852	-3.90624	-2.1034
CCDC85B	-0.215152	2.3618	-2.12836	0.0355187	0.511651	-3.95413	-2.10239
GASAL1	0.440082	1.07916	2.13506	0.0355846	0.511787	-3.69144	2.10164
CRIP1	0.47021	4.95394	2.13118	0.035593	0.511787	-3.8504	2.10155
PRMT3	-0.15963	2.39938	-2.1286	0.0358039	0.514064	-3.89238	-2.09915
CAMK4	-0.256481	2.11355	-2.12869	0.0358183	0.514064	-3.86988	-2.09898
TMCO3	0.174911	4.8811	2.1255	0.035849	0.514064	-3.98359	2.09864
FLRT3	-0.407924	3.11454	-2.12459	0.0359221	0.51414	-3.9533	-2.09781
IRAK4	0.103992	4.42857	2.12709	0.0359477	0.51414	-3.90078	2.09752
UBE2V2.AS1	0.336515	0.723416	2.12302	0.0359737	0.51414	-3.87419	2.09722
CYP4F2	0.494798	4.20402	2.13305	0.0359846	0.51414	-3.78341	2.0971
MPZ	-0.460238	-0.385978	-2.12204	0.0360577	0.514719	-3.9863	-2.09628
FBXO38	0.0975645	4.9341	2.12279	0.036174	0.514902	-3.9456	2.09497
LOC105374986	0.667753	0.789068	2.13041	0.0361898	0.514902	-3.65072	2.09479
PARP11	-0.155532	2.48852	-2.12142	0.0361899	0.514902	-3.97235	-2.09479
APOBEC3A	0.699769	1.74937	2.12089	0.0362196	0.514902	-3.83724	2.09445
RTCA	0.119284	5.07401	2.1232	0.0362336	0.514902	-3.91934	2.0943
ARAP2	-0.178542	5.21452	-2.12276	0.0363261	0.515127	-3.90148	-2.09326
DZIP3	-0.160033	3.58101	-2.11926	0.036336	0.515127	-4.00819	-2.09315
CCT6B	0.337073	-0.900047	2.11868	0.0363473	0.515127	-4.02243	2.09302
PPOX	-0.252215	1.24777	-2.11988	0.0363925	0.515305	-3.9567	-2.09251
GPR176	-0.433954	-0.26372	-2.11778	0.0364253	0.515307	-3.99469	-2.09215
BAG5	-0.0816207	4.94367	-2.11727	0.0365243	0.515905	-4.00058	-2.09104
GPR155	-0.324355	2.08968	-2.11653	0.0365334	0.515905	-3.9874	-2.09094
DST	0.199033	8.69659	2.1217	0.0365656	0.515905	-3.87841	2.09058
CEP120	-0.201687	3.79152	-2.11794	0.0366675	0.51688	-3.91717	-2.08945
MX1	-0.642342	6.97052	-2.12369	0.0367401	0.517237	-3.85831	-2.08864
HLA.DRB5	-0.447317	6.35044	-2.12366	0.0367583	0.517237	-3.82994	-2.08844
RAB3IP	0.124079	4.77255	2.11334	0.0368109	0.517516	-4.01237	2.08785
FAM117A	-0.207604	2.42733	-2.11523	0.0368476	0.517571	-3.94763	-2.08745
TARS2	-0.132419	3.41899	-2.1128	0.0369211	0.517888	-4.00125	-2.08664
GRK6	-0.131616	4.56066	-2.11455	0.0369472	0.517888	-3.93533	-2.08635
ACTR3C	-0.184666	2.47309	-2.11154	0.0369686	0.517888	-4.01864	-2.08611
CBX6	0.37275	3.37106	2.11097	0.0370192	0.518119	-4.02895	2.08555
ATPAF2	-0.112871	3.07113	-2.11108	0.0370507	0.518119	-4.00867	-2.08521
CEACAM4	-0.600123	-1.59322	-2.11276	0.0371804	0.519145	-3.93319	-2.08378
KIF1B	-0.207711	6.5943	-2.11004	0.0371898	0.519145	-4.00559	-2.08367
ADA	-0.335932	1.06985	-2.10998	0.0372914	0.519277	-3.95467	-2.08256
LOC124900216	0.359014	0.180398	2.10844	0.0373388	0.519277	-3.99412	2.08204
TNFSF13	-0.212623	3.06177	-2.108	0.0373559	0.519277	-3.97929	-2.08185
KRT19	0.301219	9.89514	2.11017	0.0373636	0.519277	-3.9512	2.08177
CPLX1	0.602178	-1.03184	2.1079	0.0373766	0.519277	-3.95579	2.08163
ECI2.DT	0.380241	-0.730647	2.10705	0.0374478	0.519277	-4.03494	2.08085
KLHL2	0.141189	3.39408	2.10696	0.0374858	0.519277	-3.98537	2.08043
TTPA	0.346122	-0.242122	2.10825	0.0375541	0.519277	-4.07028	2.07969
ADISSP	-0.206223	2.29735	-2.10476	0.0375677	0.519277	-4.02632	-2.07954
ZNF782	0.1645	2.14814	2.10439	0.0376006	0.519277	-4.01115	2.07918
PAQR6	-0.435081	-0.83317	-2.10551	0.0376151	0.519277	-3.9705	-2.07902
FKBP1A	0.142444	7.0374	2.10384	0.0376499	0.519277	-4.0281	2.07865
AIFM1	0.13489	5.91455	2.10699	0.0376799	0.519277	-3.91929	2.07832
DACT1	-0.32073	1.48171	-2.10352	0.0376855	0.519277	-4.04907	-2.07826
FGR	-0.402696	1.92801	-2.10663	0.0376927	0.519277	-3.91917	-2.07818
IL18BP	-0.29291	3.27374	-2.10457	0.0377407	0.519486	-3.97216	-2.07766
S100A11	-0.316282	6.05012	-2.10662	0.0378354	0.5198	-3.9169	-2.07663
CD96	-0.305509	3.77813	-2.1037	0.0378702	0.5198	-3.92586	-2.07626
JAK3	-0.394814	2.10286	-2.10516	0.0378913	0.5198	-3.91184	-2.07603
EXOC4	-0.0910142	5.51466	-2.10307	0.0378952	0.5198	-3.98077	-2.07599
KPNA7	-0.474525	-0.92421	-2.1019	0.0379418	0.519987	-3.97221	-2.07548
IPCEF1	-0.293836	1.60493	-2.10415	0.0379881	0.52017	-3.89539	-2.07498
RHBDL2	0.194792	1.90398	2.09955	0.038113	0.521427	-3.97866	2.07364
USP47	0.0777207	5.77879	2.09793	0.0382783	0.523236	-4.01555	2.07186
CRYL1	-0.16873	7.14076	-2.09608	0.0384153	0.524655	-4.04687	-2.0704
CLCA4	0.797229	9.33008	2.09759	0.0385013	0.525374	-3.91522	2.06948
COQ6	0.135754	3.33053	2.0991	0.0387012	0.527647	-3.93728	2.06735
UBASH3B	-0.272568	2.65819	-2.09519	0.0387659	0.528072	-3.93892	-2.06666
ESYT2	0.110299	6.55152	2.0917	0.0388223	0.528384	-4.05106	2.06607
PTPN4	-0.181514	3.51118	-2.09163	0.0388748	0.528643	-4.01528	-2.06551
RAD52	0.158966	3.19424	2.09055	0.0389148	0.528733	-4.02736	2.06509
ARHGAP5.AS1	0.282205	1.19787	2.09184	0.0390224	0.529738	-3.92185	2.06395
IDUA	-0.194009	2.07511	-2.08908	0.0394403	0.534819	-3.93552	-2.05956
ZNF256	-0.231621	0.922768	-2.08386	0.0394672	0.534819	-4.05225	-2.05928
PARP3	-0.165324	4.59104	-2.08477	0.0394983	0.534819	-4.02554	-2.05896
ALAS1	0.210819	6.7628	2.08631	0.0395444	0.534984	-3.99357	2.05848
TBC1D10C	-0.315132	2.25828	-2.08488	0.0396177	0.535437	-3.9555	-2.05771
TRPC6	-0.304249	0.750027	-2.08294	0.0396972	0.535437	-3.9802	-2.05689
DNAH1	-0.228113	3.69036	-2.08214	0.0397055	0.535437	-4.05483	-2.0568
DHRS13	-0.252633	1.32757	-2.08156	0.0397228	0.535437	-4.06335	-2.05662
FHIP1A	0.178683	4.94985	2.08111	0.0397597	0.535437	-4.07461	2.05624
PKN1	-0.20166	4.03423	-2.08035	0.0397941	0.535437	-4.06712	-2.05588
PRUNE2	-0.32822	5.35178	-2.08091	0.0398568	0.535437	-4.03103	-2.05523
NAGPA	0.183505	3.94245	2.08142	0.0398853	0.535437	-4.03029	2.05493
TRPV2	-0.258598	2.13701	-2.07921	0.0399007	0.535437	-4.07115	-2.05478
LMCD1	-0.379971	0.671006	-2.07965	0.039917	0.535437	-4.04609	-2.05461
KLHL12	0.0835552	5.11912	2.08179	0.0399981	0.535757	-3.98451	2.05377
PRKD3	-0.191136	3.85053	-2.08082	0.0400398	0.535757	-3.9943	-2.05334
ZNF786	-0.214808	1.1731	-2.08055	0.0400469	0.535757	-3.98634	-2.05326
TRMT5	0.163551	2.65028	2.07795	0.0400766	0.535757	-4.05571	2.05296
DNAJC28	0.201375	0.902184	2.07758	0.0401704	0.53604	-4.03833	2.05199
LOC101928047	-0.404392	-0.743634	-2.07638	0.0401846	0.53604	-4.05678	-2.05185
CEP83	-0.205069	2.38013	-2.07726	0.0401996	0.53604	-4.02565	-2.05169
C1QTNF6	0.279295	1.70717	2.07598	0.0403351	0.537232	-4.02854	2.0503
LOC124906089	0.379985	0.68257	2.07676	0.0404935	0.537232	-3.99199	2.04868
SSPN	0.223498	2.80961	2.07287	0.0404992	0.537232	-4.19221	2.04862
MIF4GD	0.129738	3.15709	2.07635	0.0405159	0.537232	-4.00815	2.04845
PRSS2	-1.29076	0.270897	-2.08343	0.0405256	0.537232	-3.72417	-2.04835
PRR15.DT	0.207635	2.92601	2.07318	0.0405263	0.537232	-4.06242	2.04834
COA8	0.124404	3.90366	2.07374	0.0405335	0.537232	-4.06154	2.04827
AGAP11	0.47803	0.683623	2.0836	0.0405612	0.537232	-3.80799	2.04799
ZNF485	-0.369995	-0.472102	-2.07122	0.0408156	0.539758	-4.01759	-2.0454
SHFL	-0.268736	4.63755	-2.07425	0.0408278	0.539758	-3.97042	-2.04527
SH3D19	0.11575	7.52504	2.07114	0.0408545	0.539758	-4.01524	2.045
IFI44L	-0.976302	3.30306	-2.07227	0.040898	0.539881	-3.94199	-2.04456
MUC5B	0.538345	3.04937	2.06758	0.041095	0.541937	-4.06987	2.04257
LOC107984266	-0.503777	1.53353	-2.06747	0.0411432	0.541937	-4.0152	-2.04208
SAMD5	0.458348	1.88646	2.06729	0.0411568	0.541937	-3.99784	2.04195
TMEM63A	-0.144826	4.92846	-2.06713	0.0412828	0.543063	-4.02125	-2.04068
NUDT17	-0.501785	-1.60661	-2.06435	0.0413141	0.543063	-4.0609	-2.04036
ATF1	0.098937	4.14595	2.06644	0.0413704	0.543063	-4.03555	2.0398
KCNJ2	0.276507	2.80814	2.06348	0.0413984	0.543063	-4.07131	2.03952
SYTL4	0.171027	4.43526	2.06286	0.0414585	0.543063	-4.15761	2.03892
ANKRD29	-0.406146	0.506788	-2.07187	0.041523	0.543063	-3.85855	-2.03827
ERAP2	-0.320591	5.58389	-2.1096	0.0416102	0.543063	-3.76547	-2.0374
ZNF417	-0.178508	2.31948	-2.06246	0.0416201	0.543063	-4.07541	-2.0373
ITSN1	0.162885	5.13662	2.06296	0.0416798	0.543063	-4.0405	2.0367
THAP8	0.197467	1.43579	2.06415	0.0417082	0.543063	-4.00972	2.03642
NEK4	0.0944569	3.67264	2.06007	0.0417293	0.543063	-4.12947	2.03621
NR3C2	0.152694	7.04189	2.06343	0.0417592	0.543063	-4.00297	2.03591
WDR53	-0.145493	1.67859	-2.05961	0.0417743	0.543063	-4.12236	-2.03576
CXCL8	-0.970191	1.41207	-2.06214	0.0417783	0.543063	-3.95148	-2.03572
XRRA1	0.290199	1.91956	2.09096	0.0417943	0.543063	-3.78138	2.03556
SPRED2	0.188582	5.8983	2.06196	0.0417997	0.543063	-4.02921	2.03551
ZMYND15	-0.364514	1.36627	-2.06997	0.0418794	0.543063	-3.92068	-2.03472
MOGAT3	0.169276	4.86705	2.06399	0.0418827	0.543063	-3.97281	2.03468
CXCR6	-0.359804	2.30763	-2.06255	0.0418958	0.543063	-3.97056	-2.03455
HLA.E	-0.217894	9.73583	-2.06175	0.0420304	0.544361	-4.00048	-2.03322
C18orf54	0.315795	0.527946	2.05615	0.042173	0.545159	-4.20253	2.03181
IL17RC	-0.156351	4.40632	-2.06473	0.0421824	0.545159	-3.97381	-2.03172
LOC124900622	0.208865	2.9163	2.05531	0.0421956	0.545159	-4.06655	2.03159
LOC107984334	0.353472	-0.457414	2.05639	0.0423078	0.546161	-4.0458	2.03048
GOLGA4.AS1	0.304908	0.0525553	2.05722	0.042392	0.546802	-3.99443	2.02965
WHRN	-0.381505	1.94074	-2.05627	0.0424517	0.546982	-3.96705	-2.02907
CDPF1	-0.212789	0.680812	-2.05993	0.0425358	0.546982	-3.99287	-2.02824
LOC107986127	0.280758	0.785014	2.06782	0.0425366	0.546982	-3.89282	2.02823
EVL	-0.256307	4.3458	-2.05301	0.0425672	0.546982	-4.06764	-2.02793
SCAPER	0.180863	4.07403	2.05304	0.0425855	0.546982	-4.06416	2.02775
FNDC4	-0.455702	-1.03357	-2.05066	0.0426547	0.546982	-4.14461	-2.02708
CDC34	0.147569	4.85964	2.05104	0.0427412	0.546982	-4.12461	2.02623
TNFSF15	-0.442663	2.2101	-2.0584	0.042753	0.546982	-3.86875	-2.02611
DYNC2I2	0.150249	4.39516	2.06175	0.0427754	0.546982	-3.98219	2.0259
JARID2	-0.127259	3.83074	-2.04934	0.0427856	0.546982	-4.11176	-2.0258
VPS72	0.0920178	4.04652	2.04862	0.0428568	0.546982	-4.14557	2.0251
LRIG3	0.178396	4.54799	2.0503	0.0428709	0.546982	-4.07191	2.02497
INTS6.AS1	-0.498053	-1.4359	-2.04828	0.0428909	0.546982	-4.11892	-2.02477
AFDN	0.14928	7.48319	2.04906	0.0429156	0.546982	-4.12192	2.02453
PHEX	-0.628033	0.662489	-2.05179	0.0429256	0.546982	-3.95053	-2.02443
TDRD3	0.117818	3.92074	2.04876	0.0429844	0.547288	-4.10823	2.02386
IGHV3.72	-0.667088	2.13555	-2.04927	0.0430423	0.547584	-4.13932	-2.0233
PCBP3	-0.412056	-0.590403	-2.04721	0.0430855	0.547693	-4.11466	-2.02288
DUSP7	-0.173168	2.2004	-2.04698	0.0431335	0.547861	-4.09983	-2.02242
CCDC93	0.133095	5.4455	2.04549	0.0432637	0.549073	-4.12291	2.02116
BEX2	-0.322981	0.371185	-2.04887	0.043339	0.54932	-3.98669	-2.02043
IFITM3	-0.452603	5.96085	-2.0471	0.0433527	0.54932	-4.04996	-2.0203
LINC01915	-0.424838	-1.25303	-2.04311	0.0434087	0.549475	-4.20256	-2.01976
CD160	-0.477323	2.1228	-2.0508	0.0434346	0.549475	-3.89576	-2.01951
ARID5A	-0.253073	2.87935	-2.0435	0.0435253	0.550182	-4.05688	-2.01863
KDM6A	-0.144703	5.59498	-2.04427	0.0436137	0.550859	-4.05057	-2.01778
LYSMD1	0.151944	2.25358	2.03986	0.0437377	0.55185	-4.146	2.0166
ACOT11	0.152237	5.99633	2.04817	0.0437621	0.55185	-3.98177	2.01636
ZNF112	0.194963	2.00326	2.04049	0.0438289	0.552251	-4.09796	2.01572
GRAP	-0.365653	0.400058	-2.03877	0.0439458	0.553142	-4.10584	-2.01461
LINC01004	0.288321	2.65943	2.03844	0.0439697	0.553142	-4.11397	2.01438
ATP1A1.AS1	0.237989	0.845084	2.04195	0.0440157	0.553179	-4.0228	2.01394
CIITA	-0.437009	4.61256	-2.03686	0.0440427	0.553179	-4.12989	-2.01368
TIAM2	-0.508319	1.14378	-2.04359	0.044141	0.553973	-3.75901	-2.01275
CLINT1	-0.110824	6.72343	-2.03603	0.0442609	0.555036	-4.11528	-2.01161
SLC15A3	-0.354642	3.31029	-2.03318	0.0444189	0.555566	-4.17024	-2.01012
CST7	-0.321312	1.83399	-2.03619	0.0444248	0.555566	-4.04959	-2.01006
ZNF579	-0.229073	1.2445	-2.03429	0.0444473	0.555566	-4.12078	-2.00985
C2orf88	0.218613	7.23048	2.03448	0.0444624	0.555566	-4.10379	2.0097
NLRP6	-0.443975	2.18424	-2.04004	0.0444791	0.555566	-3.81353	-2.00955
NEU4	0.459713	3.80034	2.03354	0.0446575	0.55683	-4.07535	2.00787
TLR3	-0.297516	5.68151	-2.03168	0.0446948	0.55683	-4.12999	-2.00752
PSMD11	-0.14655	6.11278	-2.03311	0.0447041	0.55683	-4.08424	-2.00743
BRSK1	-0.465291	-0.969016	-2.0313	0.0447214	0.55683	-4.10241	-2.00727
TNFRSF11A	0.208372	5.34582	2.033	0.0448742	0.557721	-4.06232	2.00583
GYG2P1	0.266417	-3.07642	2.03017	0.0448798	0.557721	-4.01487	2.00578
DYSF	-0.403819	2.18574	-2.02934	0.0449416	0.557721	-4.10419	-2.0052
ZNF831	-0.401032	0.295444	-2.02945	0.0449449	0.557721	-4.09207	-2.00517
LINC03112	-0.400708	-0.620817	-2.0347	0.0449695	0.557721	-4.00666	-2.00494
PID1	0.182853	4.58271	2.02637	0.0451231	0.558976	-4.20139	2.00351
PARP14	-0.339848	7.23337	-2.03145	0.0451416	0.558976	-4.0416	-2.00333
LRRC24	-0.290582	-0.690512	-2.02698	0.0453768	0.561329	-4.06608	-2.00115
LOC105369344	-0.342557	-0.484476	-2.02574	0.0454026	0.561329	-4.10123	-2.00091
PPFIA3	-0.19739	3.12101	-2.02353	0.0456253	0.563641	-4.11658	-1.99884
ADGRG7	-0.300778	5.92488	-2.02197	0.0456758	0.563823	-4.1906	-1.99838
NOTCH2NLB	-0.494348	-1.49373	-2.02437	0.0458319	0.564638	-4.04348	-1.99694
PYGL	0.302216	3.55725	2.01963	0.0458331	0.564638	-4.16059	1.99693
IFI35	-0.328319	5.3544	-2.02328	0.0458944	0.564638	-4.07498	-1.99636
LILRB1	-0.361227	1.95698	-2.01978	0.0459167	0.564638	-4.14234	-1.99616
ZNF700	0.121421	3.76105	2.02014	0.0459206	0.564638	-4.13538	1.99612
DENND2B	-0.216963	4.80236	-2.01934	0.0460007	0.565182	-4.16035	-1.99539
RFLNA	0.379701	-0.0314644	2.01721	0.0461429	0.566488	-4.11194	1.99408
DQX1	0.160168	4.61843	2.01734	0.0462508	0.56724	-4.14518	1.9931
SGK2	0.230702	6.1576	2.01728	0.0462759	0.56724	-4.13559	1.99287
FUNDC1	-0.127262	2.68332	-2.01461	0.0463923	0.568225	-4.19522	-1.99181
RAB35.AS1	-0.249419	-0.226336	-2.01428	0.046446	0.568412	-4.1714	-1.99132
GOLGA4	0.104027	7.55991	2.01437	0.0464796	0.568412	-4.18975	1.99101
DCLRE1C	-0.166103	3.73699	-2.0152	0.0465551	0.568894	-4.1138	-1.99033
ZNF143	0.116695	3.65937	2.01278	0.0467242	0.569401	-4.16502	1.98879
LCP1	-0.260963	6.69627	-2.01176	0.0467455	0.569401	-4.21162	-1.9886
SEC61A1	-0.109328	7.49728	-2.01154	0.0467743	0.569401	-4.20179	-1.98834
ST6GALNAC3	0.477441	-0.0331004	2.0106	0.0467919	0.569401	-4.20934	1.98818
HEATR3	0.140125	3.69317	2.01088	0.0468044	0.569401	-4.21412	1.98807
KLHDC1	-0.318827	0.200324	-2.01349	0.046841	0.569401	-4.11429	-1.98773
UGP2	0.222341	8.49469	2.01322	0.0468696	0.569401	-4.12977	1.98748
COL9A2	-0.406388	1.8918	-2.01243	0.0468853	0.569401	-4.07607	-1.98733
SIRT6	0.205843	5.28044	2.01208	0.0469712	0.569401	-4.10289	1.98656
TBC1D22B	0.157329	4.29561	2.01174	0.0470177	0.569401	-4.09414	1.98614
IGHGP	-0.740827	0.710842	-2.00904	0.0470204	0.569401	-4.10792	-1.98612
SPDEF	0.242211	4.13628	2.01141	0.0470293	0.569401	-4.09996	1.98604
PLEKHA8	0.166838	3.51513	2.01	0.0471727	0.569697	-4.1332	1.98475
DENND6B	-0.170631	1.51246	-2.00793	0.0471822	0.569697	-4.17938	-1.98466
TIPRL	0.113132	5.08291	2.00693	0.0471868	0.569697	-4.22441	1.98462
DNAH14	-0.314325	-0.568992	-2.00683	0.0471981	0.569697	-4.30803	-1.98452
FAM83A	-0.724084	-0.390497	-2.00996	0.0472347	0.569703	-4.08931	-1.98419
ZNF337.AS1	-0.512679	-1.56636	-2.00571	0.0473184	0.569906	-4.16404	-1.98344
ACAP3	0.1263	3.70745	2.01148	0.0473237	0.569906	-4.09038	1.98339
MTFMT	0.119101	2.94808	2.00498	0.0473982	0.570163	-4.23712	1.98272
ARHGAP39	0.163721	2.34755	2.00538	0.0474173	0.570163	-4.15911	1.98255
GDA	0.223631	7.19323	2.0084	0.0475031	0.570421	-4.08094	1.98179
CD3E	-0.284754	3.97307	-2.0059	0.047511	0.570421	-4.12355	-1.98172
INIP	0.111112	4.8685	2.00391	0.0476427	0.571245	-4.20744	1.98054
SLC35A1	0.116148	5.24846	2.00265	0.047652	0.571245	-4.2323	1.98046
OAF	0.210033	6.7799	2.00395	0.0478202	0.572333	-4.11691	1.97896
CD274	-0.427144	2.25746	-2.0028	0.0478252	0.572333	-4.13148	-1.97892
UBASH3A	-0.395154	0.692329	-2.00525	0.0478874	0.572333	-4.02915	-1.97837
STX17	-0.107373	5.10987	-2.00258	0.0478877	0.572333	-4.16669	-1.97836
CS	0.0991486	7.36986	2.00261	0.0480705	0.57283	-4.09271	1.97674
ETS1	-0.165448	5.92653	-2.00025	0.0480833	0.57283	-4.17933	-1.97663
CRYBG1	-0.116237	7.31282	-1.99991	0.0480861	0.57283	-4.18452	-1.97661
ACAT1	0.198178	6.23563	1.99953	0.0481249	0.57283	-4.19446	1.97626
MCUR1	0.155644	5.66171	1.99962	0.048129	0.57283	-4.19273	1.97623
GARRE1	0.103617	4.25435	2.00259	0.048147	0.57283	-4.1064	1.97607
DEGS2	-0.266742	4.05645	-1.99739	0.0482281	0.572955	-4.16188	-1.97535
SLC66A3	-0.134392	3.66595	-1.9986	0.0482339	0.572955	-4.19729	-1.9753
THAP9	0.162003	1.42201	2.01087	0.0482664	0.572955	-4.01756	1.97502
SLC17A5	0.164426	6.08054	1.99833	0.0483172	0.573126	-4.18078	1.97457
KIAA0753	-0.119289	3.49202	-1.99666	0.0483897	0.573556	-4.19516	-1.97393
SUSD2	0.416691	3.55205	1.99849	0.0486821	0.576198	-4.0016	1.97137
NDOR1	0.131244	3.11641	1.99342	0.0487509	0.576198	-4.21742	1.97076
UGDH	-0.191941	7.43621	-1.99551	0.0487629	0.576198	-4.13253	-1.97066
RASD2	0.32091	3.96202	1.99288	0.0487789	0.576198	-4.19037	1.97052
LOC124906221	-0.661559	-2.04955	-2.00027	0.0488072	0.576198	-3.91222	-1.97027
IGHV3.53	-0.672508	1.43477	-1.99213	0.0488316	0.576198	-4.13123	-1.97006
PPP1CC	-0.17049	7.75919	-1.99413	0.0489281	0.576612	-4.14528	-1.96922
MYEOV	-0.475248	1.37743	-1.99383	0.0489397	0.576612	-3.98859	-1.96912
ZNF503.AS1	-0.296616	1.09271	-1.99348	0.0489948	0.576831	-4.13371	-1.96864
BMI1	-0.333558	-0.646484	-1.99009	0.049039	0.576921	-4.23718	-1.96825
TRIM2	-0.138773	6.85956	-1.99227	0.0491269	0.577525	-4.13857	-1.96749
PPIL3	0.138761	3.25247	1.99274	0.0492679	0.578335	-4.0982	1.96627
MRGBP	-0.134785	2.68477	-1.98997	0.0492691	0.578335	-4.1656	-1.96626
BAALC	-0.389862	-0.906909	-1.98911	0.0493806	0.57887	-4.13908	-1.96529
ARHGAP22	-0.384569	-0.370766	-1.98737	0.049388	0.57887	-4.23272	-1.96523
LOC105372579	0.242142	0.651768	1.98738	0.0494788	0.579504	-4.31427	1.96444
SIRPB1	-0.591516	0.412634	-1.98804	0.0495704	0.580147	-4.12483	-1.96365
IL4I1	-0.515408	0.520787	-1.98377	0.0497867	0.582247	-4.21661	-1.96179
RABGAP1	0.117366	5.01471	1.98618	0.0498828	0.582939	-4.15302	1.96097
MED25	-0.135458	4.85416	-1.98191	0.0501113	0.584921	-4.222	-1.95901
UGT2B15	-0.601496	5.87573	-1.98045	0.0501266	0.584921	-4.26442	-1.95888
DDO	-0.351525	1.31578	-1.98776	0.0502182	0.585558	-4.01449	-1.9581
ECT2	0.205375	3.65655	1.97765	0.0504746	0.587441	-4.24889	1.95592
C2CD3	0.0921457	3.96041	1.97841	0.0504988	0.587441	-4.21771	1.95571
APOL3	-0.313553	3.33803	-1.97936	0.0505077	0.587441	-4.18599	-1.95564
BTBD2	-0.151084	5.34936	-1.9803	0.0505286	0.587441	-4.16785	-1.95546
CHUK	0.107009	5.00745	1.97687	0.0506592	0.587683	-4.27411	1.95436
LINC02489	0.478457	-1.50325	1.9767	0.0506672	0.587683	-4.23939	1.95429
NYNRIN	-0.261526	2.88295	-1.97776	0.0506882	0.587683	-4.14934	-1.95411
HAUS4	0.164327	3.99679	1.98022	0.0506983	0.587683	-4.12237	1.95402
DENND10P1	-0.366077	-1.34471	-1.97477	0.0507766	0.588159	-4.30717	-1.95336
UPF2	0.0797643	5.20693	1.97392	0.0510103	0.590403	-4.2462	1.95139
DMAC2L	0.117827	3.37186	1.97345	0.0510451	0.590403	-4.2244	1.9511
SLC35E4	0.230178	1.4863	1.97586	0.0510994	0.590432	-4.09111	1.95064
ENTPD3.AS1	-0.305435	-0.22355	-1.97297	0.0511224	0.590432	-4.24595	-1.95045
FGD2	-0.275951	2.5013	-1.97138	0.0512068	0.590974	-4.25339	-1.94974
METTL23	-0.117696	3.22075	-1.97051	0.0513615	0.591591	-4.25302	-1.94845
LAMA1	0.425774	2.63708	1.97023	0.0514432	0.591591	-4.19649	1.94776
SLC25A28	-0.241377	3.93162	-1.97287	0.0514545	0.591591	-4.13533	-1.94767
OSBPL10	-0.151008	3.08633	-1.96893	0.0514737	0.591591	-4.28895	-1.94751
PSPH	0.194175	1.49448	1.97008	0.0514811	0.591591	-4.20018	1.94745
TRIM37	0.128647	3.43609	1.9715	0.051485	0.591591	-4.18074	1.94741
ZNF81	0.136943	3.22966	1.96868	0.0515401	0.591691	-4.26549	1.94695
TCAF2	-0.344132	0.10187	-1.96908	0.0515922	0.591691	-4.2183	-1.94652
MPV17L	-0.298474	1.95102	-1.97141	0.0516062	0.591691	-4.14353	-1.9464
TRAFD1	-0.241239	5.45925	-1.97024	0.0517042	0.592039	-4.19247	-1.94559
REEP6	-0.275086	3.44111	-1.97248	0.051724	0.592039	-4.0364	-1.94542
SENP3	-0.163765	1.36317	-1.96639	0.051749	0.592039	-4.2793	-1.94522
LOC100294145	0.115434	3.55405	1.96809	0.0518187	0.592407	-4.20028	1.94464
TMEM116	0.270284	2.48414	1.96532	0.0518745	0.592616	-4.23004	1.94417
ADIPOR2	0.131404	7.13109	1.96703	0.0519581	0.593141	-4.20958	1.94348
NAA40	0.16724	3.92495	1.96603	0.0520544	0.593499	-4.2236	1.94268
NPEPPSP1	0.25752	-0.239382	1.96571	0.0521108	0.593499	-4.20486	1.94222
SLC2A10	0.275737	2.72979	1.96306	0.052162	0.593499	-4.28841	1.94179
PPP1R10	0.122737	6.02479	1.96485	0.0521948	0.593499	-4.21195	1.94152
SIX5	-0.220914	1.45463	-1.96268	0.0522246	0.593499	-4.28747	-1.94128
CRELD1	-0.112869	3.40717	-1.96807	0.0522268	0.593499	-4.13649	-1.94126
TAP2	-0.236042	6.64096	-1.96646	0.0522747	0.593499	-4.17314	-1.94086
STN1	0.119734	4.42229	1.9628	0.0523235	0.593499	-4.25197	1.94046
ZNF702P	0.231389	1.1164	1.96106	0.0523938	0.593499	-4.34107	1.93988
G2E3	0.186512	2.95846	1.96082	0.052404	0.593499	-4.30994	1.9398
APOL6	-0.23216	7.75123	-1.96239	0.0524584	0.593499	-4.22226	-1.93935
LAMP3	-0.706101	1.69291	-1.96119	0.0524661	0.593499	-4.15605	-1.93929
DNAJC12	0.295916	1.55445	1.96066	0.0525167	0.593499	-4.2541	1.93887
CXCL5	-1.18973	-0.848321	-1.9598	0.052549	0.593499	-4.22019	-1.93861
NFIC	-0.18605	4.38046	-1.96539	0.0525533	0.593499	-4.14443	-1.93857
CD2	-0.303451	3.30964	-1.96278	0.0526392	0.594044	-4.13825	-1.93787
BTNL8	0.258314	6.99923	1.97073	0.052766	0.59473	-4.05579	1.93683
ANKRD44	-0.232131	3.4182	-1.95769	0.0527753	0.59473	-4.28588	-1.93675
CYP2R1	0.143774	3.55872	1.95766	0.0528576	0.594797	-4.29059	1.93608
ADA2	-0.294674	4.60928	-1.95687	0.0528736	0.594797	-4.30956	-1.93595
RUNX3	-0.276714	3.46366	-1.95752	0.0529169	0.594797	-4.25513	-1.9356
CCZ1P.OR7E38P	0.215858	0.955347	1.95954	0.0529609	0.594797	-4.21264	1.93524
PDE4C	-0.378471	-0.00519498	-1.95905	0.0530058	0.594797	-4.14614	-1.93487
MNX1	0.241439	1.80673	1.95911	0.0530573	0.594797	-4.17376	1.93445
CALHM6	-0.395631	2.10146	-1.95575	0.053142	0.594797	-4.21873	-1.93377
H2AJ	0.164018	5.42029	1.96241	0.0531986	0.594797	-4.12725	1.93331
FAM131B.AS2	-0.278205	0.311736	-1.95803	0.0532065	0.594797	-4.17021	-1.93324
PLAGL1	-0.163602	3.63659	-1.95402	0.0532685	0.594797	-4.25439	-1.93274
RBPJ	-0.148366	5.179	-1.9543	0.0533053	0.594797	-4.3126	-1.93244
LINC.PINT	-0.346337	0.538157	-1.95423	0.0533206	0.594797	-4.27497	-1.93232
ZNF684	0.188348	0.960523	1.95598	0.0533285	0.594797	-4.19093	1.93225
ERLIN1	-0.120111	6.07037	-1.95517	0.0533439	0.594797	-4.22946	-1.93213
VAMP1	-0.348712	1.14704	-1.95574	0.0533464	0.594797	-4.20202	-1.93211
ANO1	-0.349095	1.26564	-1.95154	0.0535151	0.596015	-4.25756	-1.93074
N4BP2L1	-0.240714	2.83697	-1.95507	0.0535428	0.596015	-4.14998	-1.93052
LOC105372809	0.448258	0.47239	1.95119	0.0535737	0.596015	-4.233	1.93027
TOP6BL	0.157852	3.45305	1.95075	0.0536066	0.596015	-4.23866	1.93
TMEM179B	-0.121561	5.03132	-1.951	0.0537632	0.5971	-4.30449	-1.92874
FCHO1	-0.241725	1.15619	-1.95058	0.0537798	0.5971	-4.25147	-1.92861
RNF144B	-0.298417	1.90727	-1.94943	0.0538687	0.597632	-4.24767	-1.92789
FBXL16	-0.35875	-0.186945	-1.95189	0.0539327	0.597632	-4.16184	-1.92738
CCDC51	0.142567	2.98274	1.95573	0.0540257	0.597632	-4.13458	1.92663
MYCL	-0.165923	2.96376	-1.94779	0.0540598	0.597632	-4.27221	-1.92636
ANKRD6	-0.357204	-0.0969712	-1.94679	0.0540854	0.597632	-4.35955	-1.92615
MAPKAPK5	0.100624	5.1633	1.94666	0.0541016	0.597632	-4.33116	1.92602
FABP2	0.252839	7.53637	1.95158	0.0541187	0.597632	-4.16902	1.92589
VILL	0.191875	7.52295	1.95064	0.0541306	0.597632	-4.1994	1.92579
SMC1A	0.0829873	6.21367	1.94693	0.0542352	0.597791	-4.28807	1.92495
ADARB1	-0.26981	1.68002	-1.94702	0.0542504	0.597791	-4.24443	-1.92483
OTUD7B	0.157482	5.13495	1.94974	0.0542586	0.597791	-4.20506	1.92477
DCTN1	0.0923832	6.66718	1.94973	0.054344	0.598314	-4.2041	1.92408
SLC35D1	0.138451	7.12909	1.94461	0.0544722	0.599098	-4.2806	1.92306
SLCO4C1	-0.615087	1.96797	-1.94346	0.0544911	0.599098	-4.40781	-1.92291
NCK1.DT	-0.267137	0.0780308	-1.9437	0.0545937	0.599809	-4.26828	-1.9221
LOC105378150	-0.584952	-1.53863	-1.94362	0.0547416	0.601016	-4.19376	-1.92092
IVD	-0.154507	4.95508	-1.94787	0.0548421	0.601701	-4.16492	-1.92012
LOC105370689	-0.348705	-0.370918	-1.94018	0.0548932	0.601843	-4.26969	-1.91972
PSMB8	-0.189183	6.80669	-1.94402	0.0550304	0.602884	-4.19713	-1.91864
LY6E	-0.364564	3.44368	-1.93936	0.0551007	0.602884	-4.30262	-1.91808
KIF21A	0.130524	4.96813	1.93848	0.0551028	0.602884	-4.3464	1.91807
SELENON	-0.146116	4.77787	-1.93834	0.0552331	0.603892	-4.30712	-1.91704
BLTP1	0.11993	7.15584	1.93662	0.0553327	0.604563	-4.35402	1.91625
PELATON	-0.568102	-0.943939	-1.93626	0.055377	0.604628	-4.37955	-1.91591
GMCL1	0.165817	4.33942	1.93643	0.0555242	0.604944	-4.29385	1.91475
TMEM45A	-0.382676	0.279497	-1.93506	0.0555267	0.604944	-4.36203	-1.91473
PDE5A	-0.245749	5.13436	-1.93563	0.0555834	0.604944	-4.31092	-1.91429
IL34	-0.360281	0.483249	-1.93667	0.0556268	0.604944	-4.21978	-1.91395
LOC105373830	0.489052	-2.37071	1.93415	0.0556395	0.604944	-4.45211	1.91385
NINJ1	-0.14668	4.20172	-1.93469	0.0557288	0.604944	-4.30482	-1.91315
NLRC5	-0.315303	5.40264	-1.93746	0.0557652	0.604944	-4.21781	-1.91287
TRIM23	0.135791	2.47333	1.93788	0.0557721	0.604944	-4.19439	1.91281
TMEM44.AS1	0.239535	0.619597	1.94038	0.0558151	0.604944	-4.15981	1.91248
UBXN10	0.330959	2.08062	1.93276	0.0558234	0.604944	-4.30607	1.91241
VIRMA	0.0759884	5.19389	1.93264	0.0558275	0.604944	-4.35674	1.91238
BCL6B	-0.402564	-0.291003	-1.93353	0.0559084	0.605406	-4.25995	-1.91175
SP140	-0.363854	1.61299	-1.9329	0.0559877	0.605849	-4.24165	-1.91113
VAC14	-0.0905974	4.72881	-1.93091	0.0560438	0.606041	-4.35867	-1.9107
CCR5	-0.320469	2.59838	-1.93444	0.0561182	0.606123	-4.20805	-1.91012
EIF4E	0.134063	4.46954	1.92981	0.0561817	0.606123	-4.37962	1.90962
STK16	0.0990451	4.17101	1.93778	0.056258	0.606123	-4.17333	1.90903
IRF1.AS1	-0.191257	2.09233	-1.93416	0.0562678	0.606123	-4.20297	-1.90896
UBE2FP1	0.233451	2.85847	1.93119	0.0562932	0.606123	-4.28546	1.90876
FYB2	-0.523075	-0.685895	-1.93248	0.0563124	0.606123	-4.17707	-1.90861
CLUHP3	-0.243619	1.27052	-1.93082	0.0563337	0.606123	-4.24931	-1.90845
SLC25A37	-0.195052	5.34547	-1.93038	0.0563744	0.606123	-4.25833	-1.90813
LOC124900543	0.282683	-0.0365041	1.92878	0.0564357	0.606123	-4.32535	1.90766
ADAMTS17	-0.284068	1.73324	-1.92902	0.0564803	0.606123	-4.2912	-1.90731
SMIM44	-0.386084	0.751569	-1.92827	0.0565335	0.606123	-4.29972	-1.9069
ELP3	0.131605	4.04556	1.93085	0.0565584	0.606123	-4.2342	1.90671
ERCC6L2	0.0964193	4.2462	1.92899	0.0565998	0.606123	-4.25931	1.90639
STK35	0.12504	4.73197	1.92783	0.0566454	0.606123	-4.29933	1.90604
ZNF12	0.110473	4.45864	1.92607	0.0567106	0.606123	-4.35591	1.90553
PRKAR2A	0.0879044	6.24218	1.92668	0.0567181	0.606123	-4.31507	1.90548
KIR2DL4	-0.610339	0.938484	-1.92854	0.0567372	0.606123	-4.22194	-1.90533
NBPF4	-0.57072	-0.875256	-1.92536	0.0567424	0.606123	-4.31344	-1.90529
CCDC162P	0.297939	1.39732	1.92377	0.056958	0.608014	-4.3656	1.90363
ZBP1	-0.567584	2.68846	-1.92472	0.0570896	0.60836	-4.21141	-1.90262
RTKN	0.18271	3.86602	1.92418	0.0570965	0.60836	-4.28639	1.90257
KNOP1	0.145095	3.54301	1.92153	0.0572439	0.60836	-4.36428	1.90144
IL27RA	-0.269741	1.59576	-1.92442	0.0572483	0.60836	-4.23013	-1.90141
GXYLT2	-0.276475	0.571571	-1.92139	0.057249	0.60836	-4.31974	-1.90141
PTCH1	-0.252936	3.71491	-1.92306	0.0572953	0.60836	-4.3083	-1.90105
MFNG	-0.187594	2.69304	-1.92341	0.05733	0.60836	-4.28376	-1.90079
SPG21	-0.120471	5.16778	-1.92142	0.0573431	0.60836	-4.33466	-1.90069
CEBPD	-0.181659	5.58483	-1.92117	0.0573953	0.60836	-4.31857	-1.90029
SH3GLB1	0.10613	6.96442	1.92138	0.0574062	0.60836	-4.31387	1.90021
LOC105373582	-0.492141	-0.584226	-1.92696	0.0574492	0.60836	-4.18914	-1.89988
LINC02940	-0.458089	-0.893061	-1.91972	0.0574589	0.60836	-4.37495	-1.8998
CDK5R1	-0.298364	0.984773	-1.92193	0.0574914	0.60836	-4.24664	-1.89956
PDZD11	0.116097	4.80202	1.92563	0.0575526	0.608601	-4.22583	1.89909
ITM2B	-0.13882	8.79563	-1.91929	0.0576543	0.609268	-4.31123	-1.89832
HDX	-0.329907	0.293401	-1.92063	0.0578276	0.610085	-4.22435	-1.897
GRAP2	-0.305921	1.98398	-1.91993	0.0578478	0.610085	-4.21782	-1.89685
NCOR1	0.098893	7.72514	1.91932	0.0578749	0.610085	-4.26461	1.89664
FBXW7	-0.118332	3.76464	-1.9168	0.057947	0.610085	-4.36509	-1.8961
SLC16A1	0.25007	7.08374	1.91527	0.0580303	0.610085	-4.35863	1.89547
SYNGAP1	-0.266297	1.73653	-1.91522	0.0580367	0.610085	-4.34916	-1.89542
MYRIP	-0.248708	1.65062	-1.91538	0.0580522	0.610085	-4.35723	-1.8953
VPS35L	0.099075	5.21337	1.91721	0.0580719	0.610085	-4.30213	1.89515
CYP2T1P	-0.411516	-0.43489	-1.92038	0.0580794	0.610085	-4.19164	-1.8951
SCUBE1	-0.289101	2.28254	-1.91653	0.0581382	0.610297	-4.28439	-1.89465
PLA2G4C	-0.476883	2.16259	-1.92004	0.0581827	0.610358	-4.08465	-1.89432
TP53BP2	0.0826054	4.90955	1.91365	0.0582396	0.610549	-4.39231	1.89389
LINC02535	0.378989	3.29279	1.93879	0.0583163	0.61066	-4.06617	1.89331
FCF1	0.0801829	4.42535	1.91516	0.0583276	0.61066	-4.31149	1.89323
LOC107986454	0.340039	-0.369958	1.91167	0.0584953	0.611657	-4.44237	1.89197
IFT57	0.16022	4.76595	1.91164	0.0585003	0.611657	-4.42232	1.89193
ARHGEF28	-0.190256	3.21225	-1.91396	0.0585616	0.611893	-4.27459	-1.89147
GEMIN8P4	0.206526	0.84813	1.91098	0.0587231	0.612799	-4.35131	1.89026
PRKAB1	-0.150689	5.6062	-1.91116	0.0587572	0.612799	-4.31596	-1.89001
THAP1	0.13517	2.885	1.91119	0.058803	0.612799	-4.31821	1.88966
PHKG2	-0.124096	3.95246	-1.91043	0.0588486	0.612799	-4.33004	-1.88932
LOC101928487	0.2554	-0.294646	1.91129	0.0588724	0.612799	-4.29773	1.88914
SIPA1	-0.197162	3.96254	-1.90871	0.0588812	0.612799	-4.37404	-1.88908
CD3G	-0.340163	1.91789	-1.91117	0.0589655	0.613272	-4.2138	-1.88845
GPR137B	-0.223041	3.11325	-1.91001	0.0591572	0.614861	-4.2604	-1.88702
PDE6B	-0.400919	-1.25474	-1.90569	0.0592767	0.615698	-4.38604	-1.88614
ARL2	0.129343	3.50614	1.90502	0.0593646	0.616205	-4.41122	1.88548
BTNL3	0.218047	6.88214	1.91165	0.0595157	0.61712	-4.18498	1.88436
MAT2B	-0.105459	6.21333	-1.90489	0.0595374	0.61712	-4.34241	-1.8842
PTPRO	0.344863	1.27093	1.90354	0.05957	0.61712	-4.36216	1.88396
SAMHD1	-0.221044	5.39244	-1.90253	0.0596919	0.617738	-4.41067	-1.88306
DGLUCY	-0.134063	4.441	-1.90745	0.0597079	0.617738	-4.24401	-1.88294
DMXL2	0.149453	5.69888	1.90267	0.0597817	0.618096	-4.38361	1.8824
ADGRF1	-0.700583	2.61304	-1.9006	0.0599481	0.618239	-4.39816	-1.88117
PIK3IP1	-0.253528	4.16664	-1.90112	0.0600704	0.618239	-4.33092	-1.88028
MAFB	-0.292498	3.32062	-1.89958	0.060083	0.618239	-4.39884	-1.88018
PRXL2C	-0.213629	1.35068	-1.90263	0.0600846	0.618239	-4.26839	-1.88017
NARS1	0.0947953	7.3026	1.90026	0.0601428	0.618239	-4.3676	1.87975
POLD3	-0.141921	4.34669	-1.90052	0.0601785	0.618239	-4.3187	-1.87948
PATL1	-0.115201	5.65934	-1.90384	0.060232	0.618239	-4.27915	-1.87909
EP400P1	-0.318768	-0.872209	-1.89819	0.0602679	0.618239	-4.40999	-1.87883
ZNF616	0.141227	2.70814	1.89942	0.0602862	0.618239	-4.35123	1.87869
DERL3	-0.495341	2.24885	-1.89874	0.0602967	0.618239	-4.28029	-1.87862
ZNF788P	0.451401	-0.697846	1.89765	0.0603387	0.618239	-4.40006	1.87831
FGD3	-0.255934	2.35426	-1.89908	0.0603603	0.618239	-4.31174	-1.87815
ZBTB39	-0.222053	1.79719	-1.8991	0.0604219	0.618239	-4.31774	-1.8777
MRPS5	0.100461	5.0968	1.89866	0.0604627	0.618239	-4.33146	1.8774
ADRA1B	0.609596	-1.10963	1.89732	0.0604744	0.618239	-4.3692	1.87732
ZNF850	0.341374	-0.830176	1.89866	0.0604881	0.618239	-4.31793	1.87722
ALDH1A3	0.420735	2.60646	1.8993	0.0604889	0.618239	-4.22191	1.87721
GCLC	-0.124249	5.52827	-1.89977	0.0605546	0.618239	-4.28283	-1.87673
CRMP1	-0.576098	-1.39235	-1.89541	0.0606386	0.618239	-4.39646	-1.87612
AMACR	0.224745	2.00502	1.89505	0.0607057	0.618239	-4.3722	1.87563
LOC124905564	0.209447	3.28437	1.90285	0.0607696	0.618239	-4.20911	1.87517
GYG1	-0.11321	4.17125	-1.89477	0.0608167	0.618239	-4.37797	-1.87483
ZNF354C	-0.299286	0.465557	-1.895	0.0608333	0.618239	-4.35464	-1.8747
AKT1S1	0.107082	4.81691	1.89741	0.0608448	0.618239	-4.30647	1.87462
S1PR4	-0.352807	0.0660981	-1.89346	0.0608988	0.618239	-4.40256	-1.87423
CD247	-0.362355	2.98103	-1.89742	0.0609075	0.618239	-4.22219	-1.87417
NPTXR	0.606996	-0.830714	1.89474	0.0609194	0.618239	-4.33016	1.87408
ADGRE2	-0.351922	1.8434	-1.89329	0.0609852	0.618239	-4.3877	-1.8736
IRF9	-0.281289	6.08558	-1.89862	0.0610074	0.618239	-4.24219	-1.87344
EIF2B2	0.133262	4.17314	1.89521	0.0610336	0.618239	-4.32688	1.87325
PTGS1	0.264685	3.46433	1.89196	0.0611011	0.618239	-4.44208	1.87276
ANO10	0.119069	6.28142	1.89484	0.0611332	0.618239	-4.27924	1.87253
CTSH	-0.215042	5.57185	-1.8928	0.0612819	0.618239	-4.33106	-1.87146
ZFP64	0.122473	3.45809	1.89153	0.0613081	0.618239	-4.38026	1.87127
NEIL2	-0.22483	0.926021	-1.89077	0.0613094	0.618239	-4.40617	-1.87126
CD1D	0.215671	2.2998	1.89317	0.0613237	0.618239	-4.28263	1.87115
BLOC1S3	-0.119589	2.77416	-1.89201	0.061324	0.618239	-4.33434	-1.87115
ICMT	0.113402	6.20185	1.89606	0.0613272	0.618239	-4.25253	1.87113
ZNF496	-0.140373	2.80589	-1.8914	0.0613312	0.618239	-4.33057	-1.8711
OBI1	-0.128851	2.85358	-1.89484	0.0613618	0.618239	-4.27944	-1.87088
TNFRSF18	-0.396166	0.207857	-1.89313	0.0614259	0.61849	-4.29662	-1.87042
PRKAG2	0.129466	4.9266	1.89114	0.0614875	0.618716	-4.36203	1.86997
GARS1	0.128417	5.06932	1.89068	0.0615561	0.619011	-4.32206	1.86948
TRAF3IP2.AS1	-0.353748	-0.557765	-1.88825	0.0616026	0.619084	-4.40716	-1.86915
SPNS2	-0.405708	4.49133	-1.8911	0.061713	0.619333	-4.30019	-1.86835
NOP10	0.119385	5.45754	1.89569	0.0617442	0.619333	-4.26013	1.86813
ATP5F1D	0.135306	6.0604	1.89031	0.0617489	0.619333	-4.30016	1.86809
MSN	-0.179064	6.25042	-1.88658	0.0618292	0.619333	-4.44108	-1.86752
COL16A1	-0.283351	2.78561	-1.88986	0.0618482	0.619333	-4.26283	-1.86738
SYT11	-0.286437	1.77822	-1.88766	0.061886	0.619333	-4.33443	-1.86711
AKNA	-0.172243	5.09162	-1.88653	0.0619253	0.619333	-4.4337	-1.86683
IFIT5	-0.261986	4.67797	-1.89001	0.061948	0.619333	-4.28577	-1.86667
TMC8	-0.287705	2.83886	-1.88751	0.0619803	0.619333	-4.32804	-1.86644
LOXL1.AS1	-0.456722	-1.45124	-1.88743	0.0621136	0.620167	-4.30935	-1.86548
LOC124907970	0.382327	-0.599834	1.8852	0.0622022	0.620167	-4.38445	1.86485
RAC2	-0.24254	4.59285	-1.8836	0.0622349	0.620167	-4.42974	-1.86462
SPMIP4	0.161909	2.73572	1.88364	0.0622584	0.620167	-4.48053	1.86445
CCDC24	0.216756	1.79503	1.88475	0.0623169	0.620167	-4.32542	1.86403
C5orf15	-0.15802	5.67176	-1.88407	0.0624055	0.620167	-4.35825	-1.8634
IGSF6	-0.294105	3.45945	-1.88228	0.0624155	0.620167	-4.45583	-1.86333
MYPN	0.542459	-0.600316	1.88224	0.0624228	0.620167	-4.31827	1.86328
TBC1D12	0.141125	4.20743	1.88268	0.0624359	0.620167	-4.44373	1.86319
C2orf81	-0.327584	-0.770805	-1.88184	0.0624759	0.620167	-4.44213	-1.8629
FKBP11	-0.275457	2.76691	-1.88536	0.0625464	0.620167	-4.26579	-1.8624
DNAJC3.DT	0.210496	0.679752	1.88297	0.0625552	0.620167	-4.35465	1.86234
KPNA1	0.0901456	5.38676	1.88202	0.0625745	0.620167	-4.41108	1.8622
NDUFA6.DT	0.23188	0.333635	1.88142	0.0627621	0.621278	-4.39885	1.86087
UGGT2	0.152926	3.07215	1.87974	0.0627652	0.621278	-4.44955	1.86085
HOXB5	-0.279653	2.30584	-1.87905	0.0628617	0.621691	-4.44921	-1.86017
TMEM47	-0.371455	1.45159	-1.87868	0.0629107	0.621691	-4.46245	-1.85982
TRMT10A	0.169467	2.53164	1.87936	0.0629797	0.621691	-4.39894	1.85933
ENSA	0.0808405	6.592	1.89233	0.0630075	0.621691	-4.23041	1.85914
TNFSF14	-0.315919	1.12537	-1.88327	0.0630205	0.621691	-4.23253	-1.85905
MIR31HG	-0.599752	-2.86204	-1.87772	0.0630433	0.621691	-4.0293	-1.85889
PXN.AS1	0.330754	-0.896367	1.87658	0.0632009	0.622856	-4.42256	1.85778
ZSCAN29	0.105351	4.23872	1.87687	0.0632753	0.623201	-4.42402	1.85725
SELENOW	-0.192071	7.02561	-1.87567	0.0633276	0.623327	-4.45012	-1.85688
CNNM4	0.19121	7.37828	1.87779	0.063391	0.623562	-4.33567	1.85644
HCST	-0.247489	1.9668	-1.87532	0.0635439	0.624374	-4.37158	-1.85537
ZNF530	-0.248641	-0.297364	-1.87469	0.0635527	0.624374	-4.40508	-1.85531
SLC25A5	0.155431	9.61857	1.87832	0.0636757	0.625194	-4.2923	1.85444
TOR1B	-0.186968	5.43818	-1.8774	0.0638045	0.626069	-4.29049	-1.85354
DUSP10	-0.257553	1.13986	-1.87233	0.0638734	0.626266	-4.42518	-1.85306
REEP3	0.17465	5.84195	1.87333	0.0639039	0.626266	-4.37978	1.85285
PACSIN2	0.137186	7.04733	1.87171	0.0641603	0.628389	-4.38134	1.85106
KIAA1958	-0.197544	3.48136	-1.87125	0.0642142	0.628527	-4.36274	-1.85069
RBM12	-0.077228	5.2136	-1.87357	0.0643503	0.629385	-4.30718	-1.84975
ZNF134	-0.113096	2.83729	-1.86955	0.0643816	0.629385	-4.37382	-1.84953
STX18	0.114561	4.78181	1.86889	0.0644355	0.629522	-4.43145	1.84915
FAM114A2	0.0910247	3.72154	1.87063	0.0645625	0.629745	-4.33768	1.84828
PIK3R3	-0.252618	0.160472	-1.8681	0.0645747	0.629745	-4.3522	-1.84819
LOC112268269	-0.140362	2.01793	-1.86762	0.0646912	0.629745	-4.39017	-1.84739
CRYBA2	0.468522	-0.629095	1.86562	0.0647342	0.629745	-4.32456	1.84709
ELK3	-0.227136	2.71465	-1.86596	0.0647513	0.629745	-4.42452	-1.84697
TAP1	-0.266036	7.3703	-1.87019	0.0647745	0.629745	-4.31697	-1.84681
VDAC3	0.103978	6.30971	1.86661	0.0647934	0.629745	-4.43349	1.84668
SP110	-0.282365	4.73862	-1.86939	0.0648059	0.629745	-4.31453	-1.84659
TRAPPC10	0.10986	5.57703	1.86578	0.0648173	0.629745	-4.44161	1.84652
DDX46	0.0768869	5.60418	1.86425	0.0649273	0.630426	-4.47832	1.84576
SLC52A1	-0.37808	3.45588	-1.86801	0.0651297	0.632002	-4.23269	-1.84437
CHAT	0.592193	-1.32092	1.86188	0.065295	0.632196	-4.45873	1.84323
ULK4	0.239974	0.2299	1.86486	0.0653175	0.632196	-4.29922	1.84308
EDN2	-0.667343	3.25106	-1.86132	0.0653433	0.632196	-4.34921	-1.8429
ERMAP	0.136249	3.33291	1.86155	0.0653803	0.632196	-4.45522	1.84265
CD79B	-0.495184	0.593877	-1.86212	0.065437	0.632196	-4.28151	-1.84226
KGD4	0.12019	4.96912	1.86316	0.0654402	0.632196	-4.42705	1.84224
IGKV3D.11	-0.583719	0.371175	-1.86459	0.0654525	0.632196	-4.53073	-1.84215
SH3PXD2A	0.134393	5.64125	1.86177	0.0654701	0.632196	-4.43837	1.84203
ADCY5	0.386196	2.37476	1.86007	0.0655213	0.632304	-4.54738	1.84168
REXO4	0.110529	3.88514	1.85979	0.0656458	0.63256	-4.46461	1.84083
MMP11	-0.380882	1.02601	-1.862	0.0656657	0.63256	-4.33021	-1.8407
ANKLE2	0.123212	5.00162	1.86056	0.065668	0.63256	-4.39055	1.84068
ALDH1L1	-0.389836	3.40874	-1.85799	0.0658199	0.63283	-4.61545	-1.83965
KLHL8	0.126875	4.52406	1.85801	0.0659093	0.63283	-4.47511	1.83904
ND3	-0.178469	11.7943	-1.85905	0.0659604	0.63283	-4.4059	-1.83869
CES2	0.145212	10.1339	1.85857	0.0659723	0.63283	-4.39456	1.83861
SLC5A8	-0.887035	-0.758861	-1.85906	0.0660442	0.63283	-4.25646	-1.83812
SETD3	0.0717123	5.88067	1.85843	0.0660585	0.63283	-4.4143	1.83803
HERC6	-0.489022	5.24579	-1.86016	0.0661623	0.63283	-4.33943	-1.83732
TMEM217	0.533354	-0.749652	1.85973	0.0662192	0.63283	-4.25926	1.83694
UTP3	-0.082109	4.00826	-1.85579	0.0662396	0.63283	-4.4527	-1.8368
LINC01588	-0.236606	0.813667	-1.85503	0.0662445	0.63283	-4.43735	-1.83677
ZNF678	0.158741	2.42782	1.85463	0.0663029	0.63283	-4.52617	1.83637
RNF10	0.116234	6.78248	1.85587	0.066305	0.63283	-4.42754	1.83636
DPP7	-0.176838	4.18228	-1.85698	0.0663127	0.63283	-4.41811	-1.8363
TBCCD1	-0.118498	2.87291	-1.85516	0.0663577	0.63283	-4.43385	-1.836
GRIN2D	-0.496344	-0.255076	-1.85729	0.0663938	0.63283	-4.31018	-1.83576
ADAR	-0.167362	8.0114	-1.8569	0.0664038	0.63283	-4.38406	-1.83569
PEX11A	0.172507	4.81059	1.85471	0.0664088	0.63283	-4.43845	1.83565
MRPS11	0.11346	4.61282	1.8547	0.0664175	0.63283	-4.4983	1.8356
EPRS1	0.102939	6.61215	1.85514	0.0665467	0.632881	-4.39224	1.83472
VCF2	0.134554	2.52582	1.85289	0.0665587	0.632881	-4.51586	1.83464
AGTRAP	-0.173532	2.0482	-1.85269	0.0665828	0.632881	-4.48817	-1.83448
PPP1R14B	0.142568	3.90696	1.85436	0.0666043	0.632881	-4.40021	1.83433
SCMH1	-0.140852	4.26111	-1.85349	0.0666233	0.632881	-4.42582	-1.83421
CHST11	-0.241284	2.71603	-1.85175	0.0667183	0.633387	-4.46552	-1.83357
LAYN	-0.332906	0.645981	-1.85135	0.0667769	0.633387	-4.42999	-1.83317
DOCK9	-0.118199	5.5666	-1.85146	0.066886	0.633387	-4.4654	-1.83244
IGHV3.11	-0.614684	1.88073	-1.85056	0.0668958	0.633387	-4.37208	-1.83237
GSPT1	0.0824329	6.27138	1.85247	0.0669522	0.633387	-4.41208	1.83199
RAD18	0.157341	3.18224	1.85095	0.0669634	0.633387	-4.4142	1.83192
CCL24	0.409876	3.53098	1.85174	0.0669923	0.633387	-4.36005	1.83173
KLHL17	0.188993	0.66085	1.8499	0.0670879	0.633387	-4.45513	1.83108
TBC1D2	0.164329	5.02418	1.85089	0.0671347	0.633387	-4.39471	1.83077
MESD	-0.0717137	5.00661	-1.84883	0.0671426	0.633387	-4.50447	-1.83072
DEFA6	-1.20409	3.11028	-1.85261	0.0671784	0.633387	-4.16692	-1.83048
KLF9	-0.160695	5.75336	-1.85443	0.0672662	0.633387	-4.28078	-1.82989
CDKN2A	-0.415133	-0.131872	-1.85175	0.0672693	0.633387	-4.33291	-1.82987
SHC2	-0.320864	0.331792	-1.84951	0.0673072	0.633387	-4.39502	-1.82962
DUOXA2	-0.736215	2.22698	-1.8484	0.0673075	0.633387	-4.51297	-1.82962
ADAM9	-0.155776	6.85895	-1.84711	0.0673936	0.633387	-4.5073	-1.82904
POLR3A	0.0916108	4.05122	1.84795	0.0674047	0.633387	-4.45644	1.82897
GPSM2	0.125745	4.12038	1.84892	0.06744	0.633387	-4.3899	1.82873
LTBP3	-0.185078	3.39128	-1.84794	0.0674777	0.633387	-4.41776	-1.82848
ACVR1	-0.115682	3.66247	-1.847	0.0674789	0.633387	-4.49246	-1.82847
SLC25A17	-0.107766	3.1842	-1.85151	0.0676077	0.6342	-4.35102	-1.82761
MTMR4	0.10471	5.66684	1.84807	0.0676459	0.6342	-4.36584	1.82736
SEMA3B.AS1	0.591534	-1.42054	1.84612	0.0677234	0.634488	-4.45337	1.82684
GADD45G	-0.25874	1.66497	-1.84922	0.0677569	0.634488	-4.339	-1.82662
CLN6	-0.101109	3.92731	-1.84513	0.0678921	0.634815	-4.40596	-1.82572
VOPP1	-0.097783	4.58324	-1.84451	0.0678971	0.634815	-4.47217	-1.82569
SEL1L3	-0.0888657	7.33089	-1.84654	0.0679199	0.634815	-4.38358	-1.82554
FGFR2	-0.229729	5.31049	-1.84271	0.0680385	0.634815	-4.54608	-1.82475
SLC2A9	-0.257205	2.73036	-1.84859	0.0680541	0.634815	-4.2529	-1.82465
C13orf46	-0.320966	-0.805157	-1.84246	0.0680774	0.634815	-4.48165	-1.82449
LINC01852	0.266734	-0.585651	1.84216	0.0681198	0.634815	-4.48423	1.82421
CYP3A5	0.235767	7.66465	1.84452	0.0681398	0.634815	-4.37457	1.82408
FCRL2	-0.46378	-0.275514	-1.84174	0.0681845	0.634815	-4.43738	-1.82379
MTRR	0.0942668	4.38644	1.84222	0.0681939	0.634815	-4.49567	1.82372
IGLV6.57	-0.573527	2.05006	-1.84135	0.0682997	0.634951	-4.33618	-1.82302
ZBTB49	-0.159136	1.17019	-1.84165	0.0684044	0.634951	-4.43581	-1.82233
PEX5	0.103309	4.06758	1.84337	0.068446	0.634951	-4.38329	1.82206
EXTL2	0.292433	1.24607	1.83983	0.0684642	0.634951	-4.52674	1.82194
EIF4E2	0.114259	6.07801	1.84338	0.0684977	0.634951	-4.37615	1.82172
NHEJ1	0.151291	5.15393	1.84023	0.0685078	0.634951	-4.47506	1.82165
LOC124903013	-0.462386	2.38051	-1.8409	0.0685269	0.634951	-4.41615	-1.82153
PRKCE	-0.125849	3.41997	-1.84002	0.068574	0.634951	-4.43419	-1.82122
PRPS1	-0.174333	2.51674	-1.83932	0.0686185	0.634951	-4.47628	-1.82092
PER2	-0.216786	4.25993	-1.84416	0.0686538	0.634951	-4.3834	-1.82069
GPA33	0.17831	9.85256	1.84438	0.0686819	0.634951	-4.32568	1.82051
ASPHD2	-0.212218	1.87764	-1.83891	0.0687185	0.634951	-4.39847	-1.82027
NDRG3	0.118504	4.73338	1.83983	0.0687314	0.634951	-4.41848	1.82018
COLQ	-0.402236	-1.04383	-1.83848	0.0688218	0.635415	-4.46686	-1.81959
NSMCE3	-0.126505	2.55613	-1.83834	0.0688922	0.635649	-4.41412	-1.81913
TNFAIP8L3	0.288241	0.675408	1.83636	0.068986	0.635649	-4.48869	1.81851
PRR7	-0.346393	-1.00188	-1.83731	0.0690065	0.635649	-4.4356	-1.81838
NUP160	-0.0974595	4.80505	-1.83724	0.0690249	0.635649	-4.47656	-1.81826
LY9	-0.348286	1.30226	-1.83691	0.0690528	0.635649	-4.42496	-1.81807
FGFRL1	-0.149595	3.06804	-1.83578	0.0690967	0.635649	-4.51374	-1.81779
IL7	-0.186827	3.16764	-1.83586	0.0692134	0.635649	-4.47082	-1.81702
ABCG8	-0.610126	0.942635	-1.84192	0.0692164	0.635649	-4.03888	-1.817
HHLA2	0.230232	8.71819	1.83657	0.0692351	0.635649	-4.42202	1.81688
SNX1	0.0628855	6.33572	1.83836	0.0692498	0.635649	-4.39968	1.81679
TRAC	-0.281606	4.04872	-1.83615	0.0693422	0.636127	-4.40105	-1.81618
GATA3	-0.354505	0.0556064	-1.83469	0.0694165	0.636399	-4.40141	-1.8157
ETV2	0.316325	-0.901007	1.83314	0.0694605	0.636399	-4.48629	1.81541
PCDH7	-0.374062	2.13308	-1.83307	0.0694928	0.636399	-4.50475	-1.8152
CCL2	-0.454728	1.60568	-1.83327	0.0695727	0.636762	-4.39816	-1.81468
CDH3	-0.730892	-2.08262	-1.83147	0.0697118	0.636807	-4.56621	-1.81378
MTRF1L	0.107517	3.46331	1.83275	0.0697646	0.636807	-4.44769	1.81344
OLA1	0.0948656	5.36522	1.83542	0.0697751	0.636807	-4.39637	1.81337
PDHA1	0.0935801	6.57662	1.83259	0.0698184	0.636807	-4.42374	1.81309
TMEM63C	0.312589	3.03008	1.83169	0.0698593	0.636807	-4.41716	1.81282
MYO5C	0.180331	5.05412	1.83069	0.0698649	0.636807	-4.55766	1.81279
H6PD	-0.142571	5.70072	-1.83733	0.0698924	0.636807	-4.33305	-1.81261
SLC9A3R1.AS1	0.296216	1.91795	1.8361	0.0699328	0.636807	-4.19066	1.81235
NANS	0.160077	5.97548	1.8324	0.0699803	0.636807	-4.43165	1.81204
PDE1B	-0.353847	0.393438	-1.8293	0.070038	0.636807	-4.46456	-1.81166
IGHV3.21	-0.572084	3.17293	-1.8293	0.0700462	0.636807	-4.43625	-1.81161
CD7	-0.296306	3.76491	-1.83236	0.0700617	0.636807	-4.37322	-1.81151
FAM8A1	0.186973	5.63535	1.82901	0.0701956	0.637006	-4.50294	1.81065
DVL1	0.151877	5.01079	1.82868	0.0702003	0.637006	-4.52508	1.81062
MMUT	0.122944	6.13976	1.83119	0.0703063	0.637006	-4.37773	1.80993
RASAL3	-0.270122	2.49425	-1.82919	0.0703312	0.637006	-4.40852	-1.80977
FUT3	-0.184013	7.31506	-1.82842	0.0703498	0.637006	-4.50839	-1.80965
C2CD2	-0.179298	2.78685	-1.82804	0.0703584	0.637006	-4.49789	-1.8096
SH3BGRL	-0.212703	5.67711	-1.82771	0.0704051	0.637006	-4.51192	-1.8093
MRPL21	0.147669	4.2382	1.82873	0.070436	0.637006	-4.42559	1.8091
BMP1	0.185037	4.8904	1.82744	0.0704781	0.637006	-4.47596	1.80883
RARB	0.404942	0.137211	1.82633	0.0704871	0.637006	-4.57167	1.80877
PGGHG	-0.320054	2.64666	-1.82986	0.0705808	0.637488	-4.33569	-1.80817
ULBP3	-0.371902	-0.861566	-1.82514	0.0706689	0.637919	-4.55638	-1.8076
SLC29A3	-0.188122	2.49757	-1.82481	0.0707191	0.638008	-4.52064	-1.80728
PRPF3	0.0863662	4.37756	1.82383	0.0708665	0.638966	-4.55106	1.80633
CHRNB1	0.168527	1.71773	1.82562	0.070957	0.638966	-4.42527	1.80575
WRNIP1	0.0854797	4.9251	1.82307	0.0709831	0.638966	-4.55232	1.80559
LOC101927325	0.412503	-1.53769	1.82297	0.0709989	0.638966	-4.57103	1.80548
PABPC4	-0.128805	5.14583	-1.82349	0.0710318	0.638966	-4.52199	-1.80527
CDKL5	-0.128886	2.47454	-1.82251	0.0710681	0.638966	-4.60286	-1.80504
SLC25A23	0.210821	7.20505	1.82255	0.0713676	0.641231	-4.4608	1.80313
MEF2D	0.159758	6.00473	1.8229	0.0714013	0.641231	-4.44087	1.80292
LINC01232	-0.456263	-1.71322	-1.8187	0.071652	0.643117	-4.46315	-1.80132
NMUR1	-0.355447	0.700598	-1.82401	0.0718296	0.643983	-4.24781	-1.8002
POLK	0.169876	3.41507	1.81755	0.0718301	0.643983	-4.52031	1.80019
RAB32	0.125619	4.00122	1.81706	0.0719051	0.644289	-4.61929	1.79972
LSP1P4	-0.402241	-0.791165	-1.82117	0.0720408	0.644953	-4.42174	-1.79886
ZBTB46	0.262665	0.588721	1.81655	0.0720612	0.644953	-4.52943	1.79873
ZNF2	-0.197944	0.907482	-1.81667	0.0721017	0.644953	-4.50195	-1.79848
BIRC3	-0.332986	7.97109	-1.81628	0.0723173	0.646136	-4.44421	-1.79712
ILKAP	0.080932	3.35867	1.81434	0.0724066	0.646136	-4.54367	1.79655
CA8	0.423396	0.285003	1.81442	0.0724229	0.646136	-4.49645	1.79645
FAAH2	0.156161	2.77092	1.81415	0.0724443	0.646136	-4.53863	1.79632
PC	0.276332	5.14739	1.81659	0.0725543	0.646136	-4.43478	1.79562
ARIH2OS	-0.279624	-0.667736	-1.81281	0.0725632	0.646136	-4.513	-1.79557
CDC42EP1	-0.179108	4.30479	-1.81457	0.0725877	0.646136	-4.45192	-1.79541
PACC1	-0.19944	0.84867	-1.81339	0.0726089	0.646136	-4.49737	-1.79528
MMP19	-0.421482	1.01814	-1.81403	0.0726374	0.646136	-4.39681	-1.7951
CRB3	0.154174	5.24488	1.81448	0.072656	0.646136	-4.46937	1.79499
NPY6R	-0.321742	2.84946	-1.81599	0.0727996	0.646136	-4.33141	-1.79408
KANSL1.AS1	0.222654	1.13077	1.83591	0.072838	0.646136	-4.17106	1.79384
SCYL3	0.125077	4.36552	1.81246	0.0729219	0.646136	-4.48503	1.79332
FCGR1A	-0.50042	-0.860695	-1.81046	0.0729435	0.646136	-4.55006	-1.79318
FPR1	-0.535247	1.4794	-1.81158	0.0729466	0.646136	-4.47761	-1.79316
PTPRK	0.0756883	6.92259	1.81128	0.0729708	0.646136	-4.51647	1.79301
NFKBID	-0.204333	1.0563	-1.81014	0.0729786	0.646136	-4.57177	-1.79296
POC1A	0.177229	1.5621	1.81122	0.072992	0.646136	-4.48619	1.79288
TACC2	0.124868	6.14056	1.80969	0.0730488	0.646136	-4.56642	1.79253
LINC00654	0.236609	2.7429	1.8121	0.073079	0.646136	-4.40892	1.79234
PYCR3	-0.20934	1.11566	-1.80944	0.0730934	0.646136	-4.57169	-1.79225
P4HA2	0.133336	5.70734	1.81023	0.0731683	0.646436	-4.52588	1.79178
TLDC2	0.159563	4.63844	1.81048	0.0732152	0.646488	-4.47879	1.79149
SEPTIN1	-0.272202	2.5611	-1.80903	0.0733298	0.647138	-4.47684	-1.79077
CTU2	-0.155752	1.42639	-1.8087	0.073528	0.648525	-4.44141	-1.78954
CXCL3	-0.51504	0.00368395	-1.80613	0.0736112	0.64889	-4.53203	-1.78902
ADAMTSL1	0.214719	1.85575	1.80512	0.073765	0.64889	-4.69486	1.78807
APEX2	0.103157	4.59678	1.81061	0.0737915	0.64889	-4.41288	1.7879
MIR142HG	-0.492765	-0.909267	-1.80718	0.0738063	0.64889	-4.46118	-1.78781
C8orf33	0.165142	3.67676	1.80517	0.0739	0.64889	-4.51975	1.78723
GGA1	0.0845853	4.88338	1.80565	0.0739018	0.64889	-4.50785	1.78722
IRF1	-0.257341	6.95795	-1.80593	0.0739173	0.64889	-4.4802	-1.78712
ZSCAN32	-0.0930706	3.06148	-1.80458	0.0739904	0.64889	-4.51418	-1.78667
C17orf78	-0.984338	-0.159128	-1.81042	0.0740236	0.64889	-4.06739	-1.78647
STAT4	-0.233889	2.24224	-1.80489	0.0740694	0.64889	-4.44288	-1.78618
NHERF4	0.177976	5.29139	1.80555	0.0741184	0.64889	-4.44819	1.78588
LOC105373902	-0.317435	0.687579	-1.80318	0.07412	0.64889	-4.22474	-1.78587
LOC105374254	-0.587546	-1.72058	-1.8028	0.0741321	0.64889	-4.26834	-1.7858
SLC7A5	-0.296362	2.22945	-1.80521	0.0741448	0.64889	-4.42449	-1.78572
ND2	-0.189675	13.1745	-1.80223	0.0743561	0.650379	-4.57513	-1.78442
SLC11A1	-0.53451	-0.699957	-1.80192	0.0743996	0.650399	-4.49724	-1.78415
TMCO6	-0.161397	1.84859	-1.80051	0.074516	0.650764	-4.59957	-1.78343
ARAP1	-0.130609	5.68868	-1.80142	0.0745238	0.650764	-4.54834	-1.78338
SPAG4	-0.513532	-1.07394	-1.79996	0.0747791	0.651612	-4.47663	-1.78182
C4B	-0.757575	-0.78526	-1.80117	0.0747929	0.651612	-4.39223	-1.78173
LOC124900987	0.333351	-0.125331	1.79894	0.0747989	0.651612	-4.56987	1.7817
HCLS1	-0.208916	4.7289	-1.79844	0.0748249	0.651612	-4.58197	-1.78154
FHL3	-0.339416	0.435557	-1.79893	0.0748272	0.651612	-4.55808	-1.78152
HPX	0.371865	-1.2252	1.79768	0.0749447	0.651846	-4.59765	1.7808
S1PR1	-0.344649	1.37404	-1.79828	0.074973	0.651846	-4.49648	-1.78063
CLEC2D	-0.297804	2.32471	-1.79949	0.074978	0.651846	-4.45568	-1.7806
CACNA1F	-0.532383	-1.49544	-1.80677	0.0752682	0.652293	-4.42736	-1.77883
TCEA3	-0.215453	6.05638	-1.79633	0.0752896	0.652293	-4.5836	-1.7787
CARD16	-0.223757	4.2228	-1.79642	0.0752929	0.652293	-4.55089	-1.77868
TCTA	0.111984	5.1201	1.79545	0.0753027	0.652293	-4.59897	1.77862
PPIL4	0.0713958	4.40442	1.79539	0.0753121	0.652293	-4.59834	1.77856
FPR2	-0.719033	-0.845366	-1.79703	0.0753169	0.652293	-4.47257	-1.77853
GUCD1	0.14571	7.28819	1.79818	0.0753186	0.652293	-4.46208	1.77852
LOC124902471	-0.36281	-1.50466	-1.795	0.0754065	0.652652	-4.5914	-1.77798
GPSM3	-0.211321	3.50545	-1.79407	0.0755234	0.652652	-4.57171	-1.77727
YARS2	0.106684	2.79161	1.79443	0.0755355	0.652652	-4.54741	1.7772
ARHGEF2	0.101236	5.33717	1.79648	0.0755357	0.652652	-4.47269	1.7772
PSMC6	0.0897856	5.64923	1.7949	0.0755832	0.652652	-4.55816	1.77691
MTMR1	-0.0813679	3.95809	-1.79442	0.0756081	0.652652	-4.56803	-1.77676
NOTCH2NLC	0.468438	-1.58693	1.7926	0.0757599	0.652901	-4.59901	1.77584
EDIL3	0.292292	3.93146	1.79278	0.0757603	0.652901	-4.58936	1.77583
DPY19L1P1	-0.375033	-1.20689	-1.79226	0.075815	0.652901	-4.5571	-1.7755
WIPF1	-0.216905	4.73713	-1.79217	0.0758292	0.652901	-4.59155	-1.77542
ZNF618	-0.28232	1.06367	-1.79271	0.0758437	0.652901	-4.5286	-1.77533
LRATD1	-0.171612	6.39172	-1.79324	0.0759897	0.653801	-4.47699	-1.77444
OAZ3	0.342443	-0.935516	1.79129	0.0760633	0.654078	-4.55426	1.774
ZNF233	0.375153	-0.596517	1.78992	0.0761921	0.654269	-4.57173	1.77322
HLA.C	-0.190205	10.7565	-1.79327	0.0762871	0.654269	-4.43924	-1.77265
MAGIX	0.172534	1.30299	1.79031	0.0763881	0.654269	-4.4649	1.77204
DCAF6	0.0800573	5.76355	1.79007	0.0763934	0.654269	-4.54846	1.77201
RAB17.DT	-0.470784	-1.52766	-1.79302	0.0764339	0.654269	-4.50454	-1.77176
C4BPB	-0.411419	2.0798	-1.78843	0.0764576	0.654269	-4.5843	-1.77162
ALPI	0.304369	5.94423	1.78848	0.0764736	0.654269	-4.58931	1.77152
MINDY3	0.113281	4.13904	1.7883	0.0765161	0.654269	-4.58625	1.77127
SP100	-0.196112	6.52005	-1.79039	0.0765557	0.654269	-4.47461	-1.77103
TOR1AIP1	-0.0894546	4.88291	-1.79076	0.0765623	0.654269	-4.50979	-1.77099
FOXA2	0.247791	1.40878	1.78761	0.0766003	0.654269	-4.56627	1.77076
LOC105377291	-0.442282	-1.41734	-1.78763	0.0766174	0.654269	-4.59785	-1.77066
RFX1	-0.123242	3.61195	-1.78811	0.0766242	0.654269	-4.54109	-1.77062
CIDECP1	0.136138	2.05321	1.78733	0.0767082	0.654632	-4.58613	1.77011
YKT6	0.110144	6.24371	1.78933	0.0767588	0.654709	-4.49706	1.76981
PPM1K	-0.269305	2.37107	-1.78799	0.0768141	0.654828	-4.50831	-1.76948
RNF213	-0.237863	8.1056	-1.78879	0.0768997	0.655203	-4.48721	-1.76897
LOC102723663	0.214358	0.17393	1.78526	0.0770169	0.655523	-4.53909	1.76826
IL7R	-0.339065	4.78595	-1.78696	0.0770287	0.655523	-4.46474	-1.76819
REG3G	-1.0267	-2.25038	-1.79022	0.0770849	0.655523	-4.10128	-1.76786
DLGAP1.AS2	0.375881	-1.20508	1.78413	0.077134	0.655523	-4.7001	1.76756
ZFP90	-0.208398	2.28156	-1.78498	0.0771447	0.655523	-4.54648	-1.7675
IGHV4.61	-0.673558	0.0728288	-1.78308	0.0773058	0.656538	-4.44154	-1.76654
IGLV1.36	-0.81516	-1.85266	-1.78272	0.0773723	0.6567	-4.58906	-1.76614
LOC102723338	-0.216208	1.30572	-1.78245	0.077408	0.6567	-4.6053	-1.76593
ALOX5AP	-0.220149	3.27395	-1.78299	0.0774885	0.65703	-4.53849	-1.76545
PITHD1	0.080553	4.20195	1.78255	0.0775424	0.657133	-4.54699	1.76513
RABGEF1P1	-0.108631	2.75273	-1.78459	0.0776855	0.657813	-4.43956	-1.76428
NDUFS2	0.101404	7.08351	1.78813	0.0777464	0.657813	-4.40914	1.76391
IRF7	-0.330305	4.78982	-1.78372	0.0777476	0.657813	-4.45642	-1.76391
GNG2	-0.182018	4.14855	-1.78076	0.0777968	0.657877	-4.58547	-1.76362
APOBEC3B	0.397225	3.89449	1.77933	0.077943	0.658421	-4.51443	1.76275
ATP6AP1	-0.0976031	6.2192	-1.77943	0.0780564	0.658421	-4.55447	-1.76208
SULT1B1	0.187744	8.99071	1.77924	0.0780633	0.658421	-4.59047	1.76204
TRIO	0.112981	5.93496	1.77963	0.0780846	0.658421	-4.55359	1.76191
AMZ2P1	-0.192317	0.983665	-1.79276	0.0781008	0.658421	-4.35028	-1.76181
SERAC1	0.136709	3.07409	1.77937	0.0781114	0.658421	-4.55152	1.76175
ZNF491	0.2803	-0.434099	1.7777	0.0782645	0.65908	-4.60844	1.76085
IFIH1	-0.34658	5.49466	-1.78056	0.0782731	0.65908	-4.47777	-1.7608
PDE3A	0.245716	5.93942	1.78007	0.0784703	0.660389	-4.46312	1.75963
MAP7	0.0973582	6.46318	1.77801	0.0785178	0.660436	-4.48645	1.75935
IDO1	-0.608818	2.5056	-1.77649	0.0786167	0.660916	-4.45872	-1.75877
MEFV	-0.475809	-0.231874	-1.77448	0.0787243	0.661468	-4.60559	-1.75814
GOPC	0.119139	5.21409	1.77491	0.07877	0.661501	-4.6054	1.75787
FAM200C	0.291717	-0.123852	1.77364	0.0788644	0.661941	-4.62795	1.75731
TANGO2	0.103458	4.20567	1.77438	0.0789894	0.662638	-4.57969	1.75658
CAMKK1	-0.206242	0.912167	-1.77243	0.0790912	0.66314	-4.63073	-1.75598
HRAS	0.133622	3.43229	1.77183	0.0791662	0.663156	-4.66946	1.75554
LOC124906245	0.405638	-1.36365	1.7713	0.0792542	0.663156	-4.60207	1.75503
SLC25A20	0.157453	5.90538	1.7734	0.0792723	0.663156	-4.51337	1.75492
TMEM79	0.175007	1.1675	1.77294	0.079273	0.663156	-4.54824	1.75492
WNK4	0.209794	3.52741	1.77105	0.0793032	0.663156	-4.65169	1.75474
LOC124902711	0.297275	-0.367518	1.77105	0.0794167	0.663505	-4.6189	1.75408
THOC2	0.0905647	5.92141	1.7725	0.0794523	0.663505	-4.54732	1.75387
TNF	-0.493784	-0.936011	-1.77375	0.079471	0.663505	-4.43234	-1.75376
TLCD5	-0.376405	-0.853779	-1.7706	0.0795604	0.663847	-4.54166	-1.75324
SASH3	-0.231258	3.90376	-1.77026	0.079596	0.663847	-4.56304	-1.75303
MAN2B2	-0.129365	5.62878	-1.7706	0.0798159	0.665329	-4.48987	-1.75176
CRNKL1	0.0798324	4.90809	1.76752	0.0798888	0.665586	-4.63955	1.75133
PIP5K1B	0.158178	6.82358	1.77096	0.0799875	0.666056	-4.47606	1.75076
SULT1A2	0.234157	5.44742	1.76949	0.0800764	0.666445	-4.48851	1.75024
FYCO1	-0.0955812	5.44551	-1.76675	0.0801667	0.666845	-4.5994	-1.74972
IL2RB	-0.315525	4.03731	-1.76774	0.0802686	0.66705	-4.47569	-1.74913
MLXIP	-0.15142	6.96377	-1.76967	0.0802758	0.66705	-4.4516	-1.74909
ZDHHC13	0.0981481	4.60018	1.76438	0.0805036	0.668143	-4.61927	1.74777
ZNF517	-0.170022	0.912672	-1.7652	0.080567	0.668143	-4.58075	-1.74741
LRRC23	-0.200925	0.541446	-1.7671	0.0805736	0.668143	-4.51699	-1.74737
LACTB2	-0.145698	4.10489	-1.76251	0.0807351	0.668143	-4.63276	-1.74644
SEPTIN7P14	0.281358	0.785311	1.76511	0.0807396	0.668143	-4.45827	1.74641
CCN4	0.423687	-0.384528	1.76408	0.0807563	0.668143	-4.51365	1.74631
LOC124901475	0.298376	-0.148402	1.76383	0.0807627	0.668143	-4.56009	1.74628
SCX	0.286688	-0.702422	1.76498	0.0807694	0.668143	-4.49209	1.74624
SMG7	0.129952	6.44473	1.76383	0.0808058	0.668143	-4.55434	1.74603
KCNJ15	-0.780478	-2.05979	-1.76598	0.0808306	0.668143	-4.43131	-1.74589
LDB1	-0.0968577	4.6781	-1.76415	0.0808887	0.668274	-4.54858	-1.74555
SRD5A3	-0.225929	3.39346	-1.76507	0.0809729	0.668292	-4.44396	-1.74507
ARMCX5.GPRASP2	0.226522	-0.715622	1.76217	0.0809756	0.668292	-4.55136	1.74505
NEDD4L	0.144515	6.97936	1.76358	0.0810938	0.668862	-4.50474	1.74437
GPR153	0.2554	4.53697	1.76113	0.0812368	0.668862	-4.55389	1.74355
CLEC7A	-0.326065	1.89461	-1.75945	0.0812559	0.668862	-4.63371	-1.74345
FAM78B.AS1	0.450048	-0.849046	1.76283	0.0812572	0.668862	-4.43892	1.74344
ACAD8	0.0898377	4.09864	1.76012	0.0812754	0.668862	-4.57978	1.74333
LOC105375918	0.342416	-1.80627	1.75908	0.0813179	0.668862	-4.76556	1.74309
C11orf86	0.339489	5.61315	1.76882	0.0813582	0.668862	-4.43248	1.74286
HERC4	0.149461	5.65045	1.76059	0.0813836	0.668862	-4.55908	1.74271
SLC24A4	-0.508743	-1.77425	-1.75788	0.0815238	0.669631	-4.62679	-1.74191
RAB27A	0.159885	5.81882	1.75795	0.0817043	0.669631	-4.59304	1.74088
LRG1	-0.269854	4.4039	-1.75669	0.0817299	0.669631	-4.73094	-1.74074
MFSD13A	0.159912	1.98399	1.76311	0.081742	0.669631	-4.45777	1.74067
BBS7	0.126748	3.02302	1.75686	0.0817508	0.669631	-4.61224	1.74062
ABCC6P2	-0.195774	0.500136	-1.75622	0.0818086	0.669631	-4.65201	-1.74029
ZNF271P	0.0788607	4.20013	1.75728	0.0818553	0.669631	-4.59184	1.74002
WDSUB1	0.116656	2.67598	1.75612	0.0818795	0.669631	-4.63475	1.73988
CA12	0.376578	7.227	1.7552	0.0819831	0.669631	-4.69293	1.73929
PPARG	0.160295	6.38455	1.75573	0.0821163	0.669631	-4.60569	1.73854
FAM204A	-0.0944577	3.83883	-1.75481	0.0821186	0.669631	-4.64569	-1.73852
LINC01843	0.175074	2.3925	1.75531	0.082159	0.669631	-4.58157	1.73829
H2BC4	-0.294159	2.97063	-1.75642	0.0821719	0.669631	-4.51152	-1.73822
PPARGC1B	-0.193405	4.97762	-1.75479	0.0822065	0.669631	-4.6062	-1.73802
LYRM9	-0.251051	0.7351	-1.75845	0.0822368	0.669631	-4.50529	-1.73785
A1BG	-0.380701	-1.10902	-1.75318	0.0824017	0.669631	-4.64652	-1.73692
LOC124904332	-0.52096	-2.32001	-1.75355	0.0824334	0.669631	-4.48244	-1.73674
RAB6D	0.279076	0.0173558	1.75252	0.0824452	0.669631	-4.75075	1.73667
RNF217	-0.19622	2.54114	-1.75518	0.0824749	0.669631	-4.55405	-1.7365
FLT3LG	-0.240211	1.55677	-1.75185	0.0825597	0.669631	-4.60127	-1.73602
FBXO34	-0.147373	6.27453	-1.75245	0.0827757	0.669631	-4.58702	-1.7348
TIGD6	-0.20069	1.24048	-1.75204	0.0828248	0.669631	-4.57321	-1.73453
TSPAN33	-0.220078	2.58383	-1.75037	0.082826	0.669631	-4.66857	-1.73452
TMEM35A	0.722095	-1.33092	1.75059	0.0828498	0.669631	-4.61892	1.73438
DUSP3	0.105525	6.17281	1.75098	0.0828575	0.669631	-4.61778	1.73434
EMSY	0.100326	3.79628	1.75061	0.0829641	0.669631	-4.6167	1.73374
TADA3	0.099504	6.0287	1.75549	0.0829717	0.669631	-4.51969	1.7337
HAL	-0.40975	-1.01468	-1.74936	0.0829925	0.669631	-4.61084	-1.73358
ZBTB7B	0.162833	8.13521	1.75149	0.0829929	0.669631	-4.54299	1.73358
RILPL2	-0.227975	2.04642	-1.74926	0.0830083	0.669631	-4.63487	-1.73349
ARFGEF1	0.094155	6.67507	1.74988	0.0830087	0.669631	-4.64406	1.73349
PDZK1IP1	-0.469775	4.86218	-1.75029	0.0830161	0.669631	-4.60464	-1.73345
C1orf210	0.138983	5.9036	1.75216	0.0830769	0.669631	-4.52447	1.73311
ACTR1A	0.0917045	6.46784	1.75179	0.0831068	0.669631	-4.55817	1.73294
IGKV5.2	-0.722942	-1.70425	-1.74924	0.0831687	0.669631	-4.4551	-1.73259
NNT	0.113895	6.09169	1.7503	0.0831759	0.669631	-4.54841	1.73255
ELF2	0.0807877	4.22484	1.74954	0.0831761	0.669631	-4.59018	1.73255
HLA.F.AS1	-0.407294	-0.516735	-1.74802	0.0832253	0.669631	-4.54518	-1.73227
TMEM192	0.16597	3.96212	1.74935	0.0832646	0.669631	-4.59072	1.73205
SCARNA17	-0.34191	-0.564844	-1.74862	0.0832683	0.669631	-4.61088	-1.73203
ARMH3	0.0842005	5.09265	1.74847	0.0832796	0.669631	-4.6223	1.73197
LAP3	-0.240847	6.67188	-1.7537	0.0832972	0.669631	-4.46916	-1.73187
DOCK8	-0.195247	4.4106	-1.74829	0.083308	0.669631	-4.63519	-1.73181
PLK3	-0.333768	1.9439	-1.7484	0.0833433	0.669631	-4.52103	-1.73161
SMPDL3B	0.148807	4.65417	1.74711	0.083467	0.670283	-4.65628	1.73091
LOC105371651	0.297231	0.141567	1.74576	0.0836186	0.670786	-4.6838	1.73007
SLC8B1	0.130627	5.27243	1.74717	0.0836551	0.670786	-4.58604	1.72986
DMTF1	0.123008	5.02505	1.74574	0.0836923	0.670786	-4.66889	1.72965
DRAIC	-0.277489	0.331538	-1.74779	0.0836996	0.670786	-4.53772	-1.72961
CXCL16	-0.228271	5.80174	-1.74859	0.0838235	0.670968	-4.51471	-1.72892
TRNT	-0.440705	2.19729	-1.74656	0.0838395	0.670968	-4.48352	-1.72883
EOGT	-0.120515	2.99387	-1.74436	0.0838634	0.670968	-4.68988	-1.7287
RTCB	0.150813	7.12559	1.75049	0.0839845	0.670968	-4.45821	1.72802
ILF3	-0.0880346	6.14353	-1.74538	0.083986	0.670968	-4.6011	-1.72801
TNFRSF14	-0.102375	5.9651	-1.74465	0.083995	0.670968	-4.61717	-1.72796
SPN	-0.261024	3.42628	-1.74458	0.0840198	0.670968	-4.58143	-1.72782
RBM24	0.506968	-1.31277	1.74285	0.0841288	0.671499	-4.71122	1.72722
BAD	0.128761	4.73156	1.74332	0.0843651	0.673045	-4.62126	1.7259
KREMEN1	-0.149833	4.42927	-1.7415	0.0844487	0.673371	-4.65815	-1.72544
TAFA5	-0.524987	-1.65769	-1.7412	0.0845728	0.673479	-4.57364	-1.72475
ITGB2.AS1	-0.485342	-0.726092	-1.74042	0.0845736	0.673479	-4.69122	-1.72474
DHCR7.DT	-0.309427	0.00323489	-1.74252	0.084608	0.673479	-4.54062	-1.72455
SMIM29	-0.130313	1.84481	-1.74142	0.0846328	0.673479	-4.6083	-1.72442
CCDC89	0.364771	-1.57207	1.73953	0.0847117	0.673767	-4.72162	1.72398
FLCN	0.161615	4.74012	1.74049	0.0848485	0.674343	-4.56937	1.72322
ERBB2	-0.204867	8.12004	-1.73998	0.0848695	0.674343	-4.58535	-1.7231
HOXB8	-0.33452	0.935931	-1.73859	0.0849159	0.674372	-4.75064	-1.72285
FBXO6	-0.258469	3.01639	-1.74256	0.0850175	0.67484	-4.48536	-1.72229
BTF3	0.0842758	7.47969	1.7399	0.085095	0.675115	-4.58504	1.72186
HOXD11	0.38037	-1.64314	1.73761	0.0851732	0.675387	-4.45314	1.72143
RRN3P3	0.124302	2.07381	1.73684	0.085223	0.675387	-4.66101	1.72115
AQR	0.0642597	5.48979	1.73731	0.0852702	0.675387	-4.65015	1.72089
SPATA2	0.101678	4.61651	1.73718	0.0853142	0.675387	-4.61961	1.72065
SACS	-0.264587	1.84985	-1.73698	0.0853471	0.675387	-4.60314	-1.72047
DNAH3	0.254276	1.26213	1.73658	0.0853859	0.675387	-4.61747	1.72026
CCSAP	-0.225891	1.27514	-1.73515	0.085488	0.675856	-4.67221	-1.71969
MAP2K4	0.0814696	5.16189	1.73538	0.085636	0.676128	-4.63218	1.71888
SLC35G1	0.250518	5.25834	1.73357	0.0857702	0.676128	-4.69829	1.71814
[truncated: 13,789 more rows]

## Sheet: RC_TI
gene	logFC	AveExpr	t	P.Value	adj.P.Val	B	z.std
TKFC	-4.13897	5.24099	-60.1365	1.45891e-86	2.30333e-82	186.986	-19.7198
CA2	9.78833	7.93967	47.6119	1.01395e-75	8.00414e-72	162.227	18.414
KHK	-6.81475	3.81492	-44.9183	4.7534e-73	2.50155e-69	156.325	-18.078
AQP3	-6.32891	3.54189	-42.5917	1.26599e-70	4.99684e-67	150.805	-17.7673
REEP6	-6.99312	3.44111	-58.469	1.01954e-69	3.21929e-66	134.093	-17.6499
FBP1	-4.31642	5.78556	-40.2977	4.08811e-68	9.32774e-65	145.118	-17.4402
CEACAM7	13.9024	7.95614	40.2932	4.13568e-68	9.32774e-65	144.129	17.4395
AIG1	-2.38042	4.6348	-38.2787	8.41913e-66	1.66151e-62	139.839	-17.133
DNASE1	-5.57846	4.13036	-50.4767	3.67191e-62	6.44135e-59	109.612	-16.6384
MALRD1	-9.9127	1.78198	-34.2824	6.77316e-61	1.04209e-57	128.166	-16.4629
MME	-9.60859	4.17394	-43.6485	7.26057e-61	1.04209e-57	152.954	-16.4587
TMEM41A	-3.0685	4.14833	-39.2909	8.38819e-61	1.10361e-57	133.937	-16.45
LOC105375983	-7.88081	-3.39333	-48.2736	2.78527e-60	3.3826e-57	80.4392	-16.3771
SLC2A5	-5.72801	4.05109	-33.4555	8.03904e-60	9.06574e-57	126.122	-16.3125
LOC101929048	-7.44424	-3.51394	-43.0166	3.31114e-59	3.43433e-56	83.2843	-16.2258
ABCC2	-8.48163	1.58104	-42.1305	3.48045e-59	3.43433e-56	93.4387	-16.2228
OAT	-4.92719	7.39395	-51.4142	7.24374e-59	6.72731e-56	119.661	-16.1777
GPD1	-5.96779	4.13096	-39.2432	1.29613e-58	1.13685e-55	129.065	-16.1418
CPS1	-10.5251	1.64575	-32.4054	2.00247e-58	1.66394e-55	122.577	-16.115
AGXT2	-8.69706	-2.91973	-46.1066	3.9942e-58	3.15302e-55	81.6885	-16.0722
SUSD2	-6.80768	3.55205	-39.8767	4.74177e-58	3.56491e-55	103.418	-16.0616
SFXN3	-3.82914	4.4763	-42.5638	1.76352e-57	1.26557e-54	119.314	-15.9799
SLC5A12	-8.62708	2.60432	-40.0016	3.96559e-57	2.72212e-54	118.449	-15.9293
DAB1	-8.65907	0.143023	-31.3291	5.90489e-57	3.83127e-54	118.876	-15.9044
SMLR1	-10.326	-2.10016	-42.8831	6.06675e-57	3.83127e-54	94.7867	-15.9027
LOC105376441	-6.66045	-3.78066	-43.6846	6.94222e-57	4.21553e-54	88.2395	-15.8943
NLRP6	-6.97831	2.18424	-38.9079	4.05726e-56	2.37245e-53	124.693	-15.7833
ENPEP	-9.03579	4.73727	-45.206	4.76647e-56	2.68761e-53	130.822	-15.7731
CDR2L	-5.04883	2.17677	-37.0541	9.7369e-56	5.3009e-53	90.5908	-15.7279
CLDN15	-5.39038	4.30831	-42.8306	1.0154e-55	5.34374e-53	115.476	-15.7253
KIFC3	-4.50748	2.47945	-36.0233	1.80958e-55	9.21601e-53	110.076	-15.6886
NR1I3	-8.24592	-3.20552	-43.3625	1.93671e-55	9.55525e-53	75.7141	-15.6843
GSDME	-6.59911	1.54252	-38.1524	2.07474e-55	9.92605e-53	84.4014	-15.6799
SOX6	-4.20349	3.48827	-30.0991	3.17005e-55	1.47202e-52	115.568	-15.653
FAM3C	-3.77779	4.50846	-40.1732	1.56584e-54	7.06328e-52	93.5043	-15.551
NBAS	-1.8742	5.40228	-29.3929	3.30688e-54	1.45025e-51	113.224	-15.5031
HNF4A.AS1	-11.7921	-0.828484	-37.7143	3.45512e-54	1.47431e-51	106.151	-15.5003
SLC34A3	-9.8072	-2.28537	-40.7377	5.62372e-54	2.33651e-51	75.3218	-15.4689
SAT2	-2.80556	4.79286	-29.1805	6.75192e-54	2.73332e-51	112.508	-15.4572
ASPDH	-7.69355	-3.2852	-38.8296	7.19473e-54	2.83976e-51	74.8066	-15.4531
ANO6	-5.02949	4.59832	-35.5057	7.48144e-54	2.8809e-51	99.6005	-15.4505
SLC28A1	-10.9797	-0.71922	-36.5605	8.83998e-54	3.32299e-51	98.6161	-15.4398
MIR31HG	-7.2109	-2.86204	-28.9357	1.54505e-53	5.67285e-51	111.549	-15.4037
CCL25	-12.1751	-0.0446573	-36.8883	2.69643e-53	9.55869e-51	104.466	-15.3677
HNF4G	-2.58676	7.49465	-28.7688	2.72448e-53	9.55869e-51	111.121	-15.367
ERICH4	-10.2255	-1.15817	-35.263	4.21924e-53	1.44812e-50	96.3232	-15.3386
SLC7A7	-4.82166	5.18759	-41.4752	1.56422e-52	5.25444e-50	96.8478	-15.2533
RBP2	-9.08419	3.41669	-36.9681	1.983e-52	6.52242e-50	105.231	-15.2378
SLC25A15	-3.62077	3.85748	-36.6628	2.15513e-52	6.94391e-50	97.2589	-15.2324
PLB1	-7.29025	3.62606	-36.7598	2.60534e-52	8.22663e-50	73.4942	-15.22
ATP11A	-2.7431	3.93018	-28.0664	3.05108e-52	9.4452e-50	108.705	-15.2097
KCNJ13	-11.9956	-0.500014	-35.504	4.32995e-52	1.31464e-49	85.7329	-15.1867
ACY3	-4.56357	3.99553	-39.5475	5.54731e-52	1.65247e-49	107.676	-15.1705
SULT2A1	-12.1506	-0.949824	-36.3933	6.16157e-52	1.80146e-49	92.0043	-15.1636
PLCE1	3.20202	6.1438	33.2234	6.66096e-52	1.91206e-49	102.017	15.1585
TBX3	-3.78545	4.50534	-33.8966	7.6623e-52	2.16022e-49	107.522	-15.1493
ACVRL1	3.31576	5.95951	27.749	9.22982e-52	2.5565e-49	107.6	15.137
CYP2J2	-2.56658	6.22204	-27.5062	2.16596e-51	5.8959e-49	106.748	-15.0808
SEC14L2	-6.99948	1.47768	-33.9049	2.92807e-51	7.83532e-49	81.4757	-15.0609
GRAMD1B	-5.70056	2.74643	-36.8448	3.34433e-51	8.80006e-49	87.2845	-15.0521
IGSF23	-8.31057	-2.30764	-36.7194	5.03977e-51	1.30439e-48	81.6866	-15.025
EMB	-4.76895	4.43009	-34.0722	1.07921e-50	2.74815e-48	114.285	-14.9744
CA12	6.56238	7.227	26.9388	1.62522e-50	4.07285e-48	104.737	14.9472
MTTP	-12.2508	2.10238	-26.9231	1.71908e-50	4.24076e-48	104.616	-14.9434
CLCN5	-2.28039	3.77072	-26.9169	1.75816e-50	4.27043e-48	104.639	-14.9419
CD24	6.32273	8.62422	31.1501	1.94781e-50	4.6594e-48	100.553	14.9351
SLC16A1	3.5147	7.08374	26.7537	3.15812e-50	7.44184e-48	104.062	14.9029
SLC6A6	-3.81409	4.14582	-30.4628	3.64065e-50	8.45273e-48	105.928	-14.8933
TMEM92	-4.95026	2.92109	-31.2673	4.01752e-50	9.19254e-48	115.871	-14.8868
CCEPR	-6.43776	-3.56245	-32.3971	4.13345e-50	9.3227e-48	76.8035	-14.8849
TIAM2	-6.40947	1.14378	-32.2416	4.38376e-50	9.748e-48	117.603	-14.8809
SI	-5.8487	8.41246	-45.1421	7.29304e-50	1.5992e-47	87.8571	-14.8468
SLC5A4	-10.0264	-1.61074	-32.7846	9.23217e-50	1.99668e-47	77.762	-14.831
ALS2	-1.93971	3.69241	-29.5081	1.12854e-49	2.40776e-47	107.35	-14.8175
MLXIPL	-5.75635	1.5792	-26.2457	1.98969e-49	4.18842e-47	102.221	-14.7794
SLC6A4	-6.39303	3.91709	-26.1785	2.54292e-49	5.28258e-47	101.986	-14.7629
KDM8	-4.15343	2.39217	-30.6892	3.88366e-49	7.96301e-47	81.0617	-14.7343
SGMS1	-2.21944	3.81976	-26.0551	3.99554e-49	8.08737e-47	101.523	-14.7324
PRKACB	3.00926	6.5142	32.823	4.29319e-49	8.57985e-47	106.9	14.7275
PLCD3	5.54319	6.32297	37.9019	6.06574e-49	1.19707e-46	131.604	14.7041
CUBN	-10.229	2.45563	-39.3192	6.6929e-49	1.30454e-46	72.7812	-14.6975
SLC2A2	-11.7637	-0.246758	-33.364	7.31837e-49	1.40905e-46	105.492	-14.6914
ZDHHC9	-1.94322	5.53165	-25.8823	7.5431e-49	1.43483e-46	100.89	-14.6894
LINC00330	-7.58603	-3.3154	-33.4231	9.1469e-49	1.71918e-46	68.7495	-14.6763
KCNJ3	-6.88592	0.212989	-32.6069	1.14823e-48	2.13273e-46	92.4934	-14.6609
CLMN	2.53585	5.95805	25.7552	1.20611e-48	2.2142e-46	100.422	14.6575
GSTA1	-6.99438	3.80074	-25.6367	1.8705e-48	3.39443e-46	99.988	-14.6277
OTC	-4.03271	4.27436	-32.4005	2.5102e-48	4.50352e-46	103.726	-14.6077
TMEM44	2.66617	3.3128	25.5439	2.64104e-48	4.68502e-46	99.6724	14.6042
RMDN3	-2.29482	5.3188	-25.5083	3.01522e-48	5.28937e-46	99.5032	-14.5952
SOAT2	-9.83512	-1.79814	-34.4784	3.59158e-48	6.2312e-46	72.6116	-14.5832
WDR49	-7.23728	-3.1031	-30.7379	4.78354e-48	8.20898e-46	69.0725	-14.5636
PFKFB4	-4.93135	3.33492	-33.2564	4.98093e-48	8.45579e-46	84.1176	-14.5609
APOA1.AS	-8.27085	-3.20856	-34.8662	6.61164e-48	1.11047e-45	63.8945	-14.5415
TM6SF2	-4.28503	4.27844	-25.2293	8.55832e-48	1.4223e-45	98.452	-14.5238
ZNF488	-7.41887	0.753455	-29.6439	1.23747e-47	2.03513e-45	87.0515	-14.4985
GSTA2	-9.16282	-0.0937454	-30.9091	1.30601e-47	2.1257e-45	76.7972	-14.4948
LOC124901447	-11.3088	-1.05762	-31.9322	1.75492e-47	2.82721e-45	71.5131	-14.4745
SLC23A1	-4.8303	4.49963	-31.604	2.46753e-47	3.93508e-45	92.7877	-14.4511
FMO1	-10.0058	-0.597533	-32.6462	3.31347e-47	5.23131e-45	70.4233	-14.4308
C5orf67	-6.28775	-3.64652	-31.475	3.63576e-47	5.68331e-45	73.0848	-14.4244
NMT1	-1.70922	5.42946	-29.9313	5.70112e-47	8.82444e-45	101.568	-14.3933
AHCYL2	3.34272	8.8747	30.1306	6.31018e-47	9.67234e-45	91.5873	14.3863
NFATC3	-1.70104	5.01086	-29.1512	7.2973e-47	1.10779e-44	107.462	-14.3762
SLC37A4	-2.84856	5.5412	-39.7963	9.39623e-47	1.41283e-44	98.9236	-14.3587
MB21D2	-2.92566	2.5794	-28.2491	1.22482e-46	1.82428e-44	88.168	-14.3403
CIDEB	-4.70708	4.90382	-36.985	1.271e-46	1.87538e-44	80.4766	-14.3378
CPO	-11.2955	0.502334	-30.3988	1.39491e-46	2.03916e-44	98.9624	-14.3313
ABCG8	-8.23611	0.942635	-31.0445	1.49439e-46	2.16453e-44	70.7624	-14.3265
GALK1	-3.13169	2.38974	-29.5453	2.21335e-46	3.17677e-44	74.0267	-14.2992
PHYHIPL	-8.89598	-1.68659	-29.9663	2.49761e-46	3.55246e-44	95.3103	-14.2908
ACBD5	-1.50181	5.78406	-24.2823	3.1388e-46	4.42459e-44	94.857	-14.2749
DPP4	-5.45066	6.4389	-39.1165	3.7255e-46	5.20515e-44	81.3065	-14.2629
ADAMTSL5	-3.45607	1.33821	-29.8002	4.01524e-46	5.56075e-44	93.29	-14.2577
CDCA3	-3.55963	1.99631	-24.2155	4.06061e-46	5.57468e-44	94.6459	-14.2569
VPS8	1.35574	4.73013	24.2051	4.22763e-46	5.75395e-44	94.5659	14.2541
CNDP2	-2.23306	8.23334	-30.0223	6.086e-46	8.21246e-44	105.077	-14.2286
UNC5CL	-5.14043	2.87009	-27.9251	6.80162e-46	9.10034e-44	97.2752	-14.2209
PDZD7	-8.28321	-0.98426	-29.1102	8.20785e-46	1.08895e-43	79.1656	-14.2077
DISP1	-2.04166	3.02329	-27.8999	8.83061e-46	1.16181e-43	86.2085	-14.2026
LINC02200	-7.10268	-3.64448	-31.7283	9.04884e-46	1.18069e-43	60.3504	-14.2009
TMPRSS15	-10.2865	-1.94136	-29.6932	1.00821e-45	1.30473e-43	66.3935	-14.1933
MGAT3	-4.79772	3.50566	-29.3629	1.08385e-45	1.3912e-43	110.707	-14.1882
GATM	-3.873	4.85874	-32.2615	1.45375e-45	1.85095e-43	81.5059	-14.1676
DHDH	-6.40284	0.551444	-27.9676	1.75031e-45	2.21071e-43	74.6075	-14.1546
AADAC	-11.4993	0.514915	-29.3673	2.8049e-45	3.51458e-43	94.4716	-14.1214
PMP22	-4.99852	5.694	-31.3936	3.07207e-45	3.81904e-43	76.5067	-14.115
MRO	-6.64289	0.124177	-32.2956	3.71918e-45	4.58738e-43	77.6365	-14.1015
ATRN	-2.33122	6.17453	-34.637	4.28173e-45	5.2403e-43	80.726	-14.0915
TREH	-5.67761	3.46118	-30.4864	5.10561e-45	6.20056e-43	79.0547	-14.0791
GGN	-7.54664	-2.27104	-27.8574	5.44176e-45	6.55836e-43	83.8242	-14.0746
CEACAM20	-9.9375	0.487426	-28.5087	5.75382e-45	6.88192e-43	90.1096	-14.0706
LOC107984909	-6.57022	-3.20782	-27.1603	8.06982e-45	9.57943e-43	77.386	-14.0467
PLLP	-4.24296	2.88245	-26.375	9.91229e-45	1.16787e-42	86.7088	-14.0321
C1orf105	-5.57935	-3.79473	-28.1461	1.13904e-44	1.33208e-42	77.2608	-14.0223
PARM1	4.86624	7.3215	23.3504	1.19521e-44	1.38749e-42	91.2086	14.0189
PADI2	5.09024	7.39894	27.995	1.27081e-44	1.46449e-42	87.0059	14.0145
PXDC1	-3.34243	3.32899	-26.792	1.32278e-44	1.51333e-42	75.5052	-14.0117
LOC101927020	-8.96965	-2.36783	-30.8085	1.88641e-44	2.14264e-42	65.1782	-13.9864
HAPLN4	-6.76908	0.441908	-29.1748	2.23025e-44	2.51508e-42	81.1886	-13.9745
ZBTB7C	3.36797	5.19113	28.3842	3.19705e-44	3.57979e-42	94.6913	13.9489
C17orf78	-11.9617	-0.159128	-28.0656	3.55233e-44	3.94959e-42	87.819	-13.9413
BSG	2.32583	9.59052	26.9616	3.72166e-44	4.10602e-42	96.1067	13.938
NXPE4	7.73328	5.23454	36.0986	3.74504e-44	4.10602e-42	120.628	13.9376
ENPP7	-11.4331	-0.843477	-30.7824	6.34548e-44	6.90914e-42	62.7265	-13.8999
PKP2	2.23183	7.08949	25.6627	6.74203e-44	7.29063e-42	94.1862	13.8955
LOC124902693	-6.68669	-2.77467	-27.8212	8.02698e-44	8.58808e-42	76.0889	-13.883
HEBP1	-2.89577	5.61173	-29.3916	8.05065e-44	8.58808e-42	102.099	-13.8828
UGT2B7	-5.06816	3.09482	-30.7587	8.97752e-44	9.51256e-42	60.1056	-13.875
EIF4G3	1.68201	6.37266	32.8326	1.00904e-43	1.06205e-41	87.1698	13.8666
DDHD2	-1.75292	4.71217	-22.7981	1.08251e-43	1.13183e-41	89	-13.8616
MAF	-4.53414	5.90554	-32.8151	1.44873e-43	1.50478e-41	82.9318	-13.8407
TCN2	-3.45378	5.27223	-27.2809	2.16875e-43	2.23792e-41	76.5526	-13.8116
ALPI	-5.23088	5.94423	-28.5823	2.20436e-43	2.25989e-41	93.665	-13.8105
LOC102724497	4.95499	-2.11732	22.5755	2.65663e-43	2.70599e-41	88.1874	13.797
SLC5A9	-6.31449	2.47923	-27.1435	6.2005e-43	6.27522e-41	94.3706	-13.7358
CPNE6	-6.89254	-2.97448	-27.8787	6.48238e-43	6.51871e-41	67.3649	-13.7325
AIFM3	4.7416	3.66764	40.7828	6.62065e-43	6.61562e-41	70.2264	13.731
SAMD13	3.11044	2.50637	22.3312	7.16408e-43	7.11362e-41	87.2058	13.7253
CD9	2.70927	7.84725	26.7396	9.61241e-43	9.48504e-41	83.1534	13.704
EGFR.AS1	-7.53963	-1.78426	-26.8067	9.69593e-43	9.50803e-41	82.7654	-13.7033
CYP3A4	-9.48984	4.07017	-31.8859	1.05525e-42	1.02841e-40	79.8447	-13.6972
CA4	6.6572	6.74983	22.2203	1.1267e-42	1.09131e-40	86.7029	13.6924
SATB2.AS1	8.82469	0.355448	46.0041	1.26263e-42	1.21551e-40	68.6035	13.6842
SEC22C	-2.89122	3.55938	-26.8581	1.3512e-42	1.2929e-40	71.4384	-13.6792
APOB	-12.1296	4.86941	-26.0586	1.43595e-42	1.36571e-40	72.9767	-13.6748
SERPINA1	-4.64736	8.85661	-34.4864	1.55906e-42	1.47392e-40	85.2784	-13.6688
CYTH3	-1.70589	3.93903	-26.0661	1.6595e-42	1.55954e-40	85.4236	-13.6643
GALNT6	-3.6185	4.01948	-25.1905	1.74901e-42	1.63393e-40	89.8116	-13.6604
LRAT	-8.88054	-1.61058	-26.8713	1.96946e-42	1.82905e-40	61.1624	-13.6518
RHOBTB2	-5.06961	3.87058	-27.8191	2.03883e-42	1.8824e-40	76.1088	-13.6493
FXYD3	3.84015	9.14446	25.2483	2.12231e-42	1.94808e-40	81.9021	13.6464
PIK3C2G	-7.40559	-1.66486	-27.8665	2.16336e-42	1.97428e-40	70.3002	-13.645
BDH2	-1.82242	5.36015	-21.9966	2.81886e-42	2.55771e-40	85.7405	-13.6257
BEND7	-2.50627	4.40656	-25.072	2.84439e-42	2.56613e-40	88.5151	-13.625
TMED4	-1.65857	6.3246	-29.3049	2.90185e-42	2.6031e-40	98.9807	-13.6235
ACE2	-4.36407	7.58017	-31.8798	3.33177e-42	2.97186e-40	76.583	-13.6134
MYO1A	-2.14677	8.73564	-32.9657	3.37847e-42	2.99659e-40	86.3941	-13.6124
APOBR	2.59959	6.41448	28.0204	3.42805e-42	3.02358e-40	75.8651	13.6114
PALS2	-4.2908	0.520589	-24.9524	3.90662e-42	3.42654e-40	73.8642	-13.6018
CPM	4.38891	5.1821	29.8553	4.72948e-42	4.12536e-40	87.353	13.5878
DEGS2	-2.77184	4.05645	-21.8414	5.34639e-42	4.63785e-40	85.1012	-13.5788
HACL1	-2.26403	3.98419	-25.9868	5.45098e-42	4.70274e-40	69.6185	-13.5774
PRODH	-6.62768	1.2573	-25.2173	6.00932e-42	5.15626e-40	94.2694	-13.5703
SELENBP1	2.93277	8.69774	25.7531	6.11487e-42	5.21846e-40	96.796	13.569
MGAM	-7.87326	6.52925	-38.1217	9.50883e-42	8.07126e-40	80.4933	-13.5366
MON1A	-2.23849	2.94965	-25.2215	1.30835e-41	1.10461e-39	68.9112	-13.5131
ETHE1	2.9227	7.65382	31.4224	1.33149e-41	1.11817e-39	76.6832	13.5118
MS4A10	-8.35213	2.03416	-23.9518	1.53945e-41	1.28597e-39	85.8825	-13.5012
GRB10	-2.72216	3.13199	-25.074	1.59778e-41	1.32767e-39	78.4074	-13.4984
TRIM32	-1.90216	3.09334	-27.4407	1.62333e-41	1.34184e-39	70.4848	-13.4972
MYRFL	-5.41676	2.44445	-21.5674	1.66646e-41	1.37031e-39	84.0548	-13.4953
SATB2	2.48126	6.39322	31.8036	1.77013e-41	1.44802e-39	86.0744	13.4909
ABCD1	-2.89808	4.38092	-25.0473	1.93142e-41	1.57182e-39	82.7827	-13.4844
PPARG	2.54672	6.38455	27.6248	1.99082e-41	1.61185e-39	91.6122	13.4822
FUT8	-1.64654	4.30207	-21.4708	2.49266e-41	2.00786e-39	83.5536	-13.4656
TOP6BL	-1.58797	3.45305	-21.4146	3.15325e-41	2.52708e-39	83.3098	-13.4482
GCHFR	-3.25027	3.74826	-25.3347	3.78012e-41	3.01417e-39	89.6231	-13.4348
AQP1	-4.78437	4.70644	-21.3567	4.01779e-41	3.18758e-39	83.0621	-13.4303
TM4SF5	-4.32869	3.85311	-25.7776	4.09347e-41	3.23019e-39	72.6754	-13.4289
DPEP1	-8.45759	4.97208	-28.1426	4.11241e-41	3.23019e-39	101.255	-13.4286
SLC43A2	-3.43666	5.07364	-25.8798	4.41569e-41	3.45124e-39	84.2725	-13.4233
AATK	-4.68903	2.50974	-24.1853	4.71909e-41	3.6702e-39	83.0456	-13.4184
PDZK1	-6.72983	1.83859	-21.2958	5.18812e-41	4.0152e-39	82.9401	-13.4114
PLCB3	-2.09529	6.93856	-28.9087	5.84714e-41	4.48267e-39	76.3076	-13.4025
CYP2C19	-3.91376	2.83711	-24.5957	5.84893e-41	4.48267e-39	71.5202	-13.4025
UNC93A	-7.46861	-3.04389	-26.6397	7.58005e-41	5.78134e-39	55.7013	-13.3832
CYB5A	-2.47905	6.30815	-31.0561	8.20352e-41	6.22678e-39	77.6948	-13.3773
NAT8B	-4.6543	2.088	-26.4935	9.25759e-41	6.99325e-39	60.8097	-13.3683
DGAT1	-2.62856	7.67494	-30.6003	1.30212e-40	9.78947e-39	75.211	-13.3429
DDC	-2.49232	6.28488	-36.3618	1.40988e-40	1.05494e-38	66.2916	-13.337
VSIG2	6.37435	5.07769	38.9746	1.72025e-40	1.2811e-38	115.663	13.3222
GOLM1	2.41454	8.59418	25.5152	1.7696e-40	1.31166e-38	66.0522	13.3201
MST1	-4.67194	1.86543	-27.4717	2.22895e-40	1.64442e-38	61.1571	-13.3028
CEP350	-1.37138	6.36691	-20.9157	2.58007e-40	1.89461e-38	81.2226	-13.2919
BTBD3	1.89525	6.0534	20.8658	3.18944e-40	2.33124e-38	81.0021	13.276
ABCA4	-6.87677	-2.5192	-24.4335	3.21694e-40	2.34051e-38	72.6493	-13.2754
TM4SF4	-9.29734	1.09579	-26.6848	3.31231e-40	2.39884e-38	57.7507	-13.2732
TFCP2L1	6.42488	4.77368	35.934	3.39364e-40	2.44652e-38	102.644	13.2714
LPGAT1	-2.89585	6.50214	-27.2067	3.43121e-40	2.46236e-38	77.6874	-13.2705
FSIP2	3.84285	5.3375	20.7867	4.46502e-40	3.18976e-38	80.7162	13.2508
CHN2	-2.69956	5.32949	-26.1723	4.50593e-40	3.20449e-38	94.3339	-13.2501
B4GALNT3	4.30612	5.84617	28.6837	4.64881e-40	3.29128e-38	82.441	13.2478
ACSS1	-2.37073	5.18929	-20.7683	4.82974e-40	3.4041e-38	80.5853	-13.2449
GIPC1	3.16182	6.95849	37.9571	4.86904e-40	3.41655e-38	80.742	13.2443
ADGRG4	-7.98134	-0.958626	-26.8043	5.2056e-40	3.63655e-38	73.3718	-13.2393
CEACAM5	5.12084	11.5193	24.9812	5.39708e-40	3.7537e-38	68.989	13.2366
MCFD2	-1.12112	5.64797	-20.7303	5.6796e-40	3.93287e-38	80.4274	-13.2327
SLC38A1	2.25929	7.40109	23.459	6.61939e-40	4.56362e-38	86.829	13.2212
PKLR	-4.68085	0.982196	-23.7103	9.37504e-40	6.43535e-38	72.261	-13.195
ESRP1	1.85708	6.75484	29.7657	1.04408e-39	7.13594e-38	70.9206	13.1869
ABCG5	-8.86693	-0.0283153	-24.1783	1.07024e-39	7.28316e-38	58.3699	-13.185
HK1	2.39321	5.74656	25.0682	1.297e-39	8.78842e-38	83.2179	13.1705
DHRS9	5.44896	6.93752	25.0202	1.87712e-39	1.26649e-37	84.5406	13.1426
PCBP4	-1.93968	3.16497	-20.4282	2.07267e-39	1.39248e-37	79.1282	-13.1351
KCTD3	-1.40554	5.86499	-26.5539	2.10196e-39	1.40617e-37	82.4746	-13.134
SLC4A7	-3.46333	4.17596	-24.0102	2.3278e-39	1.55069e-37	79.8491	-13.1263
FOXD2	4.94574	2.38232	34.7371	2.36586e-39	1.56942e-37	76.2882	13.1251
FAM162A	1.83796	6.09408	24.8787	2.58924e-39	1.71042e-37	92.6302	13.1182
LCORL	-1.92054	4.19824	-20.3567	2.82036e-39	1.85395e-37	78.8119	-13.1117
FAR2	1.95232	5.95981	20.3559	2.83001e-39	1.85395e-37	78.817	13.1115
RALGPS1	-1.66641	5.17117	-20.3378	3.05936e-39	1.99592e-37	78.7357	-13.1056
TRIOBP	1.1425	6.00707	20.3324	3.13136e-39	2.03448e-37	78.7131	13.1038
AZIN1	-1.78471	6.44327	-20.3122	3.41742e-39	2.21124e-37	78.637	-13.0972
GNS	-1.65759	7.07398	-23.5248	3.73645e-39	2.4078e-37	89.7869	-13.0904
ASAH2	-8.18693	1.59318	-24.3015	3.92464e-39	2.51879e-37	54.8639	-13.0867
ESRRG	-5.05243	1.08006	-20.2322	4.82873e-39	3.08648e-37	78.4281	-13.0709
NRG4	7.6441	-0.762432	32.1966	5.3749e-39	3.42173e-37	68.2974	13.0628
ASPA	-3.57576	2.9405	-24.133	6.69936e-39	4.24777e-37	66.1293	-13.046
IQCM	6.09565	-1.9256	33.5301	6.868e-39	4.33728e-37	72.842	13.0441
AGMO	-3.66047	3.07106	-22.7232	7.26335e-39	4.56868e-37	71.0214	-13.0398
SIDT2	-1.64861	5.85847	-20.1209	7.82178e-39	4.90041e-37	77.8029	-13.0342
SLC9A3R1.AS1	-3.19348	1.91795	-24.4023	8.67866e-39	5.41576e-37	62.4418	-13.0262
SEMA3G	-5.71614	2.08741	-22.5753	9.78468e-39	6.08191e-37	63.5895	-13.0171
UGDH	2.29686	7.43621	25.0089	9.83934e-39	6.0919e-37	69.9036	13.0167
SFRP5	-8.83037	-0.370202	-23.2139	1.04481e-38	6.44356e-37	75.0223	-13.0121
MAPKBP1	-2.29941	3.60311	-23.0575	1.09638e-38	6.73524e-37	66.8968	-13.0084
ADGRA3	1.49724	5.17791	20.0272	1.17541e-38	7.19279e-37	77.3978	13.0031
SLC9A2	2.93445	5.77272	20.0102	1.26583e-38	7.71621e-37	77.3295	12.9974
GAL3ST2	8.0711	-0.589506	36.3024	1.41798e-38	8.61039e-37	61.9071	12.9887
ACE	-6.50067	6.90154	-33.1154	1.43537e-38	8.68259e-37	72.5591	-12.9878
PWWP2B	2.17362	4.35525	26.5235	1.55419e-38	9.36549e-37	66.3428	12.9817
SEMA3F	-2.70937	2.23668	-22.4189	1.61261e-38	9.68054e-37	74.3763	-12.9789
CREB3L3	-6.95116	4.5254	-22.4633	2.06036e-38	1.23216e-36	73.8823	-12.9601
MS4A15	-7.68721	-2.98079	-23.939	2.10815e-38	1.25598e-36	54.97	-12.9583
RSU1	1.82965	5.71887	22.591	2.19896e-38	1.30516e-36	87.811	12.9551
GBA3	-2.90369	6.56249	-23.7951	2.20935e-38	1.30642e-36	77.6171	-12.9547
PRKAG2.AS2	-7.96004	-2.49385	-23.2025	2.44195e-38	1.43857e-36	57.812	-12.947
RASSF3	1.68914	5.9689	19.8573	2.4673e-38	1.44809e-36	76.6474	12.9462
CD82	-3.86405	5.08572	-27.7244	2.6297e-38	1.53769e-36	96.5786	-12.9413
MTARC2	-2.23483	4.77271	-22.8327	3.22054e-38	1.87623e-36	85.6069	-12.9258
DNAI4	4.94202	3.222	31.074	3.33297e-38	1.9346e-36	78.8773	12.9231
SST	-3.87016	3.09117	-23.2799	4.49304e-38	2.5984e-36	66.5164	-12.9001
SULF2	2.39954	5.7125	23.4482	4.6078e-38	2.65503e-36	69.0097	12.8982
SHBG	-7.38103	-1.17897	-23.0556	5.2023e-38	2.98669e-36	60.6235	-12.8888
KTN1	1.35607	8.3522	19.6818	5.32656e-38	3.04695e-36	75.8717	12.887
PHETA1	-1.85598	5.06989	-19.6803	5.36235e-38	3.05635e-36	75.8638	-12.8865
PYGB	2.34728	7.94993	24.0679	5.5963e-38	3.17821e-36	80.4039	12.8832
SLC7A8	-2.37358	4.54779	-19.6455	6.24755e-38	3.53535e-36	75.7073	-12.8747
NXPE1	3.22174	6.5634	22.0896	1.14606e-37	6.46211e-36	71.7662	12.8278
AKR7L	-2.55553	2.78401	-22.2462	1.46195e-37	8.21396e-36	69.3958	-12.8089
CEACAM1	3.64854	10.2824	27.3636	1.48315e-37	8.30356e-36	65.4861	12.8078
SULT1E1	-6.32123	0.429911	-22.3969	1.8191e-37	1.01484e-35	63.933	-12.7919
NPC1L1	-10.2918	-0.675855	-25.9065	2.05107e-37	1.14022e-35	50.2941	-12.7826
GALNT14	-7.22674	-1.5845	-24.8084	2.29554e-37	1.27165e-35	68.3496	-12.7738
GOLT1A	-2.86381	3.16484	-21.393	2.427e-37	1.33977e-35	78.5303	-12.7695
HYKK	-2.15485	1.70976	-21.89	2.45687e-37	1.35154e-35	64.2397	-12.7686
AGPAT1	-1.17217	5.92246	-19.3303	2.51674e-37	1.37966e-35	74.3241	-12.7667
NTS	-6.9003	4.1366	-22.1832	2.79252e-37	1.52555e-35	85.8322	-12.7586
XPC	-1.32392	4.52358	-19.3039	2.83014e-37	1.54077e-35	74.1933	-12.7575
NQO2	-3.01056	2.55343	-24.5144	3.50264e-37	1.90033e-35	60.2783	-12.7409
OSBPL6	-3.0599	1.55561	-22.2446	5.25934e-37	2.84364e-35	61.7716	-12.7092
APOA1	-12.5734	2.97406	-23.6497	5.98906e-37	3.22714e-35	68.3795	-12.699
PTGR1	-2.72943	6.4656	-26.0397	6.21092e-37	3.33531e-35	61.9711	-12.6962
NR0B2	-7.76076	-1.21452	-22.6275	6.46838e-37	3.46179e-35	54.664	-12.693
KCNH6	-5.87938	-0.614515	-21.5675	6.63748e-37	3.54029e-35	58.2638	-12.691
SMPD3	-1.84419	6.71491	-24.1479	8.33774e-37	4.4322e-35	70.2151	-12.6731
CKB	5.73753	7.45719	22.3757	8.64804e-37	4.58172e-35	75.9949	12.6702
DGKZ	-1.79711	5.42112	-26.9823	9.60236e-37	5.0703e-35	84.0664	-12.662
LEAP2	-4.49285	2.01719	-23.1536	1.13235e-36	5.95919e-35	62.1791	-12.6491
PLPP5	-1.52176	4.65279	-18.9843	1.17857e-36	6.1818e-35	72.7728	-12.6459
SSTR1	-1.76748	3.66427	-18.9653	1.28325e-36	6.7086e-35	72.6746	-12.6392
SLC52A1	-4.12021	3.45588	-23.355	1.3705e-36	7.14105e-35	63.129	-12.634
SLC16A4	-5.34996	1.8393	-21.1975	1.47968e-36	7.68458e-35	58.3123	-12.628
CLDN2	-6.83936	0.992537	-21.9985	1.64852e-36	8.5334e-35	60.7603	-12.6195
RAB32	1.57782	4.00122	18.8769	1.9086e-36	9.84737e-35	72.3318	12.608
MPP1	-2.79395	4.90294	-22.3516	1.97764e-36	1.01703e-34	69.0075	-12.6052
SMIM24	-5.68459	5.49208	-25.3215	1.99584e-36	1.02306e-34	81.584	-12.6044
SH3KBP1	2.07791	6.6225	26.0379	2.09871e-36	1.07231e-34	60.5684	12.6005
ITM2C	3.38784	9.77756	21.0114	2.11537e-36	1.07734e-34	68.8631	12.5999
MS4A12	13.5547	4.6497	33.9053	2.25811e-36	1.14633e-34	59.3071	12.5947
APOC3	-13.0393	1.17361	-22.8559	2.33004e-36	1.17906e-34	74.6975	-12.5922
PEBP1	-1.82788	7.90223	-24.793	2.38861e-36	1.20484e-34	67.7219	-12.5903
ESRP2	1.65606	5.1913	24.007	2.4181e-36	1.21583e-34	85.0749	12.5893
ADGRB2	-5.45855	0.226099	-21.1032	2.44395e-36	1.22492e-34	63.1164	-12.5885
SEC31A	-1.0774	7.25373	-25.2415	2.69192e-36	1.34494e-34	64.7514	-12.5808
SUCO	-2.04075	5.18764	-21.1456	2.79683e-36	1.39295e-34	74.7843	-12.5778
NPY6R	-3.31595	2.84946	-21.416	2.82619e-36	1.40009e-34	73.42	-12.577
BST1	-3.28814	3.22316	-22.3538	2.8289e-36	1.40009e-34	58.2575	-12.5769
MAPRE3	4.55514	3.48616	31.8377	3.07682e-36	1.51803e-34	59.9913	12.5703
EHF	2.24486	7.83244	21.9018	3.13306e-36	1.54096e-34	64.5564	12.5688
SQOR	2.32363	8.01602	29.0407	3.34858e-36	1.64184e-34	71.5736	12.5636
SLC26A2	3.80963	10.0377	21.9268	3.82656e-36	1.8704e-34	64.2202	12.553
CYP2D6	-4.57682	1.98387	-23.7795	3.98058e-36	1.93967e-34	53.2459	-12.5499
CYP2C9	-4.63272	3.92815	-21.3716	4.74247e-36	2.30382e-34	63.1585	-12.536
PCNX1	-1.45176	5.21792	-23.3294	4.93327e-36	2.38915e-34	62.9564	-12.5329
IDNK	-1.95297	3.23704	-22.4598	4.99788e-36	2.41305e-34	66.3618	-12.5319
SLC10A2	-8.9524	1.75843	-20.9633	5.03656e-36	2.4243e-34	57.1102	-12.5312
VNN1	-6.51938	3.95838	-21.3954	5.11909e-36	2.45654e-34	76.4383	-12.53
BLACAT1	-5.20922	-3.26902	-20.7189	5.5977e-36	2.67807e-34	69.605	-12.5229
HID1	-1.90116	4.88956	-20.7292	6.07285e-36	2.89662e-34	73.3948	-12.5164
ATP10B	2.44499	7.96505	21.3303	6.18713e-36	2.94224e-34	74.5774	12.5149
NEDD4	-2.59243	3.63069	-18.6058	6.489e-36	3.07653e-34	71.0395	-12.5111
WNT3	-4.79798	-1.11217	-20.4216	7.10504e-36	3.35851e-34	68.5245	-12.5039
PRR5L	1.97209	5.96549	22.0186	8.52969e-36	4.0199e-34	64.0321	12.4894
DHRS7	-2.10471	6.78954	-26.0951	1.04258e-35	4.89891e-34	66.0593	-12.4734
LINC02988	-6.02208	-2.67085	-21.0798	1.05369e-35	4.93642e-34	64.3494	-12.4726
PRDX6	2.6141	7.63749	24.5665	1.06732e-35	4.98547e-34	69.4273	12.4715
GOSR2	-1.30215	5.76293	-22.918	1.09452e-35	5.09745e-34	73.5193	-12.4695
LOC124902948	5.60919	-2.12642	30.3646	1.12636e-35	5.23029e-34	60.9409	12.4673
SMC3	-1.12367	5.76126	-18.4691	1.20704e-35	5.58849e-34	70.4451	-12.4617
SLC7A9	-10.022	2.77997	-18.4636	1.23763e-35	5.71338e-34	70.611	-12.4597
TFDP2	-1.28631	5.09507	-23.3536	1.57024e-35	7.22768e-34	77.4799	-12.4407
PCSK6	1.78085	5.19691	18.4033	1.62865e-35	7.47475e-34	70.1552	12.4378
UGT1A4	-6.64373	-2.94835	-24.7264	1.6583e-35	7.58876e-34	52.505	-12.4364
HMGCS2	5.22049	7.84194	20.4893	1.97428e-35	9.00867e-34	63.9691	12.4224
LINC02177	-2.74662	0.397443	-20.1398	2.20856e-35	1.00486e-33	65.8371	-12.4135
SLC5A1	-5.17659	7.72654	-26.6264	2.34576e-35	1.06422e-33	73.8612	-12.4086
FABP2	-4.06517	7.53637	-30.7519	2.36904e-35	1.0717e-33	62.0853	-12.4079
CASP4	-1.80006	5.05764	-25.0619	2.42178e-35	1.09084e-33	58.0455	-12.4061
SLC13A1	-8.17597	0.00501126	-24.1818	2.42517e-35	1.09084e-33	61.7223	-12.406
LOC105375444	6.33544	-2.20422	28.65	2.53112e-35	1.13526e-33	55.0278	12.4026
PACSIN2	1.62987	7.04733	22.5636	2.56642e-35	1.14784e-33	70.0852	12.4014
ELOVL6	2.66914	5.61645	21.2248	2.89947e-35	1.29313e-33	66.4206	12.3917
MAOB	-4.18052	4.94973	-23.099	3.38513e-35	1.50548e-33	80.2642	-12.3792
F11	-6.1626	-2.62959	-20.6644	3.46468e-35	1.53653e-33	63.5529	-12.3774
FNIP2	2.23837	5.85303	22.315	3.60485e-35	1.59421e-33	68.6475	12.3742
CYBRD1	-3.97285	7.40415	-26.5099	3.6946e-35	1.62934e-33	66.5847	-12.3722
SEC24D	-2.58917	5.63408	-22.5633	4.13245e-35	1.81736e-33	70.5928	-12.3632
PROSER2	3.40942	0.789228	18.1756	4.61203e-35	2.02263e-33	69.2857	12.3544
SLC44A2	1.9563	6.46247	20.9546	4.73109e-35	2.0691e-33	65.3239	12.3523
SLC26A3	3.37388	11.4202	24.11	4.94633e-35	2.15726e-33	57.6785	12.3488
MS4A8	-3.41638	5.92783	-22.2506	4.99825e-35	2.17389e-33	80.5856	-12.3479
SHF	-2.99035	1.44907	-21.2277	5.78693e-35	2.51e-33	50.2892	-12.3361
MUC12	4.31591	7.53596	20.1203	6.20597e-35	2.68438e-33	70.2401	12.3305
CASTOR3P	-2.68522	1.99601	-21.592	6.3393e-35	2.73456e-33	56.3467	-12.3288
SLC8A1	-2.83384	3.45623	-20.9244	6.91283e-35	2.97383e-33	58.4948	-12.3218
LINC02532	6.60226	-1.63156	30.131	7.13008e-35	3.05896e-33	97.0733	12.3193
KCTD10	1.4928	5.32964	20.7705	7.35331e-35	3.14618e-33	71.5977	12.3168
HK2	3.75211	7.84592	19.7937	7.65401e-35	3.26599e-33	71.8727	12.3136
SELENOI	-2.07105	6.02424	-23.1305	7.73212e-35	3.29042e-33	70.9722	-12.3128
CBR1	-2.7642	7.0199	-29.3584	8.77004e-35	3.72208e-33	57.4426	-12.3026
ZNF664	-1.06995	7.4272	-21.9248	8.87407e-35	3.75613e-33	83.3531	-12.3017
NANS	2.22099	5.97548	25.4251	9.98908e-35	4.21678e-33	70.0041	12.2921
CDYL2	-2.52751	2.51896	-21.4753	1.01433e-34	4.27047e-33	71.5384	-12.2909
IFT74	1.36033	4.21372	18	1.03407e-34	4.34198e-33	68.3223	12.2893
LLGL2	1.5566	7.59449	21.309	1.06661e-34	4.46674e-33	73.5635	12.2868
SLC4A4	2.22897	7.6608	20.535	1.09914e-34	4.59081e-33	75.21	12.2844
CRYZ	-2.3406	3.95177	-22.7782	1.13033e-34	4.7086e-33	60.0015	-12.2821
CYP4F2	-4.83187	4.20402	-24.1796	1.18706e-34	4.93193e-33	52.9694	-12.2781
LCT	-11.0218	-0.129318	-21.686	1.22252e-34	5.06591e-33	47.5252	-12.2758
XPNPEP2	-6.23722	5.79877	-17.9588	1.25046e-34	5.16814e-33	68.1086	-12.2739
SLC20A1	2.81645	7.88469	17.9571	1.26004e-34	5.19411e-33	68.0807	12.2733
TMEM87A	1.00716	6.07969	20.3936	1.32024e-34	5.42811e-33	77.1869	12.2695
LHPP	-1.57011	4.19702	-21.7293	1.36727e-34	5.60686e-33	67.5271	-12.2667
GPR89B	-1.8909	1.39386	-20.2285	1.45987e-34	5.97111e-33	61.5626	-12.2614
LOC105376106	4.84186	-1.21115	17.9211	1.48797e-34	6.07031e-33	68.1177	12.2598
CDK18	-1.9315	4.46582	-17.919	1.50239e-34	6.11335e-33	67.9043	-12.2591
TMEM64	-2.34538	2.62861	-19.2739	1.68847e-34	6.85283e-33	71.8336	-12.2496
CHRNA7	-3.21748	1.07548	-19.8527	1.70864e-34	6.91691e-33	66.0599	-12.2486
PGAP4	1.94815	4.93808	20.6405	1.96024e-34	7.91515e-33	79.6385	12.2375
GAL3ST1	-3.65687	2.20562	-19.7207	2.1547e-34	8.67817e-33	59.0589	-12.2298
ASAP3	3.26416	4.37121	24.6208	2.3809e-34	9.56479e-33	73.7992	12.2217
CEACAM18	-8.24387	-1.88009	-22.2766	2.43588e-34	9.76084e-33	63.0994	-12.2198
ALDOB	-8.15746	8.36315	-26.2083	2.52848e-34	1.01062e-32	68.145	-12.2168
ILDR1	2.7692	3.35033	26.6817	2.56989e-34	1.02458e-32	68.1336	12.2155
LINC02754	-3.17859	0.714354	-23.8066	3.03367e-34	1.20644e-32	51.3404	-12.202
CNNM4	2.12518	7.37828	21.6855	3.13624e-34	1.24409e-32	60.8328	12.1993
TSPAN1	3.11872	9.92103	21.6606	3.48668e-34	1.37964e-32	62.0901	12.1906
UGP2	2.38215	8.49469	22.1707	3.98582e-34	1.5732e-32	71.8636	12.1797
DAPK1	-2.08114	4.20412	-17.7074	4.00449e-34	1.57663e-32	66.9279	-12.1794
TULP4	-1.80776	4.67644	-19.4296	4.60601e-34	1.80895e-32	69.6236	-12.1679
SH3GL1	-1.42429	5.36571	-20.5317	4.90399e-34	1.9212e-32	75.0359	-12.1628
GIRGL	-2.59789	0.999013	-20.1262	5.00958e-34	1.9577e-32	54.9558	-12.1611
NTAN1	1.58873	4.41605	25.5988	5.04074e-34	1.96502e-32	67.5147	12.1606
CAMK1D	2.09958	4.76715	23.6988	6.28505e-34	2.44405e-32	62.0885	12.1425
SMAGP	2.3568	4.62972	24.1906	6.37555e-34	2.47315e-32	73.6224	12.1414
GALNT12	1.73838	6.23357	17.5786	7.29091e-34	2.8213e-32	66.3307	12.1304
FAM118B	1.4524	4.8493	23.7279	7.38112e-34	2.84667e-32	63.4651	12.1294
CLCN1	-6.49467	-1.97018	-19.9842	7.39253e-34	2.84667e-32	53.4408	-12.1292
USP53	2.11675	6.55757	20.2018	8.25359e-34	3.16752e-32	68.0952	12.1202
HYCC1	-2.29161	2.56291	-17.5517	8.2659e-34	3.16752e-32	66.2358	-12.1201
DBP	-3.16351	2.8982	-21.6109	8.36995e-34	3.19963e-32	54.5874	-12.1191
NIPSNAP3A	1.35562	5.06293	17.5481	8.40562e-34	3.2055e-32	66.2009	12.1187
ING2	-1.59459	3.63615	-20.7941	8.44582e-34	3.21307e-32	62.6294	-12.1183
SERINC5	1.93179	6.55194	22.9746	1.01748e-33	3.86153e-32	58.3356	12.1031
LOC101927262	-5.14734	-1.37278	-19.9568	1.04885e-33	3.96287e-32	65.002	-12.1006
CCDC25	-1.32539	5.53335	-21.3797	1.0492e-33	3.96287e-32	71.7133	-12.1005
DHDDS	1.89382	5.75339	22.6086	1.08436e-33	4.08588e-32	65.8802	12.0978
LINC02568	6.30804	0.266508	24.9744	1.12772e-33	4.23914e-32	63.348	12.0946
KIZ	-1.82555	2.96315	-18.8854	1.27506e-33	4.78163e-32	66.8612	-12.0845
ADRA2A	4.20496	5.05819	21.3991	1.33386e-33	4.99027e-32	82.5879	12.0808
CA1	10.3636	6.48215	28.7798	1.38742e-33	5.1784e-32	66.4606	12.0776
ENTPD7	-2.60596	5.4441	-23.4096	1.45545e-33	5.41949e-32	54.0732	-12.0736
LOC105370481	5.45181	-1.5985	25.3254	1.54171e-33	5.72717e-32	74.9839	12.0689
PRSS23	3.05357	5.67067	17.4157	1.56044e-33	5.78315e-32	65.5933	12.0679
IQCK	1.69686	2.27893	17.4054	1.63808e-33	6.05668e-32	65.6068	12.0639
FAM20C	-2.21786	3.73961	-19.4956	1.66195e-33	6.13056e-32	61.5042	-12.0627
CCSER2	-1.54846	5.13541	-17.3982	1.69434e-33	6.23549e-32	65.4855	-12.0611
GCNT4	-3.75117	4.47346	-19.9946	1.74377e-33	6.40248e-32	65.7448	-12.0588
RORC	-1.96735	3.94793	-19.1323	1.83056e-33	6.70554e-32	71.2143	-12.0548
MEP1B	-4.86547	7.39015	-24.3041	1.85693e-33	6.7864e-32	54.382	-12.0536
STK3	-1.31687	3.03522	-17.3573	2.05156e-33	7.48039e-32	65.2862	-12.0454
LOC124907723	4.89444	-2.6463	24.2923	2.06445e-33	7.51004e-32	68.0856	12.0449
CPPED1	-1.19433	4.95733	-23.7369	2.19076e-33	7.95121e-32	56.2858	-12.04
LINC01612	6.16775	-1.55277	26.2312	2.41054e-33	8.72882e-32	56.208	12.0321
GPR89A	-1.73025	1.38069	-19.3219	2.44246e-33	8.82415e-32	55.7231	-12.031
ZNF512B	-3.47135	1.7853	-19.3296	2.46078e-33	8.87005e-32	55.0407	-12.0304
NAALADL1	-4.67876	5.39921	-25.9219	2.49172e-33	8.96109e-32	61.831	-12.0293
EPHA10	2.13349	4.41608	17.3138	2.51616e-33	9.02843e-32	65.1508	12.0285
LIPE	-3.05887	2.2262	-19.206	2.61594e-33	9.3652e-32	55.3844	-12.0253
MOCOS	-2.0898	4.10639	-27.784	2.62259e-33	9.36776e-32	66.8665	-12.0251
PLA2G12B	-3.35717	3.50668	-17.2987	2.70195e-33	9.62943e-32	65.0103	-12.0226
SLC25A45	-1.88898	2.24097	-20.8814	2.71081e-33	9.63925e-32	51.6663	-12.0224
LCLAT1	-1.50222	3.70938	-20.3052	2.7717e-33	9.83361e-32	73.8181	-12.0205
CYP2U1	-2.67435	2.6317	-20.8279	2.95266e-33	1.04522e-31	49.9799	-12.0153
LITAF	2.47503	7.61743	17.2706	3.08351e-33	1.08909e-31	64.8803	12.0117
TMEM198	-4.44032	0.190573	-19.1731	3.20964e-33	1.13111e-31	50.3426	-12.0084
ME3	2.13834	3.58602	17.2599	3.24205e-33	1.13999e-31	64.9301	12.0076
CWH43	9.82245	1.37774	35.2158	3.50826e-33	1.23085e-31	66.8046	12.001
LRRC75B	-2.30933	2.30823	-19.841	3.55377e-33	1.24406e-31	68.7496	-12
SPRING1	1.34069	5.50556	20.2441	3.58423e-33	1.25194e-31	68.9083	11.9993
LOC105379162	4.61736	-0.921633	17.2096	4.10734e-33	1.43149e-31	64.8233	11.988
LOC105373831	7.22626	-0.825836	28.8086	4.23178e-33	1.47162e-31	77.3633	11.9855
UGT1A5	-6.68098	-1.64914	-20.3714	4.27542e-33	1.48352e-31	52.0876	-11.9847
TMEM74B	-5.16845	-0.628471	-18.9065	4.38749e-33	1.51907e-31	65.5116	-11.9825
ECM2	-4.07455	1.1768	-18.7899	4.5204e-33	1.56167e-31	63.0923	-11.9801
SIPA1L2	1.63035	5.4278	20.5218	4.60094e-33	1.58602e-31	64.5438	11.9786
FLVCR1	-3.28774	5.13984	-20.1975	4.72153e-33	1.62404e-31	65.4792	-11.9764
TMEM171	2.93066	5.68875	17.1737	4.86553e-33	1.66994e-31	64.45	11.974
ATOX1	-1.43323	3.99882	-20.3892	5.06369e-33	1.73418e-31	72.4484	-11.9706
ELOVL7	-2.21558	4.01046	-20.4577	5.6596e-33	1.93406e-31	72.1184	-11.9614
F10	-3.74042	1.0149	-20.7336	5.75372e-33	1.96198e-31	47.6293	-11.96
ATP6V1B2	-1.1396	6.57679	-24.148	5.8468e-33	1.98942e-31	61.3833	-11.9587
B4GALNT2	3.01809	7.29512	19.8567	5.88828e-33	1.99923e-31	55.2735	11.9581
GLB1L2	3.42245	4.08894	23.5375	6.55858e-33	2.22203e-31	65.4501	11.9492
SAR1B	-1.50534	6.5474	-19.9372	6.60156e-33	2.23181e-31	72.4546	-11.9486
SEMA6C	-4.10972	0.669044	-18.7823	7.02652e-33	2.3704e-31	52.1605	-11.9434
ZNF575	3.75972	2.9514	25.9282	7.65431e-33	2.57668e-31	54.6492	11.9363
TRNP1	-4.25112	-0.194329	-19.5439	8.29896e-33	2.78774e-31	54.6572	-11.9296
PAQR7	-3.77826	2.17251	-19.5704	9.10309e-33	3.05137e-31	49.0364	-11.9219
ACAT1	1.97304	6.23563	19.573	9.18646e-33	3.07279e-31	67.7499	11.9211
MSRA	-1.65289	4.65308	-17.0335	9.42985e-33	3.14754e-31	63.7569	-11.9189
LRRC28	-1.3025	4.42476	-20.1806	9.92097e-33	3.30448e-31	63.1313	-11.9147
EFNB2	2.1377	6.80081	20.2901	1.06611e-32	3.54352e-31	56.5469	11.9087
AHCYL1	-0.909945	6.9486	-19.3677	1.09813e-32	3.64228e-31	65.7362	-11.9062
FAM151A	-5.7273	3.18263	-22.3156	1.22959e-32	4.06976e-31	49.6878	-11.8968
DIP2C	-1.87679	3.2216	-18.9704	1.27399e-32	4.20789e-31	58.2595	-11.8938
PCK2	-2.16786	7.73388	-22.3376	1.37212e-32	4.52255e-31	58.1378	-11.8877
TTLL12	1.53119	5.77726	18.8335	1.4041e-32	4.61831e-31	67.563	11.8857
RHBDL2	6.73929	1.90398	29.8501	1.51617e-32	4.97655e-31	71.3596	11.8793
APOA4	-12.6304	3.19574	-19.6584	1.54851e-32	5.07217e-31	61.0817	-11.8775
TRIO	1.3023	5.93496	20.3062	1.57021e-32	5.13261e-31	64.3895	11.8764
EML2	1.46817	4.56815	20.4637	1.73577e-32	5.66206e-31	59.1134	11.868
STEAP1	2.42146	2.86617	16.8994	1.78028e-32	5.79528e-31	63.2655	11.8659
PBXIP1	-1.75099	6.07489	-21.3352	1.79648e-32	5.83598e-31	57.5007	-11.8651
B4GALT6	-2.05303	1.88524	-19.5968	1.88559e-32	6.11288e-31	55.4394	-11.8611
HOXD11	6.77211	-1.64314	24.331	2.09769e-32	6.78655e-31	49.7859	11.8521
FMN1	1.67589	5.30551	20.9484	2.1758e-32	7.02486e-31	54.243	11.8491
CPA2	-5.7224	1.0288	-20.6267	2.2426e-32	7.22574e-31	46.7098	-11.8465
OSR2	-3.76419	2.92721	-18.8029	2.78765e-32	8.96364e-31	71.0776	-11.8283
LRFN4	3.20596	2.50558	25.0502	2.87243e-32	9.21745e-31	64.4112	11.8258
NAB2	-2.42938	2.12992	-19.1142	2.99783e-32	9.60034e-31	51.6489	-11.8222
IYD	-1.80626	5.79577	-18.7922	3.49564e-32	1.11719e-30	68.5816	-11.8093
PNLIPRP2	-6.42383	1.94737	-29.0338	3.52578e-32	1.12455e-30	51.2471	-11.8086
LINC01687	6.22209	-1.509	24.6556	3.59397e-32	1.14398e-30	62.7858	11.8069
ALDOC	-3.46556	4.48917	-19.9067	3.66455e-32	1.1641e-30	59.7187	-11.8053
LIPA	-3.48598	7.14089	-21.1994	3.67985e-32	1.16662e-30	79.4391	-11.805
NRSN2.AS1	2.33489	1.1473	16.7343	3.90521e-32	1.23558e-30	62.4712	11.8
ACRBP	-2.66889	0.828856	-18.3588	3.97262e-32	1.2544e-30	59.5859	-11.7985
RPSA2	2.95751	3.26834	16.7094	4.39865e-32	1.38614e-30	62.3931	11.7899
GALT	-1.28285	3.97736	-18.9148	4.43901e-32	1.39608e-30	63.1027	-11.7892
POMGNT1	-1.52798	4.13367	-16.707	4.44904e-32	1.39645e-30	62.1991	-11.789
LDHD	4.41053	4.76839	23.0832	4.50711e-32	1.41187e-30	57.2882	11.7879
LOC105372405	7.03244	-1.74118	30.7283	4.53209e-32	1.41688e-30	51.7657	11.7874
NCEH1	2.13032	5.40539	20.8198	4.79337e-32	1.49561e-30	55.399	11.7827
WIPI1	1.58754	4.77713	16.688	4.87154e-32	1.517e-30	62.1469	11.7813
UNC5D	-5.865	-1.69822	-18.6414	4.94349e-32	1.53637e-30	52.0106	-11.7801
KLF7	-2.57541	2.7005	-17.7378	5.15345e-32	1.59848e-30	63.7213	-11.7766
ZNF507	-1.1688	4.05875	-18.3198	5.83791e-32	1.80723e-30	60.4164	-11.7661
FABP6.AS1	-7.05807	-2.14141	-19.764	6.33388e-32	1.95693e-30	56.5336	-11.7592
AP1S3	-1.74541	2.38102	-18.1576	6.36832e-32	1.96373e-30	59.9963	-11.7587
CNNM3	-1.78847	4.12299	-19.326	6.52862e-32	2.00924e-30	61.2329	-11.7566
LOC105370485	5.08694	1.25929	24.9563	6.72616e-32	2.066e-30	67.7106	11.7541
PAQR3	-1.9018	3.76758	-19.7781	7.01594e-32	2.15083e-30	62.609	-11.7506
ACLY	-1.16134	6.61056	-16.5906	7.75826e-32	2.37379e-30	61.6639	-11.7421
SLC39A5	-1.5127	7.12837	-19.7129	7.88741e-32	2.40864e-30	64.2794	-11.7407
MELTF	-3.16903	3.07106	-20.4393	7.92521e-32	2.41551e-30	47.7735	-11.7402
HPS5	-1.921	4.63075	-19.3485	8.0866e-32	2.45995e-30	57.9533	-11.7385
EVPL	-2.19305	3.95763	-16.5714	8.50526e-32	2.58233e-30	61.5622	-11.7343
TCF7	-2.2694	2.83271	-18.3494	8.56106e-32	2.59428e-30	68.9567	-11.7337
NPNT	-3.22767	5.30941	-18.2455	8.59987e-32	2.60105e-30	68.2723	-11.7333
ACOT13	1.71635	5.04138	19.9195	9.1348e-32	2.75756e-30	57.8974	11.7282
LZTS3	-2.5332	2.08751	-19.5846	9.59313e-32	2.89039e-30	54.1811	-11.7241
PLCD1	2.72527	5.36905	21.5773	9.66121e-32	2.90536e-30	52.4535	11.7235
AQP11	-3.2251	3.14686	-19.5102	9.68715e-32	2.90762e-30	52.9759	-11.7233
AMPD2	-1.75546	3.12667	-16.543	9.74425e-32	2.91921e-30	61.4354	-11.7228
DEGS1	-2.13257	3.93105	-18.7024	9.81452e-32	2.93469e-30	55.3098	-11.7222
BMS1P1	-3.31663	0.126458	-17.9832	1.03758e-31	3.09665e-30	52.5329	-11.7174
MACC1	-2.44422	4.93637	-19.146	1.05837e-31	3.15274e-30	60.0752	-11.7158
TMEM252	-6.0035	0.866619	-19.7283	1.09215e-31	3.24723e-30	52.6033	-11.7131
EPB41L1	1.84857	5.24819	16.5003	1.19567e-31	3.54835e-30	61.238	11.7054
C3orf85	-2.63756	5.40634	-18.6974	1.23922e-31	3.6707e-30	68.7798	-11.7024
SLC28A2	-5.08496	3.12605	-18.6649	1.32467e-31	3.91647e-30	50.4362	-11.6967
C4orf3	-1.56757	5.58759	-21.1308	1.33902e-31	3.95148e-30	74.6321	-11.6958
MUC17	-6.53947	7.48779	-24.1587	1.48952e-31	4.38741e-30	53.4621	-11.6868
TMEM117	-1.43456	3.27477	-17.4846	1.59127e-31	4.67838e-30	64.984	-11.6812
ZNF175	-1.12096	2.72896	-16.4331	1.65092e-31	4.84475e-30	60.8871	-11.678
KIF13A	-1.20298	5.37436	-18.3958	1.71198e-31	5.01462e-30	63.7207	-11.6749
CXXC4	-3.30439	0.408921	-18.2667	1.73477e-31	5.07196e-30	56.4258	-11.6738
GASAL1	-3.02038	1.07916	-18.4936	1.76073e-31	5.13835e-30	47.7088	-11.6725
GSTM4	-1.57849	5.73588	-20.9423	1.78113e-31	5.18828e-30	55.1634	-11.6716
PLOD1	-1.82702	5.31026	-20.7576	1.82531e-31	5.30718e-30	67.1218	-11.6695
IMPA2	1.49948	4.88508	20.1844	1.87579e-31	5.44393e-30	68.7873	11.6672
ALDH3B1	-2.00377	4.22822	-19.101	1.92751e-31	5.58377e-30	57.6479	-11.6648
SHMT1	-2.02333	4.43469	-18.1829	2.0743e-31	5.998e-30	65.3121	-11.6586
OTUD7A	2.30486	1.61673	22.273	2.1362e-31	6.16568e-30	62.0984	11.6561
DMTN	2.0764	4.09168	21.1521	2.28364e-31	6.57923e-30	80.876	11.6504
SLC44A1	1.21678	7.72909	19.0623	2.34502e-31	6.74374e-30	56.8393	11.6481
B3GALT1	8.79551	1.10933	28.377	2.42147e-31	6.95093e-30	61.5671	11.6454
CPNE8	3.39346	3.62803	22.565	2.48096e-31	7.10879e-30	60.5702	11.6433
CA3.AS1	5.26	-0.544372	22.5098	2.51283e-31	7.18705e-30	80.5027	11.6423
ABHD6	-1.93348	5.40224	-16.3444	2.52998e-31	7.22303e-30	60.4692	-11.6417
HTR1D	-7.06405	-0.390587	-18.3793	2.62733e-31	7.48741e-30	60.3784	-11.6385
PPP1R14C	4.62976	3.65707	21.4636	2.70981e-31	7.70855e-30	68.9823	11.6358
PTPN1	1.05185	5.2601	20.3746	2.82859e-31	8.03198e-30	61.7538	11.6322
ZDHHC13	1.2237	4.60018	20.3839	3.02652e-31	8.57857e-30	66.8672	11.6264
PEX14	-1.07801	3.74814	-16.3038	3.07762e-31	8.70778e-30	60.2624	-11.625
CTTNBP2NL	1.49186	5.92072	19.1179	3.30949e-31	9.3471e-30	58.1391	11.6187
SIRT6	2.31188	5.28044	22.2206	3.48265e-31	9.8186e-30	55.2172	11.6144
SLC15A1	-5.78021	5.25923	-18.625	3.55035e-31	9.9916e-30	68.4177	-11.6127
DEPDC7	-2.50637	3.84727	-18.656	3.60196e-31	1.01188e-29	57.2769	-11.6115
ESCO2	-2.4519	2.11049	-20.5532	3.68246e-31	1.03266e-29	56.601	-11.6096
DIRAS2	-6.05542	-2.91424	-19.3828	3.81254e-31	1.06724e-29	48.4741	-11.6067
IQGAP1	1.16207	8.53423	20.7937	4.33161e-31	1.2104e-29	59.3492	11.5957
ABCC3	2.07127	7.652	18.7538	4.34197e-31	1.21115e-29	52.009	11.5955
NCK1	1.82369	5.05619	19.3036	4.42364e-31	1.23175e-29	58.0607	11.5939
RTL10	-1.9261	2.82266	-17.5922	4.45944e-31	1.23954e-29	60.0755	-11.5932
TST	1.88512	7.83278	19.8275	4.67819e-31	1.29805e-29	62.6958	11.5891
GATA6	-1.38189	5.28826	-18.3829	4.79301e-31	1.32758e-29	66.0855	-11.5871
AQP8	14.5165	5.27817	29.7538	4.95122e-31	1.369e-29	58.4825	11.5843
TRIM8	-1.14531	5.19427	-19.1021	4.99215e-31	1.3779e-29	54.7233	-11.5836
ITPR3.AS1	-4.2135	-0.382864	-18.9211	5.08818e-31	1.40196e-29	48.1827	-11.5819
RAB11FIP5	2.49429	3.71163	20.4929	5.17057e-31	1.42218e-29	71.354	11.5806
CIPC	1.56348	5.94769	18.7625	5.54635e-31	1.52288e-29	52.359	11.5745
ADORA2B	6.26352	3.10549	23.8781	5.577e-31	1.52674e-29	70.7922	11.5741
RAB29	-2.33754	3.01694	-18.2222	5.57975e-31	1.52674e-29	49.2596	-11.574
MTMR4	-1.12092	5.66684	-20.2749	5.69906e-31	1.55669e-29	49.8816	-11.5722
SPAG1	1.97538	3.88268	20.9657	6.01238e-31	1.63944e-29	58.279	11.5676
PGRMC2	-1.74406	6.14625	-19.9085	6.14821e-31	1.67359e-29	62.8508	-11.5657
LGALS2	-3.15155	4.19488	-18.4555	6.17954e-31	1.67922e-29	57.137	-11.5653
IER3	4.30604	5.78616	19.4297	6.8391e-31	1.85525e-29	68.1369	11.5566
LETM1	1.78658	6.63034	18.7556	6.94155e-31	1.87982e-29	54.0742	11.5553
TNFRSF10B	-1.40947	4.97224	-18.2163	7.56033e-31	2.04388e-29	59.412	-11.5479
VKORC1	-2.06997	4.44502	-17.474	7.80074e-31	2.10527e-29	58.9033	-11.5453
LOC105373902	8.45909	0.687579	26.4091	7.91171e-31	2.13157e-29	49.6294	11.544
PDE8A	1.75215	6.4592	18.5566	8.25468e-31	2.22019e-29	62.4478	11.5404
CORO1C	1.2917	6.58538	16.0888	8.70262e-31	2.33668e-29	59.2284	11.5358
CD59	2.21548	7.50588	22.4564	8.86784e-31	2.377e-29	57.9857	11.5342
UNC5B	2.9939	5.22453	18.191	9.17589e-31	2.45541e-29	57.6726	11.5313
ABCC6	-2.20847	4.13471	-19.5586	9.79171e-31	2.61576e-29	49.4234	-11.5257
FZD8	3.21371	1.31494	23.0161	9.83688e-31	2.62339e-29	69.0855	11.5253
TIGD2	-1.89134	2.85963	-18.1567	1.03625e-30	2.75891e-29	49.7418	-11.5208
MAVS	1.32444	7.21756	18.8015	1.09043e-30	2.89828e-29	55.4797	11.5164
CASTOR2	-2.76607	1.89534	-19.8649	1.15934e-30	3.07625e-29	48.333	-11.5111
BICDL2	1.6938	5.83614	20.7506	1.21886e-30	3.22875e-29	52.6501	11.5068
LINC02038	3.34918	3.56105	21.7807	1.23561e-30	3.26764e-29	63.4526	11.5056
MLXIP	1.69239	6.96377	21.1906	1.28832e-30	3.40133e-29	48.7306	11.502
JADE1	-1.65767	2.90037	-17.6601	1.29442e-30	3.41174e-29	59.0546	-11.5016
LINC00479	-5.57165	-2.56362	-17.8048	1.33561e-30	3.51444e-29	54.5522	-11.4989
BNIP3	-2.32965	2.26057	-17.3899	1.46072e-30	3.83724e-29	51.3405	-11.4912
HSPB1	2.71273	6.93395	17.2735	1.55043e-30	4.06614e-29	61.6479	11.486
LOC105376455	-4.31242	-1.88867	-17.2603	1.67273e-30	4.37961e-29	58.0117	-11.4795
CCL28	3.10349	6.28804	18.1649	1.68022e-30	4.39193e-29	62.7951	11.4791
KNL1	-2.06167	3.56061	-18.8795	1.73286e-30	4.52205e-29	53.0062	-11.4764
CTIF	-1.29827	3.19764	-17.3893	1.75765e-30	4.57918e-29	62.0608	-11.4752
MUC3A	-3.24707	8.84227	-22.0751	1.80122e-30	4.68495e-29	56.8976	-11.4731
CYP2C18	-2.75124	6.27719	-20.1514	1.85114e-30	4.80687e-29	61.727	-11.4707
GHDC	-1.37416	3.80132	-18.585	1.96366e-30	5.09069e-29	58.356	-11.4656
BPHL	-1.55087	4.45359	-18.9026	2.08364e-30	5.39287e-29	57.1352	-11.4605
TLE1	2.52901	4.48514	19.5658	2.44164e-30	6.30909e-29	61.773	11.4467
ST3GAL2	-2.10418	2.87961	-17.0668	2.48545e-30	6.4118e-29	59.8341	-11.4452
SLC2A1	3.22485	5.38383	21.0622	2.58682e-30	6.65642e-29	52.9035	11.4417
SLC2A9	-2.3404	2.73036	-19.2411	2.5887e-30	6.65642e-29	48.6905	-11.4417
MATN2	-2.28224	6.42547	-18.7706	2.64589e-30	6.79241e-29	61.8541	-11.4398
CLCA4	6.12612	9.33008	17.461	2.65377e-30	6.80159e-29	51.2425	11.4395
P4HB	-1.71338	9.5466	-18.6961	2.71332e-30	6.94294e-29	60.6996	-11.4376
HIGD1A	2.00804	8.45808	18.6349	2.72752e-30	6.96798e-29	61.9415	11.4371
LINC01559	6.79827	5.27893	22.9385	2.77029e-30	7.06582e-29	61.128	11.4358
FGFR2	2.22118	5.31049	15.8444	2.85531e-30	7.27091e-29	58.067	11.4332
SYTL4	1.51182	4.43526	15.8398	2.92114e-30	7.42656e-29	58.0502	11.4312
NT5C2	1.89507	6.65806	20.5626	3.01821e-30	7.66101e-29	50.8262	11.4283
CFTR	2.22152	6.7268	18.2154	3.21382e-30	8.14442e-29	51.9575	11.4229
ZBTB10	3.83851	3.17365	23.2176	3.42645e-30	8.66935e-29	72.9736	11.4173
CREB3L2	-1.93424	6.23762	-18.1695	3.45507e-30	8.72778e-29	64.7222	-11.4166
CERKL	-5.12886	-2.00372	-17.5148	4.06155e-30	1.02434e-28	58.6734	-11.4025
CANT1	1.07399	7.41167	17.3773	4.19179e-30	1.0555e-28	62.3796	11.3998
C19orf12	-0.953533	4.01883	-15.7611	4.28903e-30	1.07827e-28	57.621	-11.3978
MAP2K6	1.86594	6.23479	19.6511	4.347e-30	1.0911e-28	45.2608	11.3966
DNPEP.AS1	-3.99482	-0.74083	-20.9086	4.38448e-30	1.09877e-28	49.619	-11.3959
CISD1	-1.47595	4.64486	-19.5192	4.39509e-30	1.09968e-28	58.9299	-11.3957
APP	0.878808	8.82748	20.2217	4.60341e-30	1.14998e-28	52.249	11.3916
TIGD3	-5.27326	-1.67372	-17.9412	4.69363e-30	1.17066e-28	50.2469	-11.3899
MPZL2	3.01929	4.27682	24.1279	4.76371e-30	1.18627e-28	70.5261	11.3886
FUOM	-1.9842	3.89521	-21.8841	4.83305e-30	1.20164e-28	49.5119	-11.3874
SESTD1	-1.92159	4.52035	-17.5092	4.84065e-30	1.20164e-28	63.2292	-11.3872
GNE	1.97932	5.36969	15.7343	4.89081e-30	1.21218e-28	57.5179	11.3863
SLC26A1	-3.38322	1.0714	-18.4059	4.95113e-30	1.22521e-28	53.3326	-11.3853
CAPN2	1.84392	8.73439	18.8429	4.96696e-30	1.2272e-28	50.7222	11.385
RTKN	-1.51665	3.86602	-17.0854	5.04354e-30	1.24418e-28	58.447	-11.3837
PARP8	-2.10968	3.27879	-17.2852	5.23516e-30	1.28943e-28	50.6602	-11.3804
PRKAG2	-1.33034	4.9266	-19.5147	5.25478e-30	1.29225e-28	61.6544	-11.3801
CCR9	-4.55046	-0.54649	-18.3507	5.59265e-30	1.3732e-28	49.6559	-11.3747
SPMIP4	2.24708	2.73572	19.3533	5.63978e-30	1.38262e-28	64.8154	11.3739
TOM1L1	-1.2121	5.51604	-18.9641	5.80125e-30	1.42e-28	60.3273	-11.3715
GPR39	2.09071	3.98599	21.2767	5.9309e-30	1.44949e-28	56.1124	11.3695
LOC105375987	4.89453	-0.290972	15.683	6.28671e-30	1.53407e-28	57.543	11.3644
LDLRAP1	1.52551	5.36555	19.4519	6.30673e-30	1.53659e-28	53.1671	11.3642
LOC124901391	4.99577	-2.58036	20.7022	6.48807e-30	1.57833e-28	59.8903	11.3617
SLC17A8	-3.91443	3.04476	-16.9487	7.17156e-30	1.74192e-28	49.5818	-11.3529
HSD11B2	1.88061	8.30755	18.2396	7.26892e-30	1.76285e-28	48.4012	11.3518
SSX2IP	-2.65253	3.54582	-16.8097	7.51088e-30	1.81874e-28	51.6149	-11.3489
LOC101929667	-4.89548	-2.53296	-17.4961	7.68069e-30	1.85701e-28	61.6286	-11.3469
CHD9NB	4.1329	1.81152	22.3454	7.82732e-30	1.88517e-28	46.3915	11.3453
FERMT1	1.89966	5.26542	18.5878	7.82974e-30	1.88517e-28	58.588	11.3453
LOC124900622	3.54611	2.9163	24.1557	7.83298e-30	1.88517e-28	61.0385	11.3452
TONSL	-1.28308	2.52394	-16.6913	8.459e-30	2.03273e-28	56.9234	-11.3385
TMEM253	-2.31379	5.34637	-27.2996	8.48914e-30	2.03688e-28	48.1849	-11.3382
SLC46A3	-1.76561	7.00769	-19.1356	9.29467e-30	2.22677e-28	56.5617	-11.3302
LOC105375431	5.02117	-2.22281	21.6249	9.31718e-30	2.22878e-28	54.4441	11.33
TMEM44.AS2	3.34451	0.129137	18.265	9.38087e-30	2.24062e-28	69.2652	11.3294
ARHGAP18	-1.22088	5.91909	-17.8899	9.94934e-30	2.37281e-28	57.8609	-11.3243
B3GALT2	-3.02998	0.680355	-18.7734	1.07245e-29	2.55383e-28	49.0078	-11.3177
RNF121	-1.14183	4.22666	-19.3472	1.08035e-29	2.56875e-28	51.2852	-11.3171
SPRED3	-5.16563	-1.91558	-17.8605	1.13815e-29	2.70212e-28	42.2337	-11.3125
ITGB8	-2.60909	3.0937	-17.6412	1.17063e-29	2.77506e-28	53.4759	-11.31
CYP4F3	-2.43324	3.59916	-17.607	1.29304e-29	3.06064e-28	49.0011	-11.3013
ADH1C	3.00683	7.57432	18.3687	1.29714e-29	3.06575e-28	49.0646	11.301
CYP3A7	-5.50121	-2.61365	-18.3263	1.39867e-29	3.30078e-28	48.0717	-11.2944
ACSL6	-4.34763	-0.364857	-17.5332	1.46779e-29	3.45872e-28	42.1399	-11.2902
SCPEP1	-1.83138	4.67673	-16.7918	1.47837e-29	3.47441e-28	59.8162	-11.2895
TMEM25	-4.52632	2.92049	-18.978	1.47885e-29	3.47441e-28	66.4868	-11.2895
MAML2	1.33169	4.55692	17.9721	1.4911e-29	3.49798e-28	59.8822	11.2888
LOC124904487	-2.6371	2.66146	-17.691	1.49431e-29	3.50032e-28	54.7898	-11.2886
SLC30A4	-1.945	4.81364	-18.8753	1.53524e-29	3.59088e-28	56.3307	-11.2862
RAB17	-2.10677	5.28348	-17.9867	1.5568e-29	3.6359e-28	55.839	-11.285
ABHD17C	1.75255	6.80239	18.0074	1.64917e-29	3.84596e-28	49.0014	11.2799
NUCB1	-1.24938	7.7365	-17.996	1.68539e-29	3.92463e-28	57.7596	-11.278
IFT20	-1.46942	3.70999	-17.5151	1.71296e-29	3.98294e-28	49.6978	-11.2766
CCDC88C	1.49264	5.93477	18.1806	1.79891e-29	4.17665e-28	56.2815	11.2723
LOC124903309	6.50335	0.253022	23.678	1.86067e-29	4.31369e-28	61.6046	11.2693
OSGIN1	-2.19625	3.90166	-22.6127	1.9856e-29	4.59658e-28	52.687	-11.2636
GLO1	-1.36766	6.0468	-18.1432	2.14969e-29	4.96915e-28	59.7015	-11.2566
MOGAT2	-1.92555	7.40071	-18.6148	2.19315e-29	5.06221e-28	63.6612	-11.2548
NXPE2	2.05775	3.57972	15.4253	2.2296e-29	5.13881e-28	56.0859	11.2534
PDE6A	9.20137	0.885112	26.1973	2.30096e-29	5.29557e-28	59.7569	11.2506
THBS1	2.75928	6.80418	18.5605	2.34323e-29	5.38499e-28	49.8966	11.249
GGH	3.44047	3.74283	21.1637	2.36945e-29	5.43734e-28	72.2724	11.248
CASP16P	-3.48698	0.610546	-16.6882	2.39592e-29	5.49011e-28	54.3857	-11.247
PIGR	2.32753	12.5204	16.7428	2.50133e-29	5.72334e-28	55.2173	11.2432
LOC105375440	6.57981	-0.332629	24.6693	2.53243e-29	5.7861e-28	72.5724	11.2421
MTARC1	3.12009	4.07546	19.899	2.68249e-29	6.12011e-28	57.7092	11.237
RNF145	1.8332	5.2929	18.0054	2.72286e-29	6.20325e-28	67.8277	11.2357
SLC39A4	-2.43383	6.4462	-17.8721	2.86979e-29	6.52857e-28	54.55	-11.2311
KDM7A.DT	1.52286	4.00852	17.6067	3.60569e-29	8.19089e-28	63.5374	11.2109
PRKCH	-1.68296	3.64412	-16.6537	3.95737e-29	8.97686e-28	57.1891	-11.2026
NRARP	2.19986	5.76054	20.2093	3.97534e-29	9.00468e-28	50.8158	11.2022
DCTPP1	1.30614	4.60608	18.9957	3.9857e-29	9.01521e-28	54.3956	11.202
SCNN1B	9.10682	4.18621	26.1724	4.00356e-29	9.04266e-28	51.7194	11.2016
IFT57	1.42645	4.76595	15.3062	4.01362e-29	9.05244e-28	55.4143	11.2014
AZGP1	-2.67769	2.84979	-17.864	4.02982e-29	9.07601e-28	52.4392	-11.201
GRK5	-2.16554	3.45869	-16.8923	4.09545e-29	9.21068e-28	49.6985	-11.1996
OPN3	3.02289	5.01802	19.5162	4.10504e-29	9.21911e-28	53.8039	11.1994
FARP1	2.11628	3.6984	17.38	4.18617e-29	9.38795e-28	61.7977	11.1977
KCNQ3	-4.8053	-1.27507	-17.2152	4.25738e-29	9.52335e-28	49.693	-11.1962
TMEM245	-1.32868	5.55817	-19.2556	4.2586e-29	9.52335e-28	53.9629	-11.1961
SLC31A1	-1.48369	6.5206	-18.4498	4.80151e-29	1.07222e-27	49.4969	-11.1855
SLC25A12	1.43236	3.75794	17.1425	4.98891e-29	1.1125e-27	52.0708	11.1821
REG3G	-7.86887	-2.25038	-17.263	5.18973e-29	1.15565e-27	40.6572	-11.1786
TMPRSS4	2.22543	7.58718	15.2502	5.29296e-29	1.17698e-27	55.1158	11.1769
DHRS4	-1.35128	3.91082	-16.8642	5.51039e-29	1.2236e-27	51.1289	-11.1733
SIAE	1.42079	7.6346	16.4859	5.73218e-29	1.27106e-27	58.5725	11.1698
LOC105374986	-3.93476	0.789068	-16.7449	5.74106e-29	1.27125e-27	52.7506	-11.1696
ARHGEF26	-2.54701	1.67131	-16.387	5.77461e-29	1.27688e-27	49.4307	-11.1691
SPTLC3	-1.80909	3.06172	-16.8909	5.90378e-29	1.30362e-27	53.8529	-11.1672
ADAMTSL1	2.87969	1.85575	15.2132	6.35816e-29	1.40199e-27	55.1253	11.1606
VSNL1	5.9751	-1.367	21.6186	6.49624e-29	1.43044e-27	68.7518	11.1587
EEPD1	-1.85424	3.73452	-15.1949	6.96041e-29	1.53051e-27	54.8451	-11.1525
N4BP2L1	-1.85828	2.83697	-16.8397	7.0025e-29	1.53763e-27	51.865	-11.152
CDIP1	-1.76176	4.30976	-18.2865	7.45539e-29	1.6348e-27	57.3661	-11.1464
SLC25A51	-1.50762	2.65191	-16.7316	7.50167e-29	1.64267e-27	49.8466	-11.1459
CTPS1	-2.87762	2.79955	-16.6129	7.75568e-29	1.69594e-27	45.7873	-11.1429
CDKN2C	-1.64614	2.38072	-16.1045	9.35733e-29	2.04334e-27	56.3877	-11.1262
ACSL5	-1.73838	9.5192	-18.6082	1.00162e-28	2.1842e-27	46.672	-11.1201
ATP8B1	1.37872	8.71643	16.3331	1.06365e-28	2.31626e-27	58.6135	11.1147
LOC100506253	3.00027	3.33086	15.0983	1.12389e-28	2.44407e-27	54.562	11.1098
SMIM14	1.37564	7.03275	16.6708	1.13055e-28	2.45517e-27	55.1805	11.1093
KIF12	-3.21602	2.14089	-16.6168	1.14495e-28	2.48303e-27	49.0554	-11.1082
GJD3.AS1	2.16468	3.07746	19.1141	1.16829e-28	2.53017e-27	62.6278	11.1064
SFN	3.02287	7.24141	19.6097	1.20189e-28	2.59937e-27	50.5832	11.1038
PCCA	1.84549	5.32239	17.1828	1.20946e-28	2.61217e-27	52.5019	11.1033
SRGAP1	2.00104	3.73276	19.3279	1.23198e-28	2.65718e-27	68.3465	11.1016
NAGS	-2.7773	3.09176	-15.0742	1.26693e-28	2.72883e-27	54.2519	-11.0991
EXPH5	2.42477	3.97957	19.2921	1.30637e-28	2.80995e-27	57.8225	11.0964
LMBR1L	-1.30973	3.96004	-16.4917	1.31296e-28	2.82028e-27	57.4339	-11.0959
ACSM3	2.45648	3.91506	20.2726	1.3239e-28	2.83991e-27	60.8912	11.0952
SYT8	-3.28032	-0.496169	-16.2839	1.35734e-28	2.90769e-27	53.729	-11.093
DNPH1	-1.18625	4.79653	-15.0594	1.36396e-28	2.91791e-27	54.1651	-11.0925
SLC5A11	-6.34618	1.47097	-17.5778	1.37994e-28	2.9481e-27	58.6135	-11.0915
NEUROD1	-2.59087	0.989853	-16.4493	1.40193e-28	2.99104e-27	56.533	-11.0901
SSPN	2.32104	2.80961	15.0385	1.51323e-28	3.22414e-27	54.2035	11.0832
LOC105374254	-4.09483	-1.72058	-15.0322	1.56091e-28	3.32124e-27	54.1924	-11.0804
LOC102724800	-3.20528	-0.362254	-16.8302	1.56781e-28	3.33143e-27	55.8513	-11.0801
TSPAN12	-1.46422	5.17133	-16.4476	1.59178e-28	3.37783e-27	54.7038	-11.0787
PRKAB2	-1.81711	5.01913	-17.594	1.63546e-28	3.46586e-27	58.3047	-11.0763
RHOT1	-1.048	4.59099	-16.4395	1.6825e-28	3.56077e-27	59.5382	-11.0737
PLCXD2	-1.35321	3.32636	-16.1983	1.77657e-28	3.75482e-27	52.4494	-11.0689
CD177	9.4136	5.52296	22.0002	1.86841e-28	3.94365e-27	43.126	11.0643
VEPH1	5.10513	-1.65979	18.3936	1.92927e-28	4.06666e-27	56.1255	11.0615
MIPEP	1.11345	3.65401	18.7853	2.0326e-28	4.27875e-27	47.5793	11.0568
LOC105374309	5.75561	-2.43469	22.4573	2.06656e-28	4.34445e-27	47.7249	11.0553
HNF1A	-1.77039	4.48655	-17.4021	2.07555e-28	4.35755e-27	61.8566	-11.0549
FAM120A	0.910745	7.63231	18.8089	2.22305e-28	4.66103e-27	45.2889	11.0487
MOGS	-1.04368	5.15884	-14.9592	2.2458e-28	4.70247e-27	53.6683	-11.0478
RIMKLA	4.59461	2.82277	22.1564	2.34977e-28	4.91366e-27	51.6691	11.0438
GTDC1	0.914459	3.41096	17.2418	2.66757e-28	5.57085e-27	48.8174	11.0324
OTULINL	0.844429	5.83791	14.9218	2.7061e-28	5.64384e-27	53.4831	11.0311
ITLN2	-8.41999	-0.1619	-17.2577	2.78027e-28	5.79088e-27	42.8616	-11.0286
SMURF2	-1.33372	4.5996	-20.1977	2.81117e-28	5.84753e-27	46.6033	-11.0276
VPS35	-1.12828	7.21772	-16.6627	2.87422e-28	5.9708e-27	59.1747	-11.0257
FAM43A	5.06503	4.09777	23.0489	2.98229e-28	6.18718e-27	45.4282	11.0223
MAL2	2.13881	7.48408	16.7174	3.01446e-28	6.24571e-27	59.487	11.0214
WLS	1.84345	5.27826	14.8967	3.06742e-28	6.34712e-27	53.3757	11.0198
SRI	1.77181	8.61314	17.7345	3.08335e-28	6.37171e-27	49.7008	11.0193
STX1A	-3.58424	-0.039553	-16.25	3.10066e-28	6.39911e-27	46.151	-11.0188
GLTPD2	-4.73482	-0.0317784	-16.6388	3.11284e-28	6.41587e-27	48.0043	-11.0185
METAP1	0.773941	5.54872	16.4189	3.16568e-28	6.51627e-27	57.9862	11.017
LOC124903960	-3.68343	0.694353	-16.157	3.18688e-28	6.55137e-27	48.781	-11.0164
LOC105376993	6.15933	-1.1978	21.5601	3.54654e-28	7.28124e-27	54.2135	11.0067
TRMT61B	-1.70653	2.44435	-15.658	3.56319e-28	7.30593e-27	56.0953	-11.0063
VIL1	-1.45661	9.20366	-19.0758	3.99931e-28	8.18951e-27	46.6298	-10.9959
CA3	-2.31251	0.710385	-16.5965	4.06342e-28	8.31002e-27	44.7936	-10.9945
SLC12A6	-1.30328	5.08473	-17.7424	4.3146e-28	8.81228e-27	47.4539	-10.989
BDH1	1.44211	6.44291	17.4131	4.44334e-28	9.06349e-27	45.1356	10.9864
ALS2CL	1.76109	4.12488	20.1095	4.53233e-28	9.23309e-27	52.4454	10.9846
GNPTAB	1.03189	5.84771	17.9775	4.56054e-28	9.27859e-27	64.0434	10.984
ARFGAP3	-2.07753	5.49597	-17.8329	4.77923e-28	9.71101e-27	52.2658	-10.9798
DHRS4.AS1	-2.02079	4.02678	-17.2971	5.1045e-28	1.03586e-26	45.3066	-10.9739
BEGAIN	-3.45714	-0.154409	-16.225	5.20952e-28	1.05581e-26	50.3162	-10.972
DENND5B	-1.81907	5.32905	-17.6768	5.55432e-28	1.12425e-26	50.6582	-10.9662
SLC13A2	-4.69963	4.50153	-17.623	6.27206e-28	1.2679e-26	48.9757	-10.9552
SSPOP	-3.59287	-1.51387	-14.749	6.41569e-28	1.29528e-26	52.7318	-10.9532
CA11	-2.84997	0.77922	-16.5776	6.62054e-28	1.33493e-26	47.6409	-10.9503
ARF3	1.31203	5.7836	17.3297	7.01008e-28	1.41167e-26	64.9597	10.9452
CHGB	-2.44342	3.59379	-14.7251	7.23384e-28	1.45488e-26	52.4911	-10.9423
TCEAL9	1.73888	4.10554	18.5194	7.24807e-28	1.45588e-26	50.3101	10.9421
CDHR2	-2.83423	8.73248	-18.8782	7.39917e-28	1.48435e-26	44.6155	-10.9403
MINK1	0.961226	7.34682	14.7143	7.63565e-28	1.52984e-26	52.4416	10.9374
AGFG2	1.66547	5.93736	17.156	7.87859e-28	1.57652e-26	50.92	10.9346
SGK2	1.96061	6.1576	17.0651	7.9706e-28	1.59291e-26	52.6206	10.9335
LOC105379172	6.09337	-1.83534	20.4665	8.01438e-28	1.59828e-26	49.8678	10.933
ANGPTL4	-3.74407	2.75389	-17.5021	8.01771e-28	1.59828e-26	43.3243	-10.933
LYPD8	5.03533	7.50217	15.9297	8.32316e-28	1.65707e-26	49.9581	10.9296
PPL	-1.68396	3.90028	-16.2913	8.4505e-28	1.68031e-26	52.2376	-10.9282
NT5DC1	-0.978731	4.96009	-14.6923	8.52487e-28	1.69296e-26	52.3306	-10.9274
AKR1A1	-1.41139	6.68541	-20.0737	8.88578e-28	1.76242e-26	63.2129	-10.9236
KCTD17	2.2007	2.7608	17.8787	9.55622e-28	1.89302e-26	52.7572	10.917
MLIP	-4.49654	-1.39556	-16.4247	9.63731e-28	1.90669e-26	48.8286	-10.9163
TMX4	-1.10647	4.74193	-16.355	9.80366e-28	1.93717e-26	50.0321	-10.9147
BAIAP2.DT	2.36912	2.88365	19.8854	1.03055e-27	2.03378e-26	45.6018	10.9102
TBC1D13	-1.42391	4.41728	-16.6115	1.04739e-27	2.06443e-26	51.0593	-10.9087
RBKS	-1.51881	3.708	-16.334	1.10068e-27	2.16677e-26	52.542	-10.9042
LOC105375445	5.54978	-2.63099	21.6304	1.11536e-27	2.19293e-26	47.1968	10.903
PDE3B	1.61334	3.90409	14.6315	1.15659e-27	2.27117e-26	52.0895	10.8997
PRSS12	1.3406	5.23549	17.0816	1.17711e-27	2.30861e-26	46.0989	10.8981
WNT11	-3.69712	0.192075	-15.854	1.20896e-27	2.36812e-26	44.6849	-10.8957
ETNK1	2.51437	7.89967	15.9749	1.21913e-27	2.38508e-26	50.5655	10.8949
ATAD1	0.831142	5.32956	14.6206	1.22145e-27	2.38666e-26	51.9779	10.8947
DPYD	-1.71824	4.6434	-17.4487	1.35796e-27	2.65012e-26	57.099	-10.8851
CMTM6	1.11477	6.16274	14.5985	1.36461e-27	2.6598e-26	51.8621	10.8846
RPL10L	4.52338	-2.16466	18.4777	1.38535e-27	2.69691e-26	63.0975	10.8832
NARS1	0.82622	7.3026	16.3552	1.39843e-27	2.71817e-26	54.1549	10.8824
MANSC1	0.913869	5.52051	16.2474	1.39972e-27	2.71817e-26	48.5321	10.8823
TSPO	1.45166	6.18082	18.9632	1.40854e-27	2.73194e-26	48.6383	10.8817
HAAO	-2.77594	3.41193	-20.6191	1.44159e-27	2.79261e-26	45.5754	-10.8796
MGLL	1.57525	8.44541	16.4254	1.44363e-27	2.79313e-26	51.2792	10.8795
HLA.DMB	-2.56304	6.0017	-17.4473	1.45488e-27	2.81146e-26	54.1495	-10.8788
FAM234B	-2.38075	0.352149	-14.582	1.48252e-27	2.86137e-26	51.8272	-10.8771
COX6B2	6.05667	-0.946436	21.8564	1.52105e-27	2.93214e-26	57.5613	10.8747
GSS	1.07328	5.26888	16.7231	1.5989e-27	3.07847e-26	52.897	10.8702
DIAPH2	1.07939	4.74221	17.5519	1.64448e-27	3.16237e-26	60.0949	10.8676
PGD	-1.14448	6.11083	-14.5508	1.73425e-27	3.33095e-26	51.6309	-10.8628
HDAC1	1.48056	7.30556	18.8545	1.93388e-27	3.70985e-26	59.4141	10.8528
CGREF1	-3.82231	-0.0229612	-17.0841	1.95833e-27	3.7522e-26	40.9434	-10.8517
PAGR1	-0.92264	3.9569	-15.4631	2.04882e-27	3.92081e-26	54.5339	-10.8475
TM4SF20	-5.48101	5.28638	-16.6347	2.06061e-27	3.9386e-26	56.7941	-10.847
SLC6A19	-6.36612	5.71728	-17.3589	2.09014e-27	3.99022e-26	50.5672	-10.8457
PRSS53	-2.95674	-0.364541	-17.2192	2.10288e-27	4.0097e-26	39.9723	-10.8452
LIN52	-2.0112	2.48384	-16.5779	2.23142e-27	4.24966e-26	43.9275	-10.8397
FHIP2A	-1.60052	4.13863	-16.3768	2.28542e-27	4.34725e-26	52.6893	-10.8375
GGT6	1.65077	7.3552	17.0712	2.32527e-27	4.41774e-26	45.9613	10.836
OXR1	1.25096	5.07305	17.3754	2.41731e-27	4.58708e-26	46.606	10.8324
MTMR2	1.39613	4.85628	16.1373	2.43359e-27	4.61242e-26	54.0207	10.8318
DEPTOR	-1.67466	3.12352	-17.396	2.49645e-27	4.7259e-26	49.1384	-10.8295
AFAP1L2	1.53257	3.41787	14.4732	2.56413e-27	4.8482e-26	51.3133	10.827
RAB3C	-3.06967	-0.0206181	-15.5453	2.65502e-27	5.01406e-26	49.827	-10.8238
OXR1.AS1	3.10657	0.909077	18.1235	2.7064e-27	5.10498e-26	58.1853	10.8221
MYO9A	1.25276	4.84442	17.7439	2.7636e-27	5.20665e-26	60.4859	10.8201
UPP1	2.63688	4.99859	21.0553	2.79108e-27	5.25215e-26	45.6579	10.8192
MIA2	-1.27388	7.07978	-16.9637	2.83464e-27	5.32778e-26	50.6258	-10.8178
FRYL	1.20784	7.80842	16.841	2.93382e-27	5.50763e-26	46.3755	10.8147
ARID1B	-1.01878	5.60929	-16.2307	2.99577e-27	5.61724e-26	58.9431	-10.8127
TRIM58	5.92393	1.01567	20.7302	3.0099e-27	5.63705e-26	50.6598	10.8123
LOC124906221	-4.4958	-2.04955	-16.1335	3.03326e-27	5.67407e-26	47.484	-10.8116
MYOM3	-3.48468	1.7658	-14.9703	3.09786e-27	5.78805e-26	53.4576	-10.8097
MPC1	1.38742	5.78678	17.1803	3.62678e-27	6.76827e-26	49.8028	10.7952
BTD	-1.28062	5.81189	-16.2387	3.71781e-27	6.92997e-26	58.7741	-10.7929
FBXO34	1.45604	6.27453	17.3896	3.78697e-27	7.05055e-26	53.5603	10.7912
TOR1AIP2	-1.73815	6.38715	-17.4174	3.80236e-27	7.07086e-26	47.1999	-10.7909
LOC124903522	5.95989	0.605921	22.3047	3.8122e-27	7.08082e-26	51.0937	10.7906
LMAN1	-1.93439	6.14423	-17.6879	3.83871e-27	7.12169e-26	59.208	-10.79
ISOC1	-0.856873	4.70239	-16.0051	4.07241e-27	7.54638e-26	50.6773	-10.7845
PRLR	-2.05011	4.78385	-16.8823	4.07892e-27	7.54958e-26	44.7105	-10.7844
QNG1	-1.33323	4.49893	-16.2195	4.11702e-27	7.61118e-26	51.2678	-10.7835
NAPB	-1.57733	3.12218	-15.659	4.19273e-27	7.74208e-26	48.4633	-10.7819
LOC105378849	4.92175	-0.642469	18.7206	4.24858e-27	7.83606e-26	60.1634	10.7807
SLC35B1	-1.34578	5.16643	-17.6725	4.39974e-27	8.10538e-26	47.4744	-10.7774
STXBP4	-1.44828	2.03851	-15.3732	4.4225e-27	8.13781e-26	47.3401	-10.777
PCSK7	1.24971	6.62359	17.1461	4.65886e-27	8.56275e-26	57.3869	10.7722
RDH10	-1.48662	4.78716	-16.8798	4.6777e-27	8.58738e-26	48.6567	-10.7718
MECOM	2.22288	5.24931	17.1505	4.91878e-27	9.01947e-26	46.9737	10.7672
PNPO	-1.29981	3.89086	-15.3744	5.02829e-27	9.20958e-26	50.5497	-10.7651
SLC6A20	-4.7189	4.15904	-14.3371	5.09326e-27	9.31778e-26	50.6128	-10.764
GIPC2	-1.41302	5.86933	-16.6817	5.27393e-27	9.63713e-26	57.3405	-10.7607
RGS2	-2.75064	4.96529	-16.1035	5.37604e-27	9.80963e-26	45.1885	-10.759
PRSS2	-8.5981	0.270897	-16.4905	5.38076e-27	9.80963e-26	41.686	-10.7589
LINC01752	4.65722	0.387707	20.1935	5.46467e-27	9.95111e-26	53.1735	10.7575
FTL	-1.25361	10.5569	-16.1002	5.74722e-27	1.04536e-25	53.1758	-10.7528
OXER1	-2.78822	0.891794	-18.9359	5.80197e-27	1.0541e-25	43.4679	-10.752
ZHX3	-1.32712	4.48149	-16.2771	5.87003e-27	1.06524e-25	50.4667	-10.7509
CAPN13	-2.28223	4.47209	-15.2733	6.53295e-27	1.18418e-25	50.9623	-10.741
NDRG2	1.53583	5.43334	16.6508	6.66802e-27	1.20728e-25	43.708	10.7391
RASL10B	-5.48624	-1.99834	-16.2762	7.0361e-27	1.27246e-25	39.0334	-10.7342
UGT2A3	-2.04217	7.34096	-17.3072	7.38306e-27	1.33368e-25	45.0173	-10.7297
SCNN1D	-3.54598	-0.235279	-15.6974	7.71157e-27	1.39143e-25	46.0884	-10.7257
AZIN2	3.64329	1.67134	19.5435	7.89533e-27	1.42296e-25	52.8495	10.7235
HES1	1.97171	4.68269	16.1996	7.93241e-27	1.42801e-25	51.2471	10.7231
PPIP5K1	-1.00854	4.47878	-14.2421	8.23541e-27	1.48087e-25	50.0523	-10.7196
ANXA13	-3.21985	3.45638	-15.9936	8.44833e-27	1.51743e-25	38.867	-10.7172
TNKS	-0.761931	4.90144	-14.2358	8.50108e-27	1.52517e-25	50.0283	-10.7167
CYCS	1.91222	7.79185	16.1168	8.51212e-27	1.52542e-25	52.6742	10.7165
G6PC1	-6.46064	1.63713	-16.4596	8.62623e-27	1.54411e-25	42.4975	-10.7153
SCAMP5	-2.5984	4.47349	-15.6732	9.02296e-27	1.6133e-25	48.7669	-10.7112
TSPAN7	1.71948	6.21408	16.464	9.27942e-27	1.65675e-25	48.426	10.7086
PIPOX	-4.62205	-0.584149	-15.4101	9.28695e-27	1.65675e-25	42.8109	-10.7085
GPANK1	-1.23478	3.70436	-15.5461	9.58433e-27	1.70787e-25	51.9638	-10.7056
CD8B	-3.11586	1.60175	-15.8873	9.69333e-27	1.72535e-25	43.1144	-10.7045
SH3BGRL2	1.05537	7.51154	16.0352	9.88079e-27	1.75673e-25	50.9453	10.7027
MEP1A	-2.0914	10.0702	-17.2846	9.94257e-27	1.76573e-25	47.756	-10.7022
PLAGL1	1.98243	3.63659	19.9589	1.00947e-26	1.79073e-25	53.7816	10.7008
ACOX2	-1.96272	4.24172	-18.2667	1.07542e-26	1.90359e-25	42.685	-10.6949
SLC22A4	-2.5928	2.61219	-15.3686	1.0755e-26	1.90359e-25	43.5186	-10.6949
EYA2	7.01767	1.19006	22.497	1.09913e-26	1.94322e-25	51.7628	10.6929
TFRC	2.3026	8.08422	15.1694	1.11989e-26	1.97772e-25	49.7886	10.6911
LGALS4	1.5878	11.3039	17.875	1.13122e-26	1.9955e-25	52.7275	10.6902
LOC124901083	-5.17918	-1.87174	-15.9612	1.20533e-26	2.12386e-25	39.4804	-10.6843
SLC25A33	2.67189	2.96572	17.8844	1.24766e-26	2.196e-25	47.3712	10.6811
PDE4DIP	-1.25118	5.14921	-16.54	1.32458e-26	2.32879e-25	43.0166	-10.6756
GUCY2C	-1.0709	7.2851	-16.7872	1.32985e-26	2.33545e-25	54.815	-10.6752
BCKDHB	1.2467	4.74884	14.1436	1.35654e-26	2.37967e-25	49.5848	10.6733
DDO	-2.49388	1.31578	-16.4354	1.42561e-26	2.49806e-25	48.1786	-10.6687
PDHA1	0.817495	6.57662	16.2874	1.45859e-26	2.55302e-25	45.0047	10.6666
KCP	-4.12772	-1.96242	-15.3011	1.49048e-26	2.60595e-25	45.2458	-10.6646
B4GALT1	2.35784	7.53998	17.2449	1.50215e-26	2.62345e-25	49.8558	10.6639
LINC02967	2.79537	2.64241	18.1719	1.55475e-26	2.71232e-25	47.2253	10.6607
LOC105372432	-3.49762	-0.83044	-16.3984	1.58785e-26	2.76699e-25	48.5799	-10.6587
PITPNM3	3.69407	3.3733	18.3352	1.75528e-26	3.05539e-25	51.2528	10.6494
PLEKHA6	1.18464	6.76301	16.3075	1.76111e-26	3.06167e-25	52.4312	10.6491
FAM171A1	1.04299	4.76942	16.4278	1.76277e-26	3.06167e-25	45.1318	10.649
MACIR	1.77931	5.78916	14.0836	1.83949e-26	3.19141e-25	49.2633	10.645
HPCAL1	-1.41859	5.19426	-16.886	1.91659e-26	3.32153e-25	43.7048	-10.6412
LINC01389	6.00675	-1.0623	18.7816	1.94517e-26	3.36735e-25	55.1192	10.6398
MYO5C	1.75436	5.05412	16.0511	2.00309e-26	3.46384e-25	58.1905	10.6371
ZNF774	2.06086	1.12835	17.4031	2.07205e-26	3.57916e-25	55.7841	10.6339
SLC16A10	-3.76996	0.49265	-14.9227	2.17755e-26	3.75729e-25	42.6371	-10.6293
GORAB	1.7471	3.31045	17.1113	2.18789e-26	3.77101e-25	52.3131	10.6289
LINC01610	-3.98631	0.873278	-16.2341	2.22011e-26	3.82237e-25	47.607	-10.6275
SESN3	-2.18036	4.58866	-17.6733	2.23055e-26	3.83616e-25	45.1513	-10.6271
NETO2	3.95763	4.11326	17.8674	2.26188e-26	3.88581e-25	42.6573	10.6257
TPCN2	-1.14228	3.56801	-15.4841	2.46726e-26	4.23403e-25	46.8933	-10.6176
ACBD4	-1.53889	3.97012	-14.9051	2.5448e-26	4.36235e-25	52.5246	-10.6147
LOC105372579	4.19159	0.651768	18.8878	2.605e-26	4.46071e-25	62.245	10.6126
GPR15LG	3.95406	6.61961	14.0135	2.62796e-26	4.49515e-25	48.9078	10.6117
DENND2A	2.5069	2.73453	16.8809	2.63114e-26	4.49572e-25	57.6827	10.6116
CRIP1	-3.28983	4.95394	-16.1692	2.66061e-26	4.54116e-25	39.2067	-10.6106
SPATA20	1.65879	4.91438	19.0261	2.72584e-26	4.64746e-25	40.6257	10.6083
MIER1	1.35176	6.17376	16.2179	2.76287e-26	4.70552e-25	56.6037	10.6071
ADIRF	-2.15068	4.47719	-15.206	2.89622e-26	4.92732e-25	52.5191	-10.6027
KCTD5	1.70716	6.03356	16.4422	2.97572e-26	5.05713e-25	46.8988	10.6001
LGALS9	1.99815	7.19237	15.3947	3.08946e-26	5.24478e-25	43.8455	10.5966
XKR9	-3.7227	0.986944	-15.7697	3.2174e-26	5.45514e-25	47.0661	-10.5928
CLIP2	1.60307	6.46604	16.7292	3.22029e-26	5.45514e-25	50.7363	10.5927
CES2	-1.34527	10.1339	-16.8553	3.29816e-26	5.57612e-25	46.2182	-10.5905
CIDEC	-3.57121	4.58614	-19.363	3.29877e-26	5.57612e-25	41.5634	-10.5905
NUDT15	1.01706	4.47903	13.9557	3.52624e-26	5.95426e-25	48.6249	10.5842
UBE2D2	0.778583	6.14995	15.083	3.56195e-26	6.00812e-25	53.0645	10.5833
ABHD12B	6.93004	-1.80381	20.5689	3.7903e-26	6.38647e-25	41.8139	10.5775
LOC105376095	-3.98171	0.467581	-15.7719	3.83725e-26	6.45869e-25	43.2212	-10.5763
TMEM238L	1.79382	5.5433	16.6014	4.35061e-26	7.31495e-25	53.0912	10.5645
KAZALD1	-1.9085	3.20227	-14.8639	4.53409e-26	7.61534e-25	45.831	-10.5607
C2CD5	1.02157	6.28146	15.9198	4.91371e-26	8.24418e-25	46.9379	10.5531
HIP1R	-0.94405	5.5744	-16.3116	5.04682e-26	8.45851e-25	47.4005	-10.5506
PITPNA	-1.14982	6.58194	-15.9853	5.08516e-26	8.51374e-25	44.3892	-10.5499
GDA	-1.99331	7.19323	-18.0629	5.22222e-26	8.73394e-25	41.9513	-10.5474
PPP2R3A	1.52917	4.63798	14.8988	5.63099e-26	9.40763e-25	52.9546	10.5403
PLA2G10	2.36058	2.89196	21.4413	5.67573e-26	9.47234e-25	48.628	10.5396
SPRYD4	1.10181	3.84671	16.2519	6.10896e-26	1.01846e-24	51.0611	10.5327
TSPAN6	1.44264	5.86744	15.109	6.12325e-26	1.01977e-24	48.7281	10.5324
KAT2B	-1.35155	5.71629	-15.305	6.2882e-26	1.04613e-24	50.5304	-10.5299
GNPDA1	-1.24227	4.55738	-16.3235	6.35242e-26	1.0557e-24	55.7717	-10.529
TFPI	-2.9057	3.32665	-15.0391	6.39746e-26	1.06207e-24	42.1719	-10.5283
B4GALT5	1.65946	6.78511	15.2227	6.41665e-26	1.06414e-24	53.596	10.528
FBXL14	1.13543	3.85193	16.2837	6.49984e-26	1.0768e-24	48.1578	10.5268
GNAI1	2.25814	3.21257	13.8181	7.11342e-26	1.17722e-24	48.0164	10.5183
LRP12	1.67122	2.99984	16.5048	7.16172e-26	1.18323e-24	56.6202	10.5177
CIB2	-1.90114	3.84906	-18.5577	7.16472e-26	1.18323e-24	55.7002	-10.5176
SOWAHA	-1.75611	5.97004	-15.7499	7.17923e-26	1.18439e-24	45.1928	-10.5174
POR	-1.4472	6.67704	-15.5099	7.19444e-26	1.18566e-24	52.0454	-10.5172
LOC101928230	-3.30396	-0.749787	-15.0952	7.30153e-26	1.20205e-24	48.8039	-10.5159
SUMF2	-1.0257	5.49777	-15.2317	7.50517e-26	1.23429e-24	54.0163	-10.5133
ECHDC2	-0.927362	5.23281	-13.8043	7.63302e-26	1.25401e-24	47.8315	-10.5117
SLC2A12	-5.38709	0.570317	-15.6003	7.93802e-26	1.30276e-24	34.2074	-10.508
FOLH1	-7.17638	1.23686	-16.0474	8.33604e-26	1.36666e-24	36.6227	-10.5034
MMEL1	-2.15463	2.10798	-14.8586	8.37501e-26	1.37163e-24	40.1177	-10.5029
RTN4	-1.23164	8.28781	-15.7324	8.75101e-26	1.43172e-24	45.1557	-10.4988
SLC25A48	-2.26087	1.18949	-15.9225	8.86157e-26	1.44831e-24	46.1982	-10.4976
SEC24A	-1.43094	6.05266	-16.1456	9.36727e-26	1.52937e-24	45.0931	-10.4923
SLC66A2	1.74395	4.61787	20.1168	9.55315e-26	1.55811e-24	50.9652	10.4905
PCSK5	-1.47369	7.12127	-15.1365	9.84862e-26	1.60464e-24	51.9456	-10.4876
LOC105378918	5.26065	-2.28922	17.1832	9.94041e-26	1.61793e-24	51.3941	10.4867
MARCKS	1.51641	7.31613	15.5815	1.00559e-25	1.63504e-24	48.2056	10.4856
TMEM86B	-3.1709	-0.0602292	-14.7818	1.00781e-25	1.63697e-24	40.1326	-10.4854
KCNJ2.AS1	3.15087	-0.250677	15.8963	1.02096e-25	1.65662e-24	54.3006	10.4842
EMC9	-1.26496	2.46676	-15.3076	1.04461e-25	1.69325e-24	46.3102	-10.482
RAB11FIP3	-1.67658	4.3606	-16.3704	1.18713e-25	1.92231e-24	56.6933	-10.4699
APOM	-2.5793	1.60217	-15.2726	1.19083e-25	1.92631e-24	39.15	-10.4696
DENND3	1.85286	4.4007	16.9557	1.203e-25	1.94401e-24	52.9434	10.4687
CTSL	1.3975	5.37318	15.123	1.22071e-25	1.97061e-24	46.9475	10.4673
FABP6	-10.6613	3.60837	-15.3711	1.24896e-25	2.01416e-24	38.085	-10.4651
SCCPDH	-1.19926	5.71344	-16.1562	1.27587e-25	2.05545e-24	44.3676	-10.4631
GANAB	-0.570485	7.74851	-13.7001	1.30038e-25	2.0928e-24	47.3072	-10.4613
TNIK	-1.1861	6.29957	-16.2333	1.37395e-25	2.20895e-24	45.3916	-10.4561
TINCR	4.50296	1.60745	19.6466	1.38415e-25	2.22309e-24	47.0661	10.4554
RNF2	0.952963	2.98771	13.6863	1.39545e-25	2.23896e-24	47.2706	10.4546
SIGMAR1	-0.836288	5.07868	-14.5455	1.44055e-25	2.30898e-24	51.3131	-10.4516
PARP3	-1.1749	4.59104	-14.8185	1.46715e-25	2.34923e-24	48.0526	-10.4499
CHPF	-1.85522	4.7997	-15.1411	1.52256e-25	2.43548e-24	51.0947	-10.4464
C11orf24	-1.46682	6.26056	-16.2423	1.63283e-25	2.60922e-24	57.0187	-10.4397
NDUFV1	1.03517	6.68329	15.3458	1.66066e-25	2.65101e-24	41.8673	10.4381
LANCL3	3.33623	2.35482	17.8577	1.67062e-25	2.66422e-24	51.9594	10.4376
LINC03078	9.0502	1.28246	19.9133	1.70248e-25	2.71228e-24	40.8642	10.4358
DDB1	-0.537181	7.16969	-13.6411	1.75892e-25	2.79937e-24	47.0038	-10.4327
PKIG	1.62417	5.09047	15.0075	1.80667e-25	2.87247e-24	51.8512	10.4301
LOC124904286	-2.12387	0.658176	-15.1075	1.87534e-25	2.97865e-24	48.3063	-10.4266
MUC4	4.46318	6.01048	15.7326	1.99396e-25	3.16388e-24	52.318	10.4207
ARRB2	-1.10317	4.91192	-13.6142	2.01884e-25	3.20015e-24	46.8545	-10.4196
IMMP2L	-1.86588	1.29218	-14.6343	2.03145e-25	3.2169e-24	46.9333	-10.419
ATP13A4	3.76386	1.3787	21.2714	2.03539e-25	3.21991e-24	54.2467	10.4188
CACNB1	3.20936	2.50466	19.5242	2.15023e-25	3.39818e-24	51.4433	10.4136
SYP	-1.9362	2.4521	-15.3278	2.24874e-25	3.55031e-24	43.6003	-10.4093
PLAC8	2.39657	8.11143	16.6817	2.26354e-25	3.5701e-24	42.0019	10.4087
ACOT12	-5.33954	-2.60124	-16.1411	2.31645e-25	3.6499e-24	40.5746	-10.4065
ASB7	1.55622	4.73873	14.9702	2.3298e-25	3.66729e-24	45.3421	10.4059
VAV3	1.51191	6.42325	15.2997	2.46909e-25	3.88268e-24	40.0358	10.4004
MGST1	1.50192	6.78892	16.6414	2.64523e-25	4.15552e-24	41.7295	10.3938
SLC34A2	-7.6793	-1.54632	-14.8106	2.66948e-25	4.18944e-24	38.811	-10.393
SELENOP	-2.59362	10.5254	-16.9205	2.84945e-25	4.46744e-24	39.3665	-10.3867
SLC25A22	-2.05278	3.61558	-14.939	2.89325e-25	4.53161e-24	44.4481	-10.3853
LOC107987228	1.95032	1.40397	13.5417	2.92941e-25	4.58369e-24	46.603	10.3841
PLAG1	-1.92405	1.07812	-14.2527	2.97302e-25	4.64733e-24	47.3854	-10.3827
LPCAT4	1.31391	5.85197	17.9431	2.97629e-25	4.64784e-24	40.5165	10.3826
RAB8B	-1.93547	4.08338	-14.8474	2.98615e-25	4.65864e-24	48.9721	-10.3823
C1orf159	1.11821	2.24296	16.4991	3.28006e-25	5.1121e-24	38.0701	10.3733
DRD4	-3.15097	-1.41249	-15.0655	3.59004e-25	5.5897e-24	44.6481	-10.3647
TFAP4	-1.69979	1.71602	-14.9984	3.64784e-25	5.6741e-24	42.2093	-10.3631
TMEM256	-1.34655	4.19511	-16.4494	3.75593e-25	5.83648e-24	44.4557	-10.3603
PDXDC1	-0.585275	7.45582	-13.4897	3.8254e-25	5.93858e-24	46.2276	-10.3586
EPN3	2.0488	3.26717	18.0849	3.84915e-25	5.96958e-24	40.3789	10.358
GSTO1	-1.31901	5.5152	-15.0414	3.94982e-25	6.1197e-24	45.3671	-10.3555
SLCO2B1	-1.07813	6.10155	-13.4695	4.24488e-25	6.57042e-24	46.1236	-10.3486
LINC03080	4.59389	-2.41135	18.2932	4.35704e-25	6.73741e-24	42.9018	10.3461
CD320	1.78545	2.97707	16.1794	4.40106e-25	6.79705e-24	43.1292	10.3452
TTC36	-5.49658	-0.491525	-15.6275	4.40422e-25	6.79705e-24	52.4049	-10.3451
ZSWIM8	-0.932691	5.72929	-15.383	4.48483e-25	6.9147e-24	50.5702	-10.3434
ZNF16	-1.05429	2.24881	-14.6074	4.53382e-25	6.98341e-24	45.5366	-10.3423
CDHR5	-1.78838	10.0366	-15.6953	4.64959e-25	7.15475e-24	44.8975	-10.3399
STK40	1.20939	5.66516	16.4577	4.66947e-25	7.17834e-24	39.0442	10.3395
FAM3D	1.37052	7.90916	17.3808	4.76824e-25	7.32305e-24	48.9691	10.3375
PEPD	-3.01216	6.75171	-18.7554	4.93354e-25	7.56956e-24	41.7812	-10.3342
BLNK	-1.91245	4.6137	-17.6121	5.03983e-25	7.72513e-24	39.3402	-10.3322
SEPTIN7P14	-1.89181	0.785311	-13.9983	5.1545e-25	7.89323e-24	46.2139	-10.33
CTDSPL	1.14189	5.26934	16.7589	5.85722e-25	8.96064e-24	42.6569	10.3178
GATA6.AS1	-2.20957	1.49304	-14.9238	5.86543e-25	8.96452e-24	43.4249	-10.3176
CHRNA1	5.69168	-0.619393	18.5421	5.96877e-25	9.11363e-24	45.5405	10.316
ERN2	1.65221	5.22842	15.6568	6.07517e-25	9.26713e-24	52.1475	10.3143
HPS3	-0.918202	4.31191	-15.5671	6.08888e-25	9.27907e-24	43.5532	-10.314
CAMKK2	-0.691366	5.56147	-15.0044	6.27537e-25	9.55405e-24	49.377	-10.3111
EPHX2	-1.26855	6.67478	-14.5689	6.34006e-25	9.64324e-24	49.1033	-10.3102
SURF4	-1.06269	7.82119	-15.1528	6.36165e-25	9.66677e-24	47.2853	-10.3098
TMEM72	6.78798	0.491485	20.0624	6.57972e-25	9.98852e-24	46.22	10.3066
CARD6	-2.16123	1.98734	-14.1283	6.62974e-25	1.00548e-23	44.5498	-10.3059
TBL1X	1.67394	3.21232	15.4794	6.75141e-25	1.02218e-23	51.0297	10.3041
UGT1A1	-4.02761	2.72203	-15.3354	6.75279e-25	1.02218e-23	39.4355	-10.3041
LIPH	1.66419	6.71609	16.3211	6.95973e-25	1.05249e-23	40.572	10.3012
VPS37D	-3.57317	-2.15498	-13.3684	7.14204e-25	1.07903e-23	45.6952	-10.2987
SIRPA	-2.00101	4.35099	-13.356	7.61335e-25	1.14913e-23	45.5242	-10.2925
MICALL2	-1.02879	5.26453	-16.5804	7.84518e-25	1.183e-23	40.4651	-10.2897
SULT2B1	-2.85031	2.18653	-14.8562	7.88848e-25	1.18839e-23	40.9335	-10.2891
HOXB9	2.96558	4.16896	13.345	8.05793e-25	1.21276e-23	45.6355	10.2871
STX3	1.37839	6.92534	15.7868	8.09865e-25	1.21773e-23	43.996	10.2866
ITGAE	-1.39654	3.82945	-14.5529	8.15008e-25	1.2243e-23	40.6667	-10.286
RHBDL1	-3.05631	-0.657765	-14.5232	8.60326e-25	1.29114e-23	42.5739	-10.2808
SPINK5	6.08214	1.12307	19.3802	8.86096e-25	1.32855e-23	51.8772	10.2779
ATP23	1.46674	2.78703	16.8264	9.28319e-25	1.39054e-23	46.7716	10.2734
SHD	1.90507	2.21772	16.8775	9.51892e-25	1.4245e-23	40.6849	10.271
KDM5D	-1.09397	-0.656468	-13.9487	1.00345e-24	1.50023e-23	38.1714	-10.2659
ZDHHC6	-0.874593	5.56518	-15.3383	1.03741e-24	1.54954e-23	44.6889	-10.2627
CEACAM6	3.35206	9.07019	15.6037	1.03882e-24	1.55017e-23	38.9357	10.2626
ZNF710	1.20716	4.44857	15.1671	1.04276e-24	1.55459e-23	50.4774	10.2622
CCNG1	-1.54315	6.35432	-15.5426	1.05773e-24	1.57542e-23	45.5511	-10.2608
RNF123	-0.899193	4.99595	-15.4688	1.07126e-24	1.59406e-23	45.4543	-10.2596
C15orf48	1.39729	8.0479	16.7444	1.14587e-24	1.70348e-23	42.731	10.2531
ASXL1	-0.988986	4.57342	-14.2614	1.16646e-24	1.73247e-23	47.1683	-10.2514
RAB11A	0.852117	7.23859	13.2728	1.16881e-24	1.73431e-23	45.0993	10.2512
LINC02441	4.46239	2.25104	13.2682	1.19727e-24	1.77488e-23	45.4594	10.2489
RNF223	4.45761	0.0774503	16.2966	1.23969e-24	1.83604e-23	55.4209	10.2455
GRAMD1C	-1.66944	5.00781	-14.6764	1.25506e-24	1.85707e-23	42.0948	-10.2443
ERF	-1.02822	4.7612	-13.2584	1.25925e-24	1.86152e-23	45.0204	-10.244
SULT1C3	-5.94569	-2.30716	-15.8697	1.29696e-24	1.91547e-23	35.5807	-10.2411
TENT4B	-1.38562	4.58723	-14.2869	1.3208e-24	1.94734e-23	46.6356	-10.2394
SMYD4	-1.0668	3.20055	-15.0085	1.321e-24	1.94734e-23	39.4498	-10.2394
UBE2E1	1.07173	5.30966	13.2239	1.50506e-24	2.2166e-23	44.8548	10.2267
EMP1	3.1392	8.60812	18.1763	1.51771e-24	2.23315e-23	48.157	10.2259
NSF	0.936162	5.61831	14.5449	1.5639e-24	2.29896e-23	45.4926	10.223
TCEA3	1.8495	6.05638	14.8547	1.58576e-24	2.32893e-23	52.3014	10.2217
NIPSNAP2	1.13362	5.09252	15.5832	1.59921e-24	2.3465e-23	37.9627	10.2209
SLC4A8	-2.55129	0.0981135	-14.277	1.60425e-24	2.35172e-23	39.1971	-10.2206
FYN	-1.54605	3.87842	-14.1614	1.60902e-24	2.35651e-23	46.038	-10.2203
NINJ1	-1.08054	4.20172	-14.3758	1.6181e-24	2.36761e-23	48.11	-10.2197
ZNF681	2.2354	1.65947	13.2023	1.68269e-24	2.45984e-23	44.906	10.2159
LOC105376567	8.6654	2.22924	19.2157	1.89496e-24	2.76759e-23	46.9844	10.2044
NMUR1	-2.54631	0.700598	-15.1362	1.92198e-24	2.80446e-23	37.8449	-10.203
PI4K2A	-1.05213	4.46597	-16.1183	1.96468e-24	2.86412e-23	44.7713	-10.2009
PCYT1A	-0.780237	6.40401	-15.6749	2.0484e-24	2.9834e-23	47.7671	-10.1968
INSIG2	-1.15411	4.08773	-14.2118	2.26814e-24	3.30041e-23	46.1484	-10.1869
RRAS2	-1.23993	5.054	-14.6459	2.29754e-24	3.3401e-23	48.8657	-10.1857
GALC	-1.41836	5.21203	-15.6923	2.32035e-24	3.37017e-23	40.7472	-10.1847
AIFM2	1.7391	5.06858	16.8152	2.33682e-24	3.39096e-23	42.8782	10.184
BHLHE41	2.95154	3.85776	16.7268	2.35285e-24	3.41109e-23	50.193	10.1834
SVOPL	5.99166	-0.358422	19.8852	2.38759e-24	3.45828e-23	53.3301	10.1819
ADIRF.AS1	-2.04407	0.979911	-14.6946	2.5334e-24	3.66612e-23	40.1495	-10.1762
LOC105375918	3.83038	-1.80627	13.1166	2.61984e-24	3.78773e-23	44.4717	10.1729
EMP2	1.4809	5.40991	14.9705	2.63308e-24	3.80339e-23	40.6637	10.1724
DAP	-0.897178	6.68412	-13.1139	2.65756e-24	3.83524e-23	44.2877	-10.1715
LYSMD2	-1.46315	1.76674	-13.9128	2.69779e-24	3.88974e-23	42.4093	-10.17
RAB9A	1.47789	5.01578	17.7247	2.8301e-24	4.07679e-23	41.7446	10.1654
ARHGEF10L	1.35815	5.29964	14.924	2.83878e-24	4.08557e-23	46.0902	10.1651
LURAP1L	1.95366	3.98949	15.3979	2.85882e-24	4.11066e-23	45.3637	10.1644
ADRB1	-2.32385	-0.244716	-14.084	2.92257e-24	4.1985e-23	40.014	-10.1622
GDPD1	-1.57187	2.24157	-13.0931	2.95898e-24	4.24695e-23	44.1872	-10.161
ATP2A3	1.2698	6.99354	14.7212	2.98719e-24	4.28354e-23	43.5885	10.1601
TMPRSS2	2.06449	8.96225	15.1433	3.09726e-24	4.43734e-23	43.3414	10.1566
FOXA1	1.26957	4.13305	15.277	3.14871e-24	4.50696e-23	42.745	10.155
DLG3	1.19648	6.70193	14.1648	3.20242e-24	4.5797e-23	46.4757	10.1533
ZNF212	-1.13745	3.05643	-13.8484	3.22248e-24	4.6042e-23	43.506	-10.1527
HOXD10	5.40661	-2.42292	17.3728	3.33153e-24	4.75571e-23	37.7234	10.1495
TTPA	5.30514	-0.242122	16.7057	3.37023e-24	4.80661e-23	53.7339	10.1483
TMEM54	1.66086	8.04362	15.2253	3.50245e-24	4.99068e-23	42.0281	10.1446
TTC39C	-1.46704	1.87207	-14.0314	3.51356e-24	5.00199e-23	46.3091	-10.1443
MICAL2	1.27265	7.97676	14.8683	3.56599e-24	5.07206e-23	40.9663	10.1428
ANKDD1B	4.27947	0.421942	18.1827	3.59388e-24	5.10713e-23	47.3246	10.1421
TBC1D10A	1.09853	4.07731	15.7136	3.71224e-24	5.27059e-23	46.6504	10.1389
UGT1A3	-5.63289	-1.5312	-15.3777	3.73022e-24	5.29135e-23	38.6166	-10.1384
C9orf152	1.58459	4.96149	13.0449	3.79786e-24	5.38247e-23	43.9432	10.1367
BCO1	-3.07127	3.51472	-14.2499	3.8355e-24	5.43092e-23	39.027	-10.1357
ITPRIPL2	1.14311	4.70024	14.8659	3.97401e-24	5.62201e-23	44.4156	10.1322
SLC16A13	-1.6321	1.52897	-15.0171	4.18406e-24	5.91387e-23	40.4034	-10.1272
ATF5	-1.14996	4.12578	-14.7544	4.2958e-24	6.06638e-23	44.2759	-10.1246
CEP120	-1.30203	3.79152	-14.3565	4.6024e-24	6.49353e-23	43.3956	-10.1179
TEKT3	-3.77577	-2.39347	-14.2442	4.68329e-24	6.60177e-23	36.1097	-10.1162
ACO1	-1.03469	6.16301	-14.0002	4.71064e-24	6.6344e-23	42.9541	-10.1156
AMOTL2	-1.29069	3.04428	-13.0019	4.74748e-24	6.68032e-23	43.6949	-10.1148
STX19	2.07622	3.92513	15.9754	4.88124e-24	6.86242e-23	49.1738	10.1121
LINC02980	-2.01899	1.08231	-14.4377	5.06223e-24	7.11055e-23	38.8001	-10.1086
PLIN2	-1.97025	6.71412	-14.8954	5.22568e-24	7.3336e-23	39.4185	-10.1054
ORMDL3	-1.02374	5.81181	-13.8627	5.48219e-24	7.68675e-23	46.6686	-10.1007
ZNF827	-1.07507	4.29838	-12.9596	5.90968e-24	8.2788e-23	43.4673	-10.0934
HAS3	4.67648	3.04731	18.1881	5.98811e-24	8.38123e-23	37.2981	10.0921
GDPD3	2.37546	5.4215	15.635	6.06267e-24	8.47807e-23	39.8624	10.0909
OGG1	-0.979738	3.53622	-15.03	6.16403e-24	8.61219e-23	43.6595	-10.0892
JAG2	-2.16253	2.16575	-14.1486	6.19374e-24	8.64604e-23	38.5637	-10.0888
DACH1	-1.76923	2.01314	-14.2094	6.52057e-24	9.09424e-23	40.7997	-10.0837
CYP2S1	-2.94605	5.93122	-15.6403	6.62484e-24	9.2315e-23	39.1775	-10.0822
NOXO1	2.00704	2.08011	15.8195	6.76122e-24	9.41324e-23	41.1416	10.0802
LOC101928994	6.30926	-1.1977	17.5868	6.81776e-24	9.4836e-23	38.1063	10.0793
MGAT1	-0.853696	6.40421	-12.9283	6.95434e-24	9.66506e-23	43.3243	-10.0774
LOC124909353	5.88299	-1.92673	19.1039	6.97855e-24	9.69019e-23	58.1011	10.0771
LMTK3	-2.62437	1.70695	-12.9201	7.25527e-24	1.00656e-22	43.4008	-10.0732
SSUH2	-3.02603	2.28489	-14.1323	7.5314e-24	1.04395e-22	42.1579	-10.0696
SEPTIN10	1.1705	5.50635	13.951	7.53978e-24	1.04419e-22	46.6868	10.0695
RARS1	-0.785338	5.94217	-15.2636	7.8878e-24	1.09143e-22	41.3735	-10.065
KLK15	5.14036	-1.45358	15.8641	8.07699e-24	1.11663e-22	44.2281	10.0627
GTF2IP4	-1.82354	1.40936	-14.6643	8.09322e-24	1.1179e-22	35.5918	-10.0625
RNF128	-1.40156	5.9971	-14.7119	8.45207e-24	1.16644e-22	44.0585	-10.0582
TNMD	3.5235	-0.867474	12.8874	8.59821e-24	1.18558e-22	43.3466	10.0565
COPA	-0.611401	7.65984	-14.9009	8.68758e-24	1.19685e-22	44.7499	-10.0555
DHTKD1	0.926874	4.88347	15.1438	8.72025e-24	1.20031e-22	35.921	10.0551
NAA35	0.590484	4.79793	14.0067	8.83091e-24	1.21448e-22	47.0651	10.0539
GOT2	0.850465	5.92719	15.7791	8.8484e-24	1.21583e-22	35.3801	10.0537
SH3PXD2A	1.10546	5.64125	14.9004	9.12696e-24	1.25301e-22	47.3201	10.0506
LRRK1	1.07079	5.32116	15.0123	9.66343e-24	1.32551e-22	41.1253	10.045
GTF2I	-1.00861	3.98552	-12.863	9.75866e-24	1.33741e-22	42.9685	-10.044
CS	0.713999	7.36986	15.0663	9.77297e-24	1.33821e-22	36.4435	10.0439
PRR5	-1.09522	3.6432	-14.8334	9.85861e-24	1.34877e-22	42.9612	-10.043
PCYT2	-1.0477	5.29779	-14.0035	1.0037e-23	1.37199e-22	42.5517	-10.0413
ACSS2	1.04485	8.07177	14.9969	1.01253e-23	1.38286e-22	42.0268	10.0404
EIF4A3	0.742013	5.22453	15.2701	1.02627e-23	1.40041e-22	46.1617	10.0391
KDM1B	1.36423	5.26285	16.092	1.0565e-23	1.44042e-22	40.6198	10.0362
TECR	-0.8313	5.44206	-13.9827	1.06576e-23	1.45174e-22	43.1214	-10.0354
ACKR2	3.03109	1.28325	16.0821	1.06665e-23	1.45174e-22	38.1929	10.0353
RESF1	-1.53848	6.23932	-15.0292	1.1106e-23	1.51027e-22	47.9593	-10.0313
KLHL5	-1.81071	3.30734	-12.8358	1.12418e-23	1.52742e-22	42.8419	-10.0301
FAM184B	5.0459	-2.54084	15.7388	1.12923e-23	1.53296e-22	41.6124	10.0296
SLC4A2	-1.00679	4.82611	-12.8291	1.16424e-23	1.57912e-22	42.7961	-10.0266
MYOF	2.23112	5.88017	15.168	1.17058e-23	1.58636e-22	43.5036	10.0261
MCTP2	0.92248	5.46131	14.6477	1.17208e-23	1.58703e-22	42.1351	10.026
LIPT1	-1.28242	1.72297	-13.6057	1.17324e-23	1.58724e-22	45.482	-10.0259
DLAT	0.876396	5.53945	15.0732	1.20651e-23	1.63085e-22	38.7247	10.0231
TPRA1	-0.837895	3.81881	-13.6159	1.21097e-23	1.6353e-22	46.8124	-10.0227
NCOA1	-0.837171	6.06832	-14.461	1.21187e-23	1.6353e-22	47.4345	-10.0227
MTX2	0.751271	4.46668	15.0573	1.26059e-23	1.69959e-22	43.1946	10.0188
TMEM141	1.4913	6.38506	13.763	1.29811e-23	1.74868e-22	44.3432	10.0159
HAVCR1	6.99901	-0.980707	17.2093	1.31406e-23	1.76766e-22	36.5433	10.0147
KRCC1	1.04728	5.90538	14.8369	1.31444e-23	1.76766e-22	41.7194	10.0146
LOC124901902	-2.33566	1.19699	-14.6902	1.32172e-23	1.77594e-22	37.0741	-10.0141
PRKCA	-1.19763	5.41539	-14.5256	1.32936e-23	1.78469e-22	41.0122	-10.0135
CYP4V2	-1.39257	4.25755	-13.9467	1.34656e-23	1.80624e-22	42.308	-10.0122
HOXC6	-3.56912	-0.903763	-13.7401	1.36948e-23	1.83543e-22	39.2021	-10.0106
PCSEAT	5.53843	-1.47455	16.561	1.41169e-23	1.88899e-22	43.9049	10.0076
APOBEC1	-2.63241	4.38552	-12.792	1.41184e-23	1.88899e-22	42.6232	-10.0076
GJB2	1.5289	4.98335	14.8988	1.48101e-23	1.97986e-22	45.9775	10.0028
VLDLR.AS1	5.80751	-1.90182	16.0303	1.5189e-23	2.02879e-22	37.6678	10.0003
ZNF487	-1.32062	2.00932	-12.7751	1.54128e-23	2.05696e-22	42.5227	-9.99888
CCDC127	-1.06716	2.9709	-13.9015	1.57025e-23	2.09384e-22	40.0884	-9.99704
DEFA5	-7.53359	4.54793	-14.3781	1.63323e-23	2.17599e-22	41.9097	-9.99314
BCL11B	-1.65324	2.39047	-13.8532	1.64572e-23	2.19078e-22	41.2192	-9.99239
MCCC2	0.831389	5.83078	14.4044	1.68543e-23	2.24175e-22	37.194	9.99002
RAMP1	-3.9177	0.84133	-13.4394	1.70025e-23	2.25956e-22	42.4444	-9.98915
PGM1	0.981508	6.68001	12.7555	1.70684e-23	2.26641e-22	42.4169	9.98877
ZSWIM6	0.868631	5.16291	14.7217	1.70917e-23	2.26759e-22	45.318	9.98864
SLC35E4	2.02779	1.4863	16.2481	1.72968e-23	2.29288e-22	33.7516	9.98745
CLOCK	-0.963338	5.13516	-13.8256	1.76302e-23	2.33511e-22	47.4413	-9.98556
KLF4	1.51088	8.35628	14.2632	1.82821e-23	2.41942e-22	39.6655	9.98196
PDE4DIPP2	-1.65017	1.71678	-12.7388	1.86202e-23	2.4621e-22	42.3515	-9.98014
STAU2	-1.10264	5.27403	-14.0142	1.97934e-23	2.61505e-22	41.6869	-9.97408
TRABD2A	1.99379	4.55797	14.8133	1.98202e-23	2.6164e-22	49.4014	9.97394
GPX4	-1.53973	6.31581	-14.1357	1.98953e-23	2.62412e-22	46.446	-9.97357
MEIS3P1	1.77478	2.53908	14.8234	1.9923e-23	2.62558e-22	41.0483	9.97343
WFS1	-1.47731	2.90715	-13.4769	2.00477e-23	2.6398e-22	41.0129	-9.97281
TPPP	-2.87341	2.30383	-14.343	2.03125e-23	2.67245e-22	37.6565	-9.97151
LOC105377483	5.74494	-2.73523	15.6881	2.05277e-23	2.69852e-22	41.2042	9.97046
SEMA3C	1.53364	5.88042	14.3158	2.11371e-23	2.77631e-22	37.9179	9.96755
LINC00507	5.10429	-2.93571	18.5259	2.149e-23	2.82032e-22	48.0996	9.96591
GLB1L	-1.85183	1.73047	-13.5106	2.18736e-23	2.86828e-22	40.834	-9.96415
REG4	-3.91291	6.9047	-14.5559	2.19746e-23	2.87913e-22	50.3664	-9.96369
C5	-3.30835	0.362936	-13.6226	2.22065e-23	2.9071e-22	35.4515	-9.96265
PHF21A	-0.947419	3.63974	-12.7026	2.24871e-23	2.94139e-22	42.1349	-9.9614
RPS6KA6	2.05454	3.23038	17.1116	2.32131e-23	3.03384e-22	43.5562	9.95824
FSIP1	5.11689	-0.220093	16.8274	2.34598e-23	3.06355e-22	49.9907	9.95719
LOC124901061	3.11373	1.87263	16.0482	2.36098e-23	3.0806e-22	40.1139	9.95656
ZP2	-4.54939	-2.52413	-13.6116	2.40961e-23	3.14144e-22	46.879	-9.95453
SMC6	0.850743	5.28664	14.4359	2.45815e-23	3.20209e-22	38.1197	9.95254
ARHGAP39	1.35053	2.34755	14.7698	2.53307e-23	3.29695e-22	38.8393	9.94956
PPP2R5D	-1.0203	6.05849	-14.6416	2.64112e-23	3.43476e-22	45.6441	-9.9454
FAM114A2	-0.693986	3.72154	-15.1736	2.67642e-23	3.4778e-22	41.1047	-9.94408
MFSD4B	-1.09622	3.42151	-14.2554	2.68029e-23	3.47997e-22	43.8707	-9.94393
CYP27A1	-2.11164	6.0341	-14.3049	2.68321e-23	3.4809e-22	46.7341	-9.94383
TMEM229A	-5.05957	-0.18081	-14.3315	2.76959e-23	3.58836e-22	47.8547	-9.94067
PMVK	-0.83486	4.28063	-14.2148	2.77059e-23	3.58836e-22	43.3345	-9.94063
TRAF3IP2	1.36944	5.67775	15.5873	2.79817e-23	3.62111e-22	41.7025	9.93965
AKR7A3	-1.48745	6.58064	-15.3517	2.81078e-23	3.63444e-22	38.9242	-9.9392
NR3C1	-1.66802	4.93321	-14.5376	2.86227e-23	3.698e-22	50.1983	-9.93739
ZNF888	1.17751	3.20412	16.1164	2.94813e-23	3.80581e-22	40.1428	9.93445
PTMA	0.630158	8.59977	14.4487	3.00836e-23	3.88039e-22	46.3459	9.93243
PROM2	3.08077	3.51012	17.2571	3.03261e-23	3.90848e-22	49.294	9.93163
GOLGA3	0.99769	6.26022	15.2745	3.09925e-23	3.99111e-22	43.0353	9.92946
SPIDR	0.765032	3.88628	13.8208	3.14722e-23	4.04957e-22	39.9535	9.92793
MAGIX	1.81537	1.30299	17.1528	3.24621e-23	4.17355e-22	40.6094	9.92484
ADCK2	0.973257	3.6134	13.8707	3.29915e-23	4.23816e-22	45.0754	9.92323
COMMD7	0.924685	4.50464	12.628	3.31729e-23	4.258e-22	41.7689	9.92268
CDC42SE1	0.924173	6.0608	15.6394	3.38973e-23	4.34745e-22	38.4788	9.92052
ENO3	-1.66282	0.55697	-12.6192	3.47355e-23	4.45133e-22	41.7243	-9.91809
PLA2G4C	-3.00072	2.16259	-14.2286	3.47672e-23	4.45178e-22	35.5158	-9.91799
SMAD4	-0.712234	5.27776	-14.9969	3.54496e-23	4.53548e-22	42.9282	-9.91605
LOC105374606	5.19544	-2.4035	15.6087	3.6635e-23	4.68335e-22	39.553	9.91277
TTYH3	-1.64175	5.75227	-14.2913	3.71507e-23	4.74543e-22	47.4213	-9.91137
BIK	2.09192	1.7388	14.2712	3.84195e-23	4.90353e-22	46.0528	9.90802
NRDE2	-0.594019	3.94124	-13.7215	3.90206e-23	4.97623e-22	39.5776	-9.90647
FFAR2	-3.13545	0.655628	-13.7769	4.01515e-23	5.11632e-22	36.3682	-9.90361
TEX11	7.12336	1.6793	18.9703	4.0673e-23	5.1786e-22	44.1667	9.90232
MPP7	1.41977	5.66077	13.7774	4.18438e-23	5.32337e-22	40.5885	9.89948
ST7	-0.818227	3.02172	-13.716	4.25082e-23	5.40354e-22	41.1145	-9.89791
PKIB	1.94608	7.12643	13.5167	4.29477e-23	5.45502e-22	41.5802	9.89688
MTM1	0.957807	5.63524	14.7553	4.3536e-23	5.52529e-22	38.1074	9.89552
ALCAM	-1.34115	4.2357	-14.1063	4.38247e-23	5.55746e-22	39.9271	-9.89485
EPHA1	-1.13629	3.82932	-13.4025	4.50627e-23	5.70987e-22	42.5201	-9.89207
TRPM4	0.995545	7.02338	14.3296	4.625e-23	5.85562e-22	36.6661	9.88946
DHX15	0.665863	6.5959	13.9977	4.88719e-23	6.18261e-22	45.0313	9.88394
DHRS4L2	-1.19554	3.37246	-13.7585	4.96327e-23	6.27383e-22	37.8412	-9.88239
FANCC	-0.887594	2.97719	-13.4976	5.00637e-23	6.32325e-22	41.449	-9.88153
ZNF69	1.38031	2.13182	14.7678	5.03988e-23	6.36048e-22	37.6706	9.88086
PDK3	-1.31918	5.46498	-14.866	5.05721e-23	6.37726e-22	37.5175	-9.88052
RMND1	-0.986727	3.75763	-13.6914	5.22578e-23	6.58456e-22	39.319	-9.87723
KCNJ2	2.74602	2.80814	15.832	5.35913e-23	6.74721e-22	42.8256	9.8747
METTL16	-0.955845	3.48334	-14.3215	5.44114e-23	6.845e-22	38.5645	-9.87318
ALDH6A1	-1.30061	5.4435	-12.5197	5.83669e-23	7.33676e-22	41.1923	-9.86614
SH3BGRL3	1.60319	7.65028	15.1099	5.88318e-23	7.38932e-22	40.2372	9.86535
SLC3A1	-2.51742	7.21752	-15.5133	6.17975e-23	7.75563e-22	41.0073	-9.86041
TMEM205	-0.969522	3.75566	-12.5074	6.22468e-23	7.80581e-22	41.1098	-9.85968
SCAPER	-1.12391	4.07403	-13.3442	6.28085e-23	7.8638e-22	40.9062	-9.85878
SEC13	-1.07926	6.21847	-15.9563	6.28088e-23	7.8638e-22	43.5477	-9.85878
RBMS2	1.3256	4.13588	12.5039	6.34028e-23	7.93188e-22	41.1381	9.85783
FAM107B	1.40808	6.83145	13.5884	6.59129e-23	8.23937e-22	44.2379	9.85393
DFFB	-1.31698	1.88151	-12.4826	7.08605e-23	8.85084e-22	40.9939	-9.84666
EPB41L3	-1.24701	7.15214	-14.1242	7.45099e-23	9.29931e-22	42.451	-9.84161
NGEF	-1.09523	5.32409	-14.2618	7.51134e-23	9.36722e-22	43.6805	-9.8408
H2AJ	1.32512	5.42029	16.7564	7.67574e-23	9.56468e-22	36.4101	9.83862
DHX32	0.772715	5.64647	12.4646	7.78638e-23	9.6949e-22	40.9032	9.83718
BCL10	1.46323	5.94956	14.7202	8.01455e-23	9.97113e-22	39.2711	9.83427
LOC102725159	-5.06782	-1.29186	-13.4793	8.04845e-23	1.00054e-21	45.4808	-9.83385
SSTR5.AS1	-3.12655	-0.755945	-13.0046	8.07454e-23	1.003e-21	40.224	-9.83352
L1TD1	7.19657	0.783212	18.1208	8.18643e-23	1.01609e-21	41.3633	9.83214
STIM1	0.937203	5.76728	13.5209	8.22383e-23	1.01994e-21	43.6306	9.83168
CD74	-2.36509	10.1935	-14.163	8.23774e-23	1.02086e-21	45.6673	-9.83151
CCNJL	2.38157	3.78862	15.8474	8.30953e-23	1.02895e-21	37.5916	9.83063
CPQ	-1.18359	4.61022	-14.906	8.47244e-23	1.0483e-21	43.5083	-9.82868
RHBDD1	-0.646878	4.20721	-14.0584	8.52996e-23	1.05459e-21	41.5673	-9.828
JPH1	2.62309	1.53458	12.4448	8.6363e-23	1.0669e-21	41.0046	9.82675
CDC14B	-0.877579	4.89808	-13.6546	8.74575e-23	1.07958e-21	43.2538	-9.82548
CDR2	-1.08147	4.78461	-14.2547	8.80575e-23	1.08613e-21	37.4504	-9.82479
FFAR4	3.36625	2.94663	15.793	8.81883e-23	1.0869e-21	49.6153	9.82464
RNF220	-0.640356	5.07407	-12.4398	8.86158e-23	1.09132e-21	40.7689	-9.82415
NIPA1	-0.843859	4.33633	-12.4393	8.88492e-23	1.09334e-21	40.7572	-9.82389
FUT3	1.38251	7.31506	13.6524	9.3183e-23	1.14577e-21	45.7032	9.81909
MRPL13	0.960874	4.92971	14.5782	9.36369e-23	1.15046e-21	45.3919	9.8186
AMN	-1.58798	7.57451	-14.8724	9.78508e-23	1.2013e-21	32.8125	-9.81416
REEP3	-1.3883	5.84195	-14.6405	9.9046e-23	1.21503e-21	40.5973	-9.81293
MCU	0.915154	6.51337	14.697	1.01427e-22	1.24327e-21	41.9856	9.81054
VPS37B	1.25061	6.29013	14.599	1.02162e-22	1.25131e-21	39.4801	9.80981
ARHGAP44.AS1	5.31055	-2.15789	15.5221	1.02255e-22	1.25147e-21	46.6936	9.80972
HLA.DRA	-2.40017	9.42692	-14.4627	1.04711e-22	1.28054e-21	40.6649	-9.80732
AGAP11	-2.61704	0.683623	-14.0518	1.06281e-22	1.29873e-21	36.6665	-9.80582
LOC124905124	-3.08851	-1.54295	-12.4021	1.07973e-22	1.31839e-21	40.654	-9.80422
REPS2	1.28572	3.27553	13.9037	1.09078e-22	1.33085e-21	43.8663	9.8032
ANPEP	-2.82717	11.7096	-14.6611	1.09591e-22	1.33608e-21	36.9551	-9.80272
ARTN	5.4659	-1.9516	15.6884	1.10141e-22	1.34175e-21	38.3969	9.80222
GLRA2	4.59178	-1.5363	15.0181	1.11992e-22	1.36224e-21	38.7484	9.80053
LDLRAD4	-1.1702	4.09477	-14.7776	1.11995e-22	1.36224e-21	37.9695	-9.80053
CD68	-1.58933	7.7423	-14.8227	1.22335e-22	1.48686e-21	41.4756	-9.79161
UQCRFS1	0.974256	6.63304	13.9483	1.22564e-22	1.4885e-21	43.1045	9.79142
LOC124900192	2.30897	0.751957	12.3751	1.24362e-22	1.50917e-21	40.5817	9.78995
TBC1D8B	-0.984275	3.95682	-13.6713	1.26429e-22	1.53308e-21	42.7426	-9.78828
LOC105376938	5.79202	-2.14266	15.368	1.26815e-22	1.53658e-21	32.5915	9.78797
LOC105369890	5.3445	0.594739	17.2139	1.27569e-22	1.54452e-21	43.5683	9.78737
DNPEP	-0.928477	6.22749	-14.4918	1.28202e-22	1.551e-21	44.0652	-9.78687
ERO1B	-1.70013	1.70902	-12.9172	1.28843e-22	1.55756e-21	39.864	-9.78637
SLC9A6	-0.869894	4.24401	-13.829	1.33206e-22	1.60907e-21	38.854	-9.783
GNAQ	1.19623	6.62661	13.4545	1.35547e-22	1.6361e-21	41.0161	9.78123
DEFA6	-8.20646	3.11028	-13.5753	1.3587e-22	1.63875e-21	38.3293	-9.78099
MKLN1.AS	-1.37706	1.53497	-13.3578	1.38634e-22	1.67081e-21	37.0647	-9.77896
UNC13B	0.963492	6.12716	12.3528	1.39755e-22	1.68185e-21	40.3153	9.77814
WASHC2C	1.1965	5.67361	15.5293	1.39764e-22	1.68185e-21	35.1781	9.77813
ACTG1P25	-4.015	-0.814232	-13.4125	1.4075e-22	1.69243e-21	39.1266	-9.77742
LOC105373830	4.41044	-2.37071	12.3501	1.41694e-22	1.70249e-21	40.4468	9.77674
SPIRE2	1.27001	5.15495	14.312	1.43719e-22	1.72551e-21	38.5952	9.77531
REG3A	-8.11651	3.86495	-13.7873	1.48745e-22	1.78448e-21	40.1918	-9.77183
GOLIM4	-0.80292	7.43107	-13.0751	1.49357e-22	1.79046e-21	41.9291	-9.77141
SUN1	0.691146	6.01094	13.5475	1.49551e-22	1.79143e-21	44.4829	9.77128
STARD13	0.988742	3.8161	15.152	1.53098e-22	1.83233e-21	36.3044	9.7689
SLC38A4	6.26473	2.03837	16.2163	1.53197e-22	1.83233e-21	41.1206	9.76884
MXI1	1.82601	7.09031	14.7807	1.54187e-22	1.84277e-21	34.4001	9.76819
ZSCAN30	-1.12103	3.08554	-12.9679	1.5513e-22	1.85264e-21	40.4561	-9.76757
ALDH1A1	-1.72608	7.36704	-14.28	1.5643e-22	1.86676e-21	39.9168	-9.76672
SLC25A38	0.770285	4.43215	14.555	1.58588e-22	1.89107e-21	48.4894	9.76533
FAM217B	-1.05671	2.71406	-14.542	1.70586e-22	2.03262e-21	36.3644	-9.75794
HNMT	1.46588	5.31954	14.8678	1.71926e-22	2.04704e-21	37.7062	9.75715
PCSK1	-2.15846	2.07478	-12.7986	1.80059e-22	2.14225e-21	41.6334	-9.75246
SUSD1	0.934101	3.81206	14.0255	1.82122e-22	2.16516e-21	38.4402	9.7513
JADE2	-1.49731	4.62324	-13.5995	1.8303e-22	2.17433e-21	39.6828	-9.75079
PPP2R5B	1.03449	4.05541	12.2944	1.89713e-22	2.25202e-21	40.0384	9.74715
SLC45A4	1.40105	4.46012	14.2978	1.91887e-22	2.27612e-21	42.0365	9.746
PHAX	0.586492	4.58141	13.9695	1.95996e-22	2.32312e-21	42.1562	9.74384
ACAT2	1.71175	5.1749	15.0843	1.96162e-22	2.32333e-21	37.2429	9.74376
MFHAS1	1.03883	4.37801	15.0309	1.98249e-22	2.3463e-21	36.0892	9.74268
UGT1A8	2.37234	3.35048	13.5417	1.98423e-22	2.34659e-21	45.1409	9.74259
PPP1R1B	2.22707	6.21988	13.85	2.05266e-22	2.4257e-21	40.0358	9.73915
MYO1B	1.64076	5.85848	13.8611	2.06027e-22	2.43287e-21	39.6103	9.73877
ABCC6P1	-1.71332	1.81854	-13.2959	2.10899e-22	2.48854e-21	38.3517	-9.7364
CD1D	-1.31608	2.2998	-13.0515	2.13448e-22	2.51674e-21	38.9195	-9.73518
IL1R2	4.23912	3.23941	15.7597	2.22395e-22	2.62028e-21	45.4939	9.731
ADGRG7	-2.30611	5.92488	-14.4332	2.27901e-22	2.68315e-21	48.395	-9.72851
MRPL12	1.20591	4.91084	13.9621	2.28134e-22	2.68388e-21	37.0662	9.72841
CSTB	1.4638	6.93894	15.2966	2.32838e-22	2.7372e-21	42.7196	9.72633
ZNF702P	2.14069	1.1164	13.7547	2.33935e-22	2.74804e-21	42.6803	9.72585
LARS2	0.957217	4.23981	14.1667	2.36063e-22	2.76994e-21	33.5263	9.72493
LINC02086	2.02098	3.67927	12.2527	2.36151e-22	2.76994e-21	39.9206	9.72489
MFSD4A	2.08883	3.17715	14.7739	2.40354e-22	2.81716e-21	39.684	9.7231
ATP5F1B	0.966348	9.78496	14.3532	2.40837e-22	2.82072e-21	37.817	9.72289
DSG3	-5.14267	-2.00333	-13.0546	2.41282e-22	2.82385e-21	34.8186	-9.72271
SHROOM1	1.16167	5.57296	14.237	2.52446e-22	2.95231e-21	37.6982	9.7181
DMAC2	-0.901611	5.14765	-13.368	2.68429e-22	3.13691e-21	40.1131	-9.71185
DMRT2	4.3986	-1.78922	14.5775	2.69074e-22	3.14002e-21	35.8906	9.7116
MRPL55	-0.943531	2.87807	-12.8615	2.69094e-22	3.14002e-21	41.6692	-9.71159
PGGHG	-2.0966	2.64666	-13.4206	2.7057e-22	3.15492e-21	37.5262	-9.71104
PIGZ	4.12629	4.77945	16.0361	2.74549e-22	3.19895e-21	48.3954	9.70955
TNFAIP8L1	-1.37125	2.34944	-13.014	2.79101e-22	3.24959e-21	37.881	-9.70787
XPNPEP1	-1.08452	6.55095	-14.8069	2.80214e-22	3.26015e-21	34.3215	-9.70747
LOC107986847	4.81207	-2.23174	15.9242	2.81881e-22	3.27712e-21	40.519	9.70686
DNAJC16	0.574998	4.32524	13.2639	2.8908e-22	3.35835e-21	42.1999	9.70429
NLK	0.780726	4.0215	12.2101	2.95195e-22	3.42687e-21	39.5864	9.70216
PBX2	-0.643246	4.45977	-12.2095	2.96163e-22	3.43558e-21	39.5569	-9.70182
MIER3	1.82641	7.41686	14.3552	2.96496e-22	3.43692e-21	36.5766	9.70171
METTL2A	0.678545	3.23095	13.8451	2.99163e-22	3.46529e-21	37.7866	9.70079
TMEM14A	-1.02453	3.26903	-12.9388	3.02887e-22	3.50585e-21	41.374	-9.69953
KDELR3	-1.73266	4.08515	-13.8155	3.11586e-22	3.6039e-21	34.7751	-9.69664
GK	-1.72204	6.05028	-14.2607	3.13775e-22	3.62656e-21	33.6193	-9.69593
LOC105369724	4.49189	2.13274	16.3815	3.24322e-22	3.74572e-21	38.2276	9.69255
FZD7	-1.78508	2.75812	-13.7251	3.26489e-22	3.76799e-21	31.6534	-9.69187
CASR	-2.92638	-0.926842	-13.2457	3.29476e-22	3.79968e-21	39.0126	-9.69094
TRPV1	-1.37308	2.68793	-13.4219	3.45328e-22	3.97959e-21	35.4141	-9.68614
CCDC152	-2.32538	0.424439	-12.9662	3.59646e-22	4.14157e-21	34.9889	-9.68199
SNX13	1.11772	6.1354	14.6669	3.68552e-22	4.24104e-21	36.5507	9.67949
HEATR5A	1.08501	6.04875	13.8132	3.85373e-22	4.43137e-21	42.9013	9.67493
TLN2	1.45167	5.09994	14.1211	3.8754e-22	4.45304e-21	44.9209	9.67435
FAM120AOS	0.999135	6.2503	13.7569	3.89798e-22	4.47573e-21	40.4764	9.67376
AGO4	-0.888286	4.08883	-13.1481	3.95022e-22	4.53242e-21	41.969	-9.6724
TK2	-0.963757	3.86564	-14.4388	3.98325e-22	4.567e-21	38.6029	-9.67154
SREBF2	1.19079	7.48044	13.465	4.03529e-22	4.62331e-21	36.0823	9.67021
FADS6	-4.74136	2.71429	-12.1504	4.03842e-22	4.62354e-21	39.3963	-9.67014
SYK	-0.84721	5.89251	-13.2229	4.08171e-22	4.66972e-21	38.3038	-9.66904
HMGCR	1.26355	7.18159	13.4063	4.09411e-22	4.68051e-21	36.5001	9.66873
ZC3H7A	-0.621667	4.80701	-13.5135	4.11095e-22	4.69636e-21	38.2743	-9.66831
SLC45A3	1.77129	3.25325	14.3483	4.21412e-22	4.81074e-21	44.2331	9.66578
ANKRD29	-2.39919	0.506788	-14.0783	4.296e-22	4.90004e-21	34.9828	-9.66381
RPL13AP20	3.53935	-2.25827	12.1385	4.29855e-22	4.90004e-21	39.3311	9.66375
EFNA5	3.00135	1.30379	15.0808	4.37197e-22	4.98014e-21	39.6506	9.66201
EHHADH	1.10154	5.50625	13.3975	4.60105e-22	5.2373e-21	36.243	9.65678
SLC16A9	5.37168	4.25433	16.1523	4.68275e-22	5.32646e-21	42.376	9.65497
LOC124904280	4.32921	-2.74855	15.2753	4.68617e-22	5.32651e-21	42.667	9.6549
TTR	-2.74665	-0.882233	-12.8264	4.81246e-22	5.46613e-21	37.0177	-9.65217
LOC101927026	-3.37071	-1.50382	-13.1539	4.89127e-22	5.55164e-21	36.9627	-9.65051
JARID2	-0.752233	3.83074	-12.113	4.91594e-22	5.57564e-21	39.0527	-9.64999
LMO4	-1.27123	4.93525	-13.7094	4.94678e-22	5.60659e-21	38.9294	-9.64935
RIMKLB	-2.2571	1.71559	-13.0389	5.00002e-22	5.66286e-21	32.8578	-9.64825
LOC105371671	4.18674	-2.19879	14.123	5.17318e-22	5.85478e-21	44.8386	9.64476
STXBP6	-1.61011	3.55819	-12.8991	5.18111e-22	5.85619e-21	38.1928	-9.6446
CCND3	0.869088	5.25844	12.1029	5.18184e-22	5.85619e-21	39.0104	9.64459
KCNG3	3.42256	-0.104367	12.1022	5.20159e-22	5.8743e-21	39.2677	9.6442
FOXD2.AS1	2.1698	1.34924	14.5327	5.51355e-22	6.22215e-21	40.8313	9.63822
IQCD	3.72077	-0.0215524	14.6659	5.9038e-22	6.6578e-21	43.122	9.6312
MCOLN2	4.2838	3.2321	15.4275	6.0581e-22	6.82693e-21	33.6822	9.62855
SGMS2	-1.23052	5.68884	-13.7068	6.17059e-22	6.94874e-21	39.4487	-9.62665
GXYLT2	3.11658	0.571571	15.4406	6.20071e-22	6.97768e-21	41.2741	9.62615
TNFSF15	-2.56195	2.2101	-13.8419	6.40706e-22	7.20475e-21	31.5617	-9.62279
LRRC56	2.58075	2.05918	14.7062	6.42722e-22	7.22227e-21	34.5137	9.62246
SCML4	-1.72802	1.91244	-13.2961	7.05212e-22	7.91884e-21	36.0927	-9.61292
DDAH2	1.94395	5.10258	13.6901	7.11481e-22	7.98356e-21	36.5836	9.61201
MVP.DT	2.29932	2.73431	14.7281	7.23392e-22	8.11144e-21	34.847	9.6103
PRDX6.AS1	2.76258	-1.22511	12.0289	7.64649e-22	8.56797e-21	38.7426	9.60459
NUP50.DT	2.13107	1.54957	14.7621	7.66998e-22	8.5882e-21	32.6038	9.60427
PHB1	1.09336	6.46402	13.5135	7.68524e-22	8.59919e-21	37.8034	9.60406
ARHGEF40	1.43395	4.12138	14.6533	7.76848e-22	8.68617e-21	32.645	9.60295
CDYL	0.829533	4.37731	13.2447	7.83914e-22	8.75897e-21	42.8435	9.60202
CLCN2	1.52633	6.28536	13.5308	8.0098e-22	8.94334e-21	36.821	9.5998
TMEM98	-0.965944	6.16558	-13.5399	8.25861e-22	9.20957e-21	44.9177	-9.59665
ADGRG5	-2.06977	1.52808	-13.1938	8.25992e-22	9.20957e-21	36.7437	-9.59663
HLA.DRB1	-2.6667	8.20261	-14.6722	8.30637e-22	9.25483e-21	35.7594	-9.59605
GNB1	-0.727545	8.3431	-13.3473	8.71734e-22	9.70588e-21	40.6056	-9.59107
CTSO	-1.22799	5.29969	-13.427	8.88696e-22	9.88776e-21	41.3781	-9.58908
QDPR	-1.00888	3.59869	-13.3173	9.00364e-22	1.00105e-20	36.4757	-9.58774
RAG1	-1.79638	1.37032	-12.824	9.16103e-22	1.01784e-20	34.0512	-9.58595
SYNC	2.23579	3.05966	13.1886	9.39934e-22	1.04358e-20	44.0659	9.5833
CASP7	1.20897	8.0435	14.6202	9.41367e-22	1.04443e-20	35.8054	9.58314
ADM2	-2.11925	1.96425	-13.2973	9.44376e-22	1.04704e-20	35.2685	-9.58281
HOPX	-2.01623	1.74187	-12.8844	9.5604e-22	1.05923e-20	37.7224	-9.58154
SYTL2	1.33174	7.29401	13.9768	9.63017e-22	1.06621e-20	38.5478	9.58079
GSR	-0.841542	6.94625	-13.2366	9.86866e-22	1.09185e-20	37.5966	-9.57827
FGF9	-2.47948	0.332428	-13.6232	1.01524e-21	1.12182e-20	34.627	-9.57534
DNAJC11	0.827429	5.64326	13.2303	1.01538e-21	1.12182e-20	35.8576	9.57532
PPIP5K2	1.03451	5.42109	13.7772	1.01839e-21	1.12436e-20	47.4357	9.57502
MTFR1L	-0.639498	4.721	-14.0892	1.02367e-21	1.1294e-20	36.7396	-9.57448
RTN4IP1	1.31398	2.58562	13.5509	1.03704e-21	1.14336e-20	42.6431	9.57314
LINC02562	2.95657	-0.332318	11.9697	1.04404e-21	1.15027e-20	38.4895	9.57245
CDC42EP2	-1.74223	3.0295	-12.7652	1.05527e-21	1.16182e-20	36.1562	-9.57134
SLC22A18AS	1.58661	4.72085	17.6484	1.19592e-21	1.31577e-20	35.2109	9.5584
DLD	0.743499	6.87213	13.2277	1.20028e-21	1.31964e-20	39.3206	9.55802
INTS6L	1.3976	3.70384	13.4438	1.22332e-21	1.34404e-20	38.141	9.55605
PRKAB1	1.05408	5.6062	13.2825	1.24334e-21	1.36509e-20	36.458	9.55437
CASD1	2.32521	3.86933	14.9236	1.25192e-21	1.37354e-20	48.7261	9.55366
COA3	1.00702	5.31198	13.7873	1.26241e-21	1.38409e-20	38.7192	9.5528
NCKAP5	-1.58916	3.23466	-11.9331	1.26552e-21	1.38654e-20	38.1292	-9.55254
IRF5	-1.81162	2.25658	-12.9631	1.33799e-21	1.46493e-20	36.0379	-9.54677
ITM2B	-0.979244	8.79563	-13.1889	1.34575e-21	1.47239e-20	36.1697	-9.54617
NDUFA10	0.790991	6.71036	13.2244	1.34933e-21	1.4753e-20	43.2542	9.5459
PHRF1	-0.763995	5.28054	-11.9179	1.37147e-21	1.49846e-20	38.0314	-9.54421
PCTP	0.767063	4.76101	12.8426	1.39729e-21	1.52562e-20	40.1	9.54228
GCLM	-1.37269	4.58586	-11.9109	1.4223e-21	1.55185e-20	37.9906	-9.54044
SEMA3B	-1.70085	6.87038	-14.1004	1.47338e-21	1.60647e-20	36.1131	-9.53678
GPRIN3	-1.69054	4.26474	-13.2053	1.47781e-21	1.61019e-20	36.7429	-9.53647
OR2W3	4.67104	-2.35936	14.366	1.4973e-21	1.6303e-20	41.1287	9.53511
SLC36A1	-1.61697	6.86877	-14.1489	1.52483e-21	1.65913e-20	36.2308	-9.53322
NPAP1P9	-2.68175	-0.33854	-12.6807	1.55524e-21	1.69105e-20	34.579	-9.53117
UBA5	-0.711748	4.7991	-12.9278	1.56697e-21	1.70263e-20	38.5905	-9.53039
ANKRD45	4.71453	-2.15019	13.6582	1.57157e-21	1.70646e-20	41.2397	9.53008
MICU2	0.981611	5.53775	12.7045	1.62361e-21	1.76175e-20	41.4318	9.5267
TARS1	0.767039	6.25244	14.743	1.68024e-21	1.82196e-20	33.7244	9.52314
WDR24	-0.841923	2.48802	-12.6246	1.77084e-21	1.91888e-20	41.0964	-9.51768
GATA5	-6.6364	0.834572	-11.8651	1.81105e-21	1.9611e-20	38.1902	-9.51535
GCNT3	1.64299	8.89653	13.3858	1.81874e-21	1.96808e-20	38.5259	9.51491
MUC20	2.4587	5.61377	13.0827	1.82521e-21	1.97372e-20	37.7357	9.51454
GSPT2	1.48753	2.24734	14.1986	1.83611e-21	1.98415e-20	36.7224	9.51392
NCK2	-0.924981	5.87112	-11.859	1.86974e-21	2.01911e-20	37.7265	-9.51203
TFEC	-2.72678	2.72961	-12.5193	1.96202e-21	2.11732e-20	33.241	-9.50702
LOC107986742	4.69249	-1.26711	14.2389	1.97862e-21	2.13378e-20	44.0306	9.50614
VRK2	0.84863	3.5684	13.7721	1.98908e-21	2.14359e-20	35.0509	9.50559
IL17RC	-1.1208	4.40632	-15.7542	2.01326e-21	2.16817e-20	38.4246	-9.50434
ASAH2B	-3.1883	2.09149	-12.6766	2.07181e-21	2.2297e-20	30.6947	-9.50135
PLCH2	-2.35214	1.12149	-13.6382	2.12496e-21	2.28535e-20	30.432	-9.49871
LOC107985219	3.33102	-1.3211	11.8333	2.14055e-21	2.30055e-20	37.7864	9.49795
HDAC9	3.4826	3.1082	15.0472	2.16098e-21	2.32092e-20	37.3454	9.49696
NUDT9	-0.818578	5.09766	-13.3515	2.2274e-21	2.39063e-20	33.7848	-9.49381
MYH7	-3.55088	-2.30682	-12.2007	2.27651e-21	2.44168e-20	37.7693	-9.49154
ZNRF1	0.904472	3.96929	13.8979	2.28668e-21	2.45093e-20	37.796	9.49107
CCSER1	-0.991223	2.70758	-13.5959	2.29515e-21	2.45833e-20	31.9529	-9.49069
SLC1A7	-2.75802	2.09153	-12.4953	2.30604e-21	2.46833e-20	34.918	-9.49019
CTSH	-1.57038	5.57185	-13.826	2.34545e-21	2.50881e-20	36.6882	-9.48843
LINC02986	4.04536	-2.22744	13.9877	2.37527e-21	2.53898e-20	45.8531	9.48711
MARCHF6	-0.802137	6.7998	-13.1254	2.38802e-21	2.55088e-20	39.5434	-9.48655
ATP5PB	0.812705	7.72044	13.3335	2.43609e-21	2.60047e-20	35.5151	9.48447
SLK	0.812774	6.67934	11.8084	2.44178e-21	2.60478e-20	37.4537	9.48423
DDI2	-0.863655	5.0244	-12.7585	2.4826e-21	2.64654e-20	40.119	-9.4825
SPMIP6	-2.97469	-0.796267	-12.5037	2.56392e-21	2.73139e-20	34.1653	-9.47914
TP53INP2	1.94736	7.51897	13.242	2.6076e-21	2.77604e-20	44.7892	9.47738
EFNB1	1.0232	6.48524	13.0026	2.76318e-21	2.93969e-20	37.4462	9.47132
BICD2	1.11168	3.55577	11.7835	2.783e-21	2.95746e-20	37.3674	9.47058
CPNE5	2.93663	2.77761	14.7365	2.78363e-21	2.95746e-20	45.6554	9.47055
NABP1	-1.46838	4.61388	-13.5823	2.7883e-21	2.96043e-20	34.4498	-9.47038
REG1B	-9.13954	3.12714	-14.113	2.8984e-21	3.07527e-20	33.972	-9.46633
MBOAT2	1.69457	4.83805	11.7745	2.91959e-21	3.09567e-20	37.3065	9.46557
MMP24	-2.78473	-0.0596659	-13.1548	3.04716e-21	3.22877e-20	32.08	-9.4611
PLCXD3	-3.19109	-1.18556	-12.2482	3.09577e-21	3.27807e-20	37.4626	-9.45945
AK7	1.74331	1.34435	15.0346	3.11805e-21	3.29945e-20	31.9467	9.4587
ABCB11	7.07011	1.51452	17.2376	3.18634e-21	3.36945e-20	38.3119	9.45643
PHLDB1	1.18066	4.96175	14.3735	3.20011e-21	3.38175e-20	39.5683	9.45598
SOS1	-0.854324	6.09266	-12.9785	3.2926e-21	3.47716e-20	41.3397	-9.453
FAH	-1.41928	2.97795	-12.2984	3.29673e-21	3.4792e-20	37.7614	-9.45287
HOXA11	5.41933	-0.549577	14.8763	3.354e-21	3.53727e-20	49.2304	9.45107
XPA	-1.07404	2.5481	-12.1696	3.54331e-21	3.73443e-20	38.5594	-9.44532
MESP2	3.45946	-1.76773	14.0508	3.57644e-21	3.76684e-20	43.2566	9.44434
HSBP1L1	1.79861	3.48592	17.0468	3.62427e-21	3.81467e-20	41.7408	9.44295
JAG1	1.37585	6.20509	13.9383	3.80711e-21	4.00444e-20	36.6214	9.43779
VPS37C	-0.803323	4.51356	-12.5409	3.8368e-21	4.03299e-20	37.8032	-9.43698
RIMBP2	-1.78796	0.394302	-12.2097	3.91265e-21	4.10998e-20	38.2083	-9.43493
SHLD1	-1.05659	2.17036	-12.8248	4.05891e-21	4.26077e-20	38.0825	-9.43108
THBS1.IT1	4.32626	-1.87498	14.2774	4.07482e-21	4.27463e-20	36.3852	9.43067
TRMT11	-0.80494	3.50515	-12.3174	4.17183e-21	4.37349e-20	39.1639	-9.4282
KL	-2.09333	-0.0966448	-12.8662	4.18845e-21	4.388e-20	32.302	-9.42778
DNM1L	0.73324	5.26166	13.2784	4.26736e-21	4.46771e-20	36.4457	9.42583
ATXN7L3.AS1	2.07551	0.536708	14.1884	4.27167e-21	4.46926e-20	38.234	9.42572
TJAP1	-0.866912	3.13948	-12.4529	4.29263e-21	4.48822e-20	36.2543	-9.42521
PCCA.DT	2.31468	0.665538	13.6962	4.30613e-21	4.49936e-20	40.6239	9.42488
TMEM38B	1.45394	3.90123	12.7596	4.44124e-21	4.63745e-20	42.0699	9.42163
LIMK2	0.948274	5.69831	13.1894	4.49628e-21	4.69182e-20	32.5185	9.42034
NAT8	-4.08135	0.330314	-13.1914	4.50188e-21	4.69457e-20	28.9856	-9.42021
LINC01569	-1.87617	-0.610851	-11.6912	4.53051e-21	4.7213e-20	36.85	-9.41954
CTSV	4.12282	1.03831	15.4355	4.66835e-21	4.86174e-20	35.0281	9.4164
CCNYL1	1.62902	5.34376	13.5091	4.71935e-21	4.91161e-20	33.5104	9.41526
AGAP13P	-3.32341	-1.62267	-12.4683	5.06383e-21	5.26665e-20	35.3828	-9.40785
HMGB3	1.43937	4.62943	12.9678	5.2078e-21	5.41282e-20	36.5018	9.4049
BRINP3	-2.07113	3.0812	-11.6643	5.22113e-21	5.4231e-20	36.7376	-9.40463
ALDH16A1	-0.832052	4.39366	-13.434	5.24632e-21	5.44568e-20	33.2748	-9.40413
ACAD11	-3.17414	-1.62952	-12.3593	5.27559e-21	5.47248e-20	36.1484	-9.40354
AGPAT5	1.32771	4.53962	12.7028	5.45417e-21	5.654e-20	41.4571	9.40004
GPT2	2.10471	3.79151	14.1794	5.48131e-21	5.67841e-20	32.3008	9.39952
BET1	-0.9839	3.63755	-12.4598	5.54068e-21	5.73615e-20	39.4524	-9.39839
LRRC37B	-0.995035	1.79716	-12.3648	5.76549e-21	5.96498e-20	36.0945	-9.3942
DPY19L1	1.60551	3.90366	14.374	5.9237e-21	6.12465e-20	42.8081	9.39135
PBLD	-1.40892	7.31594	-12.9637	5.95184e-21	6.14972e-20	34.1459	-9.39085
CD3E	-1.70273	3.97307	-12.522	6.26448e-21	6.46851e-20	36.0807	-9.38546
CERNA2	3.9609	-0.702871	14.5181	6.29473e-21	6.4955e-20	41.633	9.38495
OSBPL11	1.09598	5.17832	13.449	6.55635e-21	6.76105e-20	32.9567	9.38066
YIF1A	-0.765799	4.85618	-13.5575	6.58095e-21	6.78199e-20	34.0997	-9.38026
TMEM150B	-1.91121	4.40329	-15.0628	6.62504e-21	6.82297e-20	37.1193	-9.37956
LINC00324	-1.3855	1.58932	-12.625	6.7986e-21	6.99715e-20	32.0334	-9.37683
SLC9A3	2.05201	9.67269	12.5422	6.83413e-21	7.02913e-20	38.569	9.37628
NPY1R	4.57999	1.46722	14.8657	6.92773e-21	7.12077e-20	33.5038	9.37485
PYGL	2.59033	3.55725	13.8806	7.07406e-21	7.26645e-20	37.2397	9.37264
SMG1P7	-2.09344	-0.281578	-11.6034	7.19985e-21	7.39084e-20	36.4012	-9.37078
AADACP1	-2.31016	1.08746	-13.295	7.33439e-21	7.52156e-20	30.0074	-9.36883
CCM2	0.868737	4.39011	13.4137	7.33671e-21	7.52156e-20	41.0017	9.36879
MORN2	1.05186	1.67569	11.5973	7.43763e-21	7.62007e-20	36.3834	9.36735
FGD5	-2.13898	2.53678	-12.4286	7.49127e-21	7.67005e-20	31.8151	-9.36659
CHGA	-1.78813	6.53761	-12.8839	7.54826e-21	7.7234e-20	37.5354	-9.36579
FABP5	2.36557	3.73719	14.2961	7.60633e-21	7.77777e-20	37.2043	9.36498
UBE2N	0.779128	5.75506	11.5909	7.69121e-21	7.85947e-20	36.3085	9.36381
LEFTY1	7.32388	1.23352	16.9572	7.83557e-21	8.00181e-20	39.6761	9.36185
AGO1	-0.959279	5.07424	-13.3774	7.92662e-21	8.08956e-20	33.8489	-9.36063
ELF3	1.19023	8.68393	12.6358	8.05706e-21	8.21737e-20	39.8886	9.3589
PPARD	1.85832	6.42983	12.961	8.19291e-21	8.35053e-20	37.8811	9.35713
TCEA2	-1.98179	0.821928	-12.5523	8.26885e-21	8.42249e-20	31.1291	-9.35616
FXR1	-0.654242	5.41844	-12.4023	8.32634e-21	8.47558e-20	40.4909	-9.35543
ZNF217	1.32385	6.25064	13.8987	8.71436e-21	8.86484e-20	31.4546	9.35061
CD14	1.39656	4.26633	11.5662	8.76483e-21	8.91044e-20	36.2163	9.35
MIA3	-0.635322	6.29816	-13.3939	8.78589e-21	8.9261e-20	33.0923	-9.34975
CERS6	-0.959103	6.61041	-15.2839	8.87869e-21	9.01458e-20	36.9471	-9.34863
CMIP	-0.863102	6.43827	-12.7786	9.02574e-21	9.15799e-20	35.7179	-9.3469
GAREM2	2.06741	1.28206	14.2167	9.20319e-21	9.33205e-20	37.7084	9.34484
LOC100996583	2.14979	0.147162	13.3659	9.53112e-21	9.65836e-20	37.7407	9.34113
GRM8	4.35288	-1.855	13.8336	9.73711e-21	9.86077e-20	40.2633	9.33887
VPS29	0.614476	5.37077	11.5438	9.86858e-21	9.98751e-20	36.0616	9.33745
PALB2	-0.992514	2.84806	-11.5406	1.00363e-20	1.01507e-19	36.03	-9.33566
DAO	7.73129	-0.559836	15.0239	1.06245e-20	1.07387e-19	35.7132	9.32963
IL1RL2	3.55301	-1.23857	13.0737	1.06567e-20	1.07644e-19	40.2278	9.32931
BTBD10	0.811072	4.70286	13.6165	1.07118e-20	1.08132e-19	45.2707	9.32876
ABHD11	1.14402	4.91618	12.9789	1.07628e-20	1.08577e-19	36.3213	9.32826
TPP1	-0.813258	7.35652	-12.7404	1.08305e-20	1.0919e-19	34.8185	-9.32759
ZBTB4	-1.08884	4.81316	-13.2705	1.08965e-20	1.09786e-19	35.0454	-9.32695
GLRX	-1.43918	6.59906	-14.1459	1.09374e-20	1.10127e-19	35.0415	-9.32655
UBQLN2	-0.612012	4.4154	-11.5224	1.10487e-20	1.11177e-19	35.941	-9.32548
GLTP	1.00249	6.51691	11.5207	1.11464e-20	1.12088e-19	35.9342	9.32454
NDUFAF6	0.824605	3.04007	12.6919	1.16049e-20	1.16625e-19	36.3817	9.32027
CHPT1	-1.05447	6.15912	-14.6968	1.16943e-20	1.17449e-19	32.7324	-9.31945
AMACR	2.07596	2.00502	14.4665	1.18704e-20	1.19142e-19	38.7034	9.31787
HEY1	2.72008	0.687359	13.1239	1.22213e-20	1.22586e-19	41.7327	9.31477
STN1	0.858712	4.42229	13.4281	1.25134e-20	1.25436e-19	38.0853	9.31227
PRTFDC1	-1.52505	1.67076	-12.4112	1.25708e-20	1.25931e-19	34.3631	-9.31178
IL23R	2.26137	0.690635	13.0163	1.25921e-20	1.26064e-19	40.2417	9.3116
QPRT	-1.80767	3.89682	-12.4862	1.29699e-20	1.29765e-19	33.2169	-9.30846
SPA17	1.37651	2.74494	13.5859	1.30161e-20	1.30145e-19	43.3998	9.30808
ATP5MK	0.955056	6.33878	12.754	1.31042e-20	1.30943e-19	37.1404	9.30737
BAHCC1	-1.05995	3.50753	-12.4313	1.3324e-20	1.33055e-19	38.4375	-9.3056
CYFIP1	0.909611	7.35329	13.7664	1.35361e-20	1.35087e-19	33.6609	9.30392
ZBED4	0.595728	4.3938	12.2702	1.37288e-20	1.36923e-19	36.1975	9.30242
PCYOX1L	-1.60849	1.54562	-12.1197	1.37946e-20	1.37493e-19	34.4265	-9.30191
AXDND1	4.23255	1.9476	15.2366	1.38514e-20	1.37972e-19	41.2941	9.30147
TBC1D15	-0.860571	5.01585	-12.6952	1.38867e-20	1.38236e-19	33.357	-9.3012
GPR107	0.588186	5.95475	12.228	1.39357e-20	1.38637e-19	39.4834	9.30083
SLCO4A1.AS2	-1.62542	2.62187	-12.4277	1.39647e-20	1.38838e-19	33.7448	-9.30061
MRPL35	0.726226	5.91459	13.5917	1.39772e-20	1.38875e-19	33.2331	9.30051
CUL7	-0.764913	3.79398	-12.9084	1.50413e-20	1.49353e-19	36.103	-9.29271
HUS1	1.3064	4.60081	12.6747	1.52575e-20	1.51405e-19	38.1357	9.29119
HES2	2.34613	2.96527	13.3218	1.55633e-20	1.54343e-19	33.9007	9.28908
EGFL7	-1.86556	1.85009	-12.1193	1.58879e-20	1.57463e-19	33.2736	-9.28688
PTMS	-1.1646	5.24422	-12.2546	1.61316e-20	1.59777e-19	36.4118	-9.28526
MEF2C	2.39753	3.56159	14.1331	1.6154e-20	1.59899e-19	43.1731	9.28511
PHF10	-0.857227	3.79603	-12.2591	1.64211e-20	1.62442e-19	38.8191	-9.28336
DARS2	0.77898	4.48606	12.766	1.64947e-20	1.63067e-19	32.8311	9.28289
TLCD2	0.999456	6.12028	12.16	1.68625e-20	1.66599e-19	36.122	9.28054
MAB21L3	2.92214	1.8504	13.9943	1.68783e-20	1.6665e-19	40.5097	9.28044
SEPTIN8	0.888793	5.67833	14.8319	1.7512e-20	1.728e-19	37.5552	9.27651
DIP2B	0.931642	5.75445	12.9375	1.75884e-20	1.73445e-19	36.3174	9.27605
B3GNT3	1.32962	7.35283	13.2624	1.78876e-20	1.76286e-19	32.7255	9.27425
DPP3	1.13497	5.38585	13.3617	1.80303e-20	1.77581e-19	37.037	9.2734
LINC00570	-2.38589	-0.709981	-12.0798	1.84725e-20	1.81823e-19	32.2781	-9.27082
PCSK1N	-2.01394	2.50298	-12.5439	1.87313e-20	1.84255e-19	29.6032	-9.26933
IFT52	0.757514	3.66589	11.4173	1.92577e-20	1.89315e-19	35.405	9.26638
SIGLEC15	-5.15981	-0.722986	-12.2051	1.93951e-20	1.90548e-19	27.6966	-9.26562
TSEN2	1.94508	2.09171	13.9096	1.96014e-20	1.92454e-19	38.9322	9.26449
NOX1	7.76574	2.526	15.5603	1.96661e-20	1.9297e-19	40.6413	9.26414
GCG	-3.12533	4.13865	-11.4102	2.00021e-20	1.96145e-19	35.3081	-9.26233
TNFRSF1B	-1.30436	5.47668	-12.8749	2.00268e-20	1.96265e-19	34.8595	-9.2622
EXD3	0.981717	3.45548	13.739	2.09679e-20	2.0536e-19	33.8952	9.25729
DHCR24	1.51502	7.7102	12.5087	2.10979e-20	2.06505e-19	33.0977	9.25663
SEC22B	-0.634051	5.56078	-12.9382	2.11591e-20	2.06977e-19	33.2681	-9.25632
GCNT1	-1.48749	5.77544	-13.6148	2.12736e-20	2.07968e-19	32.5286	-9.25575
LOC124904544	6.89597	-1.64421	16.1004	2.13923e-20	2.08998e-19	39.6789	9.25515
SPAG5.AS1	-3.32591	-0.878557	-12.1337	2.14075e-20	2.09018e-19	35.3101	-9.25508
LOC100507002	2.25915	1.1674	14.2363	2.15374e-20	2.10156e-19	36.4891	9.25443
XPNPEP3	1.1783	2.33836	13.1496	2.17703e-20	2.12298e-19	36.0506	9.25328
BLCAP	-0.646962	5.65736	-12.4821	2.1793e-20	2.12388e-19	37.717	-9.25317
MRGBP	-0.783381	2.68477	-12.1114	2.18184e-20	2.12504e-19	35.2703	-9.25305
LOC107984262	-2.53204	-0.982858	-12.0495	2.23329e-20	2.1738e-19	34.7304	-9.25056
WDFY1	0.774016	6.11181	11.3842	2.29536e-20	2.23285e-19	35.2148	9.24762
CLDN4	1.45338	9.13327	13.9551	2.36114e-20	2.29542e-19	32.3115	9.2446
ACOT7	-1.21985	5.56513	-13.6289	2.38284e-20	2.31509e-19	31.7761	-9.24363
SCNN1A	1.72823	7.74701	12.067	2.46822e-20	2.39658e-19	36.6857	9.23986
ABCD4	-0.930588	4.99999	-14.7424	2.47634e-20	2.40298e-19	32.6398	-9.23951
DGAT2	-2.61091	2.26768	-12.3409	2.58863e-20	2.5104e-19	29.3757	-9.23476
LOC107986127	2.3345	0.785014	16.9279	2.59106e-20	2.51122e-19	32.9123	9.23466
ARPC5L	0.658827	4.62496	14.2503	2.60102e-20	2.51932e-19	33.1645	9.23425
CLDN23	2.01202	6.72634	13.2933	2.67938e-20	2.59363e-19	35.5213	9.23107
ST18	-2.08471	-1.024	-11.3542	2.68909e-20	2.60143e-19	35.06	-9.23068
MYRF	-1.60661	4.59794	-11.352	2.72063e-20	2.63033e-19	35.0627	-9.22944
HSPA1A	1.57521	4.72344	13.2283	2.74442e-20	2.6517e-19	31.1805	9.2285
SFXN5	0.884888	4.41011	14.132	2.97226e-20	2.8701e-19	30.7766	9.21995
FAM168A	-0.97844	4.8642	-13.0432	3.03301e-20	2.92697e-19	31.7534	-9.21778
VANGL1	1.41321	4.06681	13.8748	3.1269e-20	3.01573e-19	29.4528	9.21451
WIPF3	-2.37533	0.833194	-12.1656	3.21825e-20	3.10194e-19	29.4918	-9.21142
STX7	-0.889883	6.06064	-13.0317	3.24498e-20	3.1258e-19	36.2902	-9.21054
OASL	3.81587	5.70395	12.629	3.284e-20	3.16145e-19	30.6036	9.20925
GIT2	-0.797414	5.12175	-13.7451	3.4205e-20	3.29085e-19	30.8259	-9.20488
RPA1	-0.602492	5.27152	-12.9324	3.49171e-20	3.35732e-19	32.623	-9.20267
SLPI	3.82139	2.61357	13.8577	3.50925e-20	3.37212e-19	42.1217	9.20213
EGFR	1.04096	6.4246	12.0704	3.52306e-20	3.38151e-19	36.4974	9.20171
GHITM	0.981935	8.50009	12.8805	3.5233e-20	3.38151e-19	33.9522	9.2017
RHBDF1	1.54591	4.03738	14.681	3.61297e-20	3.46547e-19	33.4366	9.199
INPP5J	-1.40964	5.15844	-12.6498	3.76225e-20	3.60647e-19	32.0301	-9.19465
LAPTM4B	-1.35928	5.40519	-14.3702	3.76709e-20	3.60891e-19	33.0582	-9.19451
CD36	-2.81488	5.12228	-12.055	3.79476e-20	3.63321e-19	37.8391	-9.19372
PIGA	1.04865	3.31543	11.2881	3.81787e-20	3.65312e-19	34.7578	9.19307
RUSF1	-0.751432	5.30525	-12.4713	3.86692e-20	3.69781e-19	38.1299	-9.1917
UBE2V2.AS1	-1.53979	0.723416	-11.2811	3.96142e-20	3.78589e-19	34.6555	-9.1891
SWI5	-0.980182	2.47708	-11.8581	3.99193e-20	3.81274e-19	37.2426	-9.18827
CAMLG	-0.663612	3.92749	-11.9024	4.05081e-20	3.86664e-19	37.3547	-9.1867
ASL	0.976113	6.50639	12.6876	4.11446e-20	3.92502e-19	36.0092	9.18502
HYAL1	3.56814	1.7673	13.9651	4.22389e-20	4.02698e-19	28.8538	9.1822
TNFRSF12A	-2.37707	3.14081	-12.4826	4.2481e-20	4.04761e-19	27.4815	-9.18158
MCM8	-0.907484	2.71479	-11.2664	4.28263e-20	4.07805e-19	34.5807	-9.18071
CIITA	-2.45174	4.61256	-11.2635	4.34917e-20	4.13892e-19	34.5903	-9.17905
SLC3A2	-1.1353	5.86322	-14.0229	4.38339e-20	4.16898e-19	33.4276	-9.1782
LOC124902510	-3.30224	-2.15199	-11.2583	4.4687e-20	4.24755e-19	34.6443	-9.17613
LAMB2	-1.79528	4.14112	-12.0151	4.79951e-20	4.55925e-19	31.6801	-9.16843
MRFAP1	-0.418209	6.67267	-13.2214	4.93329e-20	4.68351e-19	30.4105	-9.16547
HCCS	0.714318	5.07222	12.5984	4.98371e-20	4.72751e-19	31.05	9.16437
HNRNPAB	0.787877	7.29896	13.3151	4.98563e-20	4.72751e-19	35.5467	9.16433
CA13	-1.63588	4.61822	-12.1024	5.01827e-20	4.75561e-19	36.4206	-9.16362
ATP7B	-0.869529	4.36132	-11.2354	5.04672e-20	4.7797e-19	34.419	-9.16301
GRHL2	0.992746	4.26411	13.9191	5.06395e-20	4.79314e-19	37.6407	9.16265
CCDC9B	1.78097	4.05165	12.9843	5.10633e-20	4.83036e-19	32.4436	9.16175
APOBEC3B	3.88786	3.89449	13.452	5.19979e-20	4.91582e-19	32.1328	9.15979
DPF2	-0.685433	3.89815	-12.9304	5.52431e-20	5.2195e-19	33.1754	-9.15326
ZBTB40	-0.778784	4.18403	-11.2167	5.57111e-20	5.26057e-19	34.3163	-9.15234
SUMF1	0.702749	4.81225	12.2197	5.71222e-20	5.39059e-19	34.0569	9.14964
UBE2A	1.26935	6.3339	12.9519	5.8548e-20	5.51958e-19	33.3634	9.14698
MTO1	-0.703505	3.9515	-11.8873	5.8559e-20	5.51958e-19	35.2887	-9.14696
C20orf202	-3.32103	-1.94254	-12.2177	5.89757e-20	5.55553e-19	34.9029	-9.14619
RALBP1	0.620097	5.80476	12.4344	5.93057e-20	5.5833e-19	34.2867	9.14559
BDKRB1	2.16429	1.7017	13.9299	6.09499e-20	5.73466e-19	32.3394	9.14263
RPSAP9	-1.81196	0.52955	-12.5399	6.18877e-20	5.81943e-19	30.3565	-9.14098
RNF216	-0.697499	4.10723	-12.7894	6.25992e-20	5.88283e-19	33.158	-9.13975
PRKG2	-2.72281	4.17672	-11.5514	6.36098e-20	5.97425e-19	34.3585	-9.13801
PLPP1	1.18553	6.47472	13.1367	6.71963e-20	6.30734e-19	31.7745	9.13208
E2F2	2.0348	3.08711	13.4292	6.74606e-20	6.32839e-19	30.909	9.13165
SHPK	-0.954684	4.37734	-12.2222	6.88615e-20	6.45597e-19	31.732	-9.12943
VCL	1.00567	6.96261	11.7066	6.90872e-20	6.47328e-19	36.1902	9.12907
ANXA7	0.528051	6.10582	11.1752	6.94221e-20	6.50081e-19	34.1097	9.12855
LOC124900605	-2.14656	3.16374	-11.9459	6.94808e-20	6.50244e-19	29.352	-9.12846
MAN2A2	-0.977801	4.7009	-11.7905	7.07722e-20	6.61624e-19	37.2929	-9.12647
C5orf52	2.05505	0.409201	12.7705	7.07805e-20	6.61624e-19	40.345	9.12645
NDNF	3.34737	1.17412	12.6026	7.11033e-20	6.64106e-19	38.0166	9.12596
WWC1	-1.5716	4.97718	-12.2123	7.11302e-20	6.64106e-19	33.7886	-9.12592
STK39	1.29534	5.98734	12.6543	7.12553e-20	6.64881e-19	32.9221	9.12573
DMAC1	1.02715	4.5846	12.6348	7.53454e-20	7.0263e-19	33.5658	9.11968
GRAMD2A	-2.99353	0.94941	-11.9874	7.57607e-20	7.06086e-19	29.2718	-9.11909
PARP2	-1.05704	2.49357	-12.0906	8.07874e-20	7.52491e-19	31.2703	-9.11212
TMSB4Y	1.31837	-2.33628	11.502	8.12252e-20	7.56122e-19	28.5937	9.11153
METTL15	0.893685	3.19679	12.5531	8.24995e-20	7.67532e-19	35.3562	9.10985
TYRO3	-2.23913	0.081774	-11.5328	8.47838e-20	7.8832e-19	34.0886	-9.10688
PIGU	0.812319	3.84612	11.1296	8.84262e-20	8.21703e-19	33.8936	9.10232
LOC100129034	-1.18682	5.66347	-12.6764	8.85929e-20	8.22767e-19	40.9169	-9.10211
HLA.DRB5	-2.76645	6.35044	-13.8378	8.89763e-20	8.25843e-19	27.9296	-9.10164
GOLPH3L	0.710229	5.87507	12.2934	8.96024e-20	8.31165e-19	30.4315	9.10088
RDH13	1.11466	4.01436	13.8875	9.18129e-20	8.5117e-19	30.9844	9.09823
ARID3A	-1.73474	2.9506	-12.2302	9.32579e-20	8.63947e-19	27.6445	-9.09654
GGCX	-0.654254	4.2044	-11.1194	9.33006e-20	8.63947e-19	33.8041	-9.09649
TRIM9	5.28004	0.65168	14.1715	9.43442e-20	8.73098e-19	31.7472	9.09528
UBA6.DT	-1.17732	1.73746	-12.468	9.45168e-20	8.74183e-19	31.0605	-9.09508
HLA.DMA	-1.92165	5.73498	-12.118	9.5307e-20	8.80976e-19	36.4845	-9.09418
SETD4	-0.730732	2.90768	-11.7915	9.64821e-20	8.90454e-19	32.0214	-9.09284
HOXA10.AS	3.84081	0.409419	11.1131	9.6486e-20	8.90454e-19	34.1604	9.09284
ALG9	-0.644924	3.60834	-11.8331	9.65016e-20	8.90454e-19	33.3903	-9.09282
PIGH	-0.880271	3.09334	-11.7763	9.77244e-20	9.01211e-19	32.1454	-9.09145
UEVLD	0.846795	5.0758	12.4794	9.82993e-20	9.05983e-19	33.7583	9.09082
GPR37L1	2.82102	1.75441	13.4476	9.88425e-20	9.10459e-19	32.6378	9.09022
TPM3	0.835358	8.77568	13.6834	1.00457e-19	9.24787e-19	30.7873	9.08845
TRIM13	0.722933	4.12812	11.9328	1.01375e-19	9.32699e-19	33.8932	9.08746
PPP1R9A	1.77772	2.8359	15.189	1.01618e-19	9.34388e-19	39.1472	9.0872
SERPINA6	4.07577	-1.77034	12.8291	1.01711e-19	9.34701e-19	29.8067	9.0871
SBF2	0.637209	5.10337	11.0956	1.05901e-19	9.72639e-19	33.692	9.08271
LOC105378675	4.98171	-2.17552	16.4696	1.05987e-19	9.72861e-19	41.2659	9.08263
RUNDC1	0.85017	4.91176	12.1679	1.06253e-19	9.74582e-19	32.2265	9.08235
MARCHF3	1.87216	3.80637	13.3391	1.06298e-19	9.74582e-19	34.8665	9.08231
C8G	-3.01643	2.73146	-13.0829	1.08372e-19	9.93021e-19	31.2066	-9.0802
TANC2	1.59591	3.64367	12.4407	1.08676e-19	9.95231e-19	36.6518	9.0799
RASSF4	-1.35345	4.07161	-12.0903	1.09431e-19	1.00156e-18	33.5365	-9.07915
ERAP1	-0.834537	7.28291	-14.3163	1.10646e-19	1.0121e-18	27.8741	-9.07794
MATCAP1	1.01981	2.41014	13.2193	1.12746e-19	1.03071e-18	32.051	9.0759
GPD1L	0.825628	6.73535	11.8656	1.16879e-19	1.06788e-18	32.1906	9.07197
LRRC40	-1.08215	3.8016	-11.9001	1.17828e-19	1.07592e-18	34.9687	-9.07109
LUZP2	5.22163	-0.741604	16.1415	1.19369e-19	1.08936e-18	40.4286	9.06968
MTDH	-0.610243	6.39964	-12.3201	1.20093e-19	1.09534e-18	35.4234	-9.06902
SNX18	-0.991283	3.45633	-11.0684	1.22314e-19	1.11495e-18	33.5288	-9.06702
IL20RA	2.70704	2.33031	12.8835	1.23019e-19	1.12073e-18	35.6422	9.0664
L3MBTL4	-1.4218	1.444	-11.546	1.25012e-19	1.13822e-18	31.6265	-9.06464
GALNT13	-2.78001	-1.32726	-11.0638	1.25312e-19	1.1403e-18	33.5844	-9.06438
LINC02323	-2.99641	-0.0841444	-11.865	1.27639e-19	1.16081e-18	30.8329	-9.06238
RPP25	1.08854	4.15865	12.4285	1.2805e-19	1.16388e-18	29.8827	9.06203
HSPA4	0.657602	6.40839	11.894	1.2872e-19	1.1693e-18	34.6719	9.06146
SGSM2	-1.14864	3.59934	-12.2202	1.3035e-19	1.18342e-18	36.4306	-9.06008
DEAF1	-0.869691	3.44729	-12.3213	1.32142e-19	1.199e-18	34.7404	-9.05859
TTC7A	-1.23021	5.62865	-14.9415	1.36431e-19	1.2372e-18	34.4423	-9.05511
GDE1	0.94882	6.92989	12.3959	1.36595e-19	1.23798e-18	30.9686	9.05498
CD8A	-2.23232	3.66481	-12.0077	1.413e-19	1.27989e-18	30.8595	-9.05128
PARP6	-0.870881	4.28594	-11.9128	1.42416e-19	1.28925e-18	35.5889	-9.05042
PI4K2B	-1.2395	5.14519	-12.9522	1.43521e-19	1.29852e-18	37.0261	-9.04958
ZCCHC9	-0.618519	3.66634	-12.3899	1.45993e-19	1.32012e-18	32.403	-9.04771
LRRC1	1.3654	6.55384	12.8581	1.47626e-19	1.33412e-18	30.5658	9.0465
SYTL3	-1.42229	1.92911	-12.7722	1.48602e-19	1.34218e-18	28.8833	-9.04578
CD160	-2.50173	2.1228	-12.3643	1.50966e-19	1.36275e-18	29.5969	-9.04405
CACNA1A	-2.00832	-0.130211	-11.7876	1.51166e-19	1.36378e-18	35.7978	-9.04391
LOC124909385	3.07662	-1.92026	11.0227	1.55897e-19	1.40565e-18	33.4634	9.04054
RNF113A	-0.777872	3.17679	-12.2418	1.57402e-19	1.41841e-18	33.7854	-9.03949
PDHB	0.70515	5.58305	12.446	1.58314e-19	1.42572e-18	37.4232	9.03886
KLKB1	-2.5087	0.524344	-11.5059	1.58394e-19	1.42572e-18	31.742	-9.03881
GPR55	-1.96379	1.32441	-11.7216	1.59562e-19	1.43542e-18	30.7135	-9.038
SOWAHC	1.69231	5.71584	12.416	1.60986e-19	1.4474e-18	30.6068	9.03703
PKD1.AS1	1.66898	1.40298	11.0093	1.67369e-19	1.50394e-18	33.3717	9.03278
CNOT6L	-0.983447	5.02617	-13.3408	1.69634e-19	1.52343e-18	39.5727	-9.03131
ELOVL1	1.03357	6.58442	13.4632	1.70681e-19	1.53148e-18	34.1948	9.03063
STK26	1.55306	3.82638	14.0092	1.70725e-19	1.53148e-18	39.7942	9.0306
NOL12	0.908718	3.54181	14.026	1.7431e-19	1.56275e-18	41.4046	9.02833
SUPV3L1	0.720928	3.80291	12.5602	1.75321e-19	1.57093e-18	34.7839	9.0277
MIR4435.2HG	2.13175	2.57062	13.6679	1.76153e-19	1.57749e-18	32.5207	9.02718
RASA4	-2.53307	-1.01866	-11.453	1.79715e-19	1.60847e-18	32.0611	-9.02499
HARS2	0.651958	4.83079	11.8708	1.80904e-19	1.61819e-18	31.9287	9.02427
MFSD2A	-1.9824	5.54762	-11.8879	1.8168e-19	1.62421e-18	37.5849	-9.0238
SUOX	0.868558	4.27484	12.3075	1.8241e-19	1.62982e-18	30.8105	9.02336
CCDC134	-1.09967	2.6744	-11.8919	1.84474e-19	1.64733e-18	31.1231	-9.02213
ARB2A	-0.861976	3.83156	-12.1221	1.85401e-19	1.65467e-18	36.1156	-9.02158
USP40	-0.639325	4.6635	-12.0941	1.87604e-19	1.67339e-18	33.546	-9.02028
TPH1	-1.71728	2.30366	-10.9867	1.88663e-19	1.68189e-18	33.1262	-9.01967
AGPS	0.653746	5.90219	10.9864	1.88963e-19	1.6836e-18	33.109	9.01949
GOLGA4	-0.654096	7.55991	-12.0118	1.90354e-19	1.69504e-18	36.0167	-9.01869
SARM1	-1.05662	3.28357	-12.0142	1.9117e-19	1.70134e-18	37.4039	-9.01822
ZNF254	1.1814	3.74859	12.1322	1.91844e-19	1.70638e-18	34.448	9.01783
SCT	-2.63617	-0.398416	-11.4927	1.94832e-19	1.73198e-18	33.1324	-9.01614
KIF2A	-0.92707	5.47366	-11.7583	1.95637e-19	1.73816e-18	34.9046	-9.01569
GOLM2	0.642974	5.90643	11.8573	1.99814e-19	1.77428e-18	35.8082	9.01337
PAM	-1.15899	5.02762	-10.9754	2.00331e-19	1.77773e-18	33.0444	-9.01309
GSE1	0.689179	5.6979	10.9753	2.00429e-19	1.77773e-18	33.0512	9.01304
UGT1A6	-2.62349	-1.24664	-11.8483	2.01403e-19	1.78538e-18	30.2311	-9.0125
MAPK1	0.503763	6.8788	11.5904	2.07079e-19	1.83466e-18	35.6154	9.00946
FKBP1A	0.76737	7.0374	10.9625	2.14496e-19	1.89931e-18	32.9823	9.0056
SLC9A3.AS1	1.7877	2.71338	12.4539	2.15199e-19	1.90447e-18	37.3486	9.00524
PTPDC1	1.15335	1.52632	12.955	2.15424e-19	1.90538e-18	32.0632	9.00512
SLC35D1	0.833132	7.12909	11.6059	2.16445e-19	1.91335e-18	32.603	9.0046
KRT18	1.39414	9.2439	12.9707	2.18788e-19	1.93297e-18	31.4848	9.00342
NMRK1	-0.981939	4.39514	-12.1461	2.19411e-19	1.93739e-18	29.8206	-9.00311
SH2B1	0.66173	5.25107	12.0534	2.24031e-19	1.97708e-18	33.6206	9.00082
CLTC	0.6095	8.80844	11.9943	2.2646e-19	1.9974e-18	31.1116	8.99964
LYN	-1.07248	5.39456	-10.9498	2.29484e-19	2.02295e-18	32.9181	-8.99818
TMEM220.AS1	-1.64087	0.62492	-11.5637	2.30428e-19	2.03013e-18	32.8949	-8.99773
HOXA11.AS	6.04991	-1.53829	15.115	2.31427e-19	2.0378e-18	49.3737	8.99726
TMEM181	-0.7224	6.47318	-12.0232	2.33071e-19	2.0501e-18	34.0077	-8.99648
NIPSNAP1	-1.01719	4.84181	-11.7226	2.33084e-19	2.0501e-18	34.5693	-8.99647
VLDLR	4.60479	2.48859	13.5726	2.4628e-19	2.16496e-18	31.5474	8.99042
LMF2	-0.791832	5.28054	-10.936	2.46926e-19	2.16943e-18	32.8423	-8.99014
FAHD2A	-0.967262	3.38582	-12.3215	2.47246e-19	2.17104e-18	31.207	-8.98999
APBA3	-0.795848	2.90108	-11.7398	2.49035e-19	2.18553e-18	34.2537	-8.9892
LOC107985034	2.82474	0.246088	13.7163	2.60444e-19	2.28438e-18	28.9906	8.98428
AP3S1	-0.970416	5.89781	-12.4031	2.60661e-19	2.28502e-18	32.4899	-8.98418
AGXT	3.70263	-1.95948	10.9245	2.62438e-19	2.29932e-18	32.9504	8.98344
FEV	-2.05265	-0.0957817	-11.4155	2.64434e-19	2.31552e-18	33.4577	-8.9826
RWDD2A	-1.02753	1.70498	-11.629	2.71483e-19	2.37593e-18	31.4395	-8.97971
EXOC4	0.530456	5.51466	12.104	2.73661e-19	2.39366e-18	33.0676	8.97883
MAP3K1	-0.839842	4.34344	-12.1624	2.82671e-19	2.4711e-18	32.4128	-8.97526
PRKAR2A	0.544339	6.24218	11.7526	2.86807e-19	2.50587e-18	33.0705	8.97367
LOC107985544	-1.73746	1.06078	-11.9679	2.906e-19	2.53761e-18	30.7135	-8.97222
CHST5	-1.79136	5.66462	-13.5728	2.9219e-19	2.55008e-18	30.9878	-8.97162
PAOX	-1.13205	2.82822	-11.5333	2.98951e-19	2.60765e-18	32.0594	-8.9691
CAPN8	3.03994	4.40826	13.8084	3.00472e-19	2.61946e-18	31.4273	8.96854
TMSB4X	0.931256	9.87388	14.2406	3.04339e-19	2.65171e-18	32.8404	8.96713
TMEM65	1.63962	3.92266	12.8419	3.15929e-19	2.75118e-18	35.9493	8.96301
RBFOX1	3.9275	-2.60536	12.9105	3.21345e-19	2.7968e-18	32.2205	8.96114
DCAF12	0.505809	5.34061	11.7436	3.26781e-19	2.84255e-18	32.5914	8.95929
LOC124903484	3.60888	-1.09284	13.1119	3.27888e-19	2.85061e-18	34.922	8.95892
FHIP1A	1.04501	4.94985	11.4144	3.28804e-19	2.85699e-18	33.5806	8.95861
GSPT1	0.554789	6.27138	12.4874	3.33358e-19	2.89497e-18	33.5401	8.95709
DNM2	0.933668	8.45899	11.6479	3.33794e-19	2.89717e-18	35.885	8.95695
GZMM	-1.88539	0.106845	-11.7166	3.36028e-19	2.91495e-18	29.0098	-8.95621
SS18L2	-0.761873	3.12799	-11.6191	3.40393e-19	2.9512e-18	33.6301	-8.95479
WDR5B	-0.973918	1.71029	-11.4156	3.57886e-19	3.10115e-18	31.4089	-8.94926
P3H2	4.74365	3.74424	13.2218	3.78685e-19	3.27959e-18	34.7303	8.94302
CCDC92	-0.767418	4.39084	-12.0047	3.79153e-19	3.28184e-18	30.3639	-8.94288
CHCHD10	0.99918	6.76805	11.514	3.81569e-19	3.30094e-18	32.5782	8.94218
DNAJB1	0.884508	6.51476	11.8418	3.87429e-19	3.34979e-18	30.4333	8.9405
BNIP5	-1.83259	4.8076	-12.3962	3.95254e-19	3.41558e-18	31.5092	-8.93829
ATG2B	-0.756243	5.33457	-11.9149	4.04472e-19	3.49333e-18	33.332	-8.93574
DIO3	5.01512	-1.16964	13.9405	4.07952e-19	3.52146e-18	31.4182	8.93479
CD2	-1.69262	3.30964	-11.8899	4.10875e-19	3.54372e-18	29.7627	-8.934
MAP3K4	-0.729792	3.98421	-11.524	4.1098e-19	3.54372e-18	34.9658	-8.93397
STRAP	0.508389	5.75284	12.0827	4.16894e-19	3.59275e-18	32.697	8.93239
ELMOD2	-1.07147	5.04831	-12.0186	4.18351e-19	3.60334e-18	34.959	-8.93201
SLC66A1	-0.877756	3.23838	-11.3652	4.24221e-19	3.65191e-18	32.5004	-8.93047
ABCA1	1.69922	4.84109	10.8336	4.25318e-19	3.65936e-18	32.333	8.93018
AGT	-2.44663	1.99503	-11.7249	4.29419e-19	3.69263e-18	26.6384	-8.92912
MRPL18	0.631703	4.90933	13.4614	4.30638e-19	3.70109e-18	33.6184	8.9288
MSI2	1.02653	4.3815	11.9941	4.35651e-19	3.74214e-18	33.5063	8.92752
TYW5	-0.921572	2.72866	-10.8265	4.41669e-19	3.79178e-18	32.251	-8.92601
STRIP1	-0.791333	4.72219	-11.5717	4.47722e-19	3.84165e-18	34.9822	-8.9245
KIFAP3	1.06128	5.45013	11.8965	4.52251e-19	3.8784e-18	28.9821	8.92338
PDHX	0.626781	4.65047	12.3411	4.60225e-19	3.94335e-18	29.9568	8.92145
LOC105370673	4.46735	-2.42316	12.7199	4.60324e-19	3.94335e-18	37.4119	8.92143
EEIG2	0.881209	5.06942	10.8169	4.64655e-19	3.97829e-18	32.219	8.92039
DYNC1LI2	0.593073	6.90078	12.2704	4.65181e-19	3.98064e-18	33.9243	8.92026
UQCC2	1.12041	3.05817	11.6744	4.77869e-19	4.08699e-18	35.8051	8.91728
MTMR8	1.41616	1.09275	12.071	4.8692e-19	4.16215e-18	35.0992	8.9152
LOC124904332	4.60843	-2.32001	13.2315	4.90067e-19	4.18678e-18	28.9913	8.91449
PLEKHS1	-2.92983	4.63184	-11.9603	4.92396e-19	4.20441e-18	33.9663	-8.91396
VSIR	-0.994633	6.49246	-11.9493	4.99289e-19	4.26096e-18	32.8366	-8.91242
TRIP10	1.01631	5.64454	11.6905	5.02412e-19	4.2853e-18	33.0224	8.91173
ZCCHC10	1.0689	4.00616	13.191	5.0876e-19	4.33709e-18	33.2672	8.91034
BBOF1	1.11635	1.68805	10.7995	5.09676e-19	4.34256e-18	32.1707	8.91014
RNF144A	1.73419	4.12184	12.4791	5.17809e-19	4.40948e-18	30.4442	8.90839
MRPL41	1.01142	5.00293	13.3419	5.25436e-19	4.47202e-18	33.8169	8.90676
GLUL	1.43985	7.53869	12.343	5.39753e-19	4.59139e-18	29.1671	8.90378
LOC102723911	1.69334	1.4145	12.5004	5.60367e-19	4.76417e-18	32.4245	8.89962
LAMP2	-0.706024	6.77242	-11.6974	5.61841e-19	4.77413e-18	34.3606	-8.89933
HSPA1B	1.23078	5.19136	12.3475	5.67193e-19	4.81703e-18	26.8164	8.89828
NADK	0.85218	6.11213	11.5093	5.68729e-19	4.82747e-18	31.7829	8.89798
GRSF1	0.457355	6.13401	12.0701	5.83535e-19	4.95049e-18	35.8146	8.89513
ESAM.AS1	2.1437	1.25225	13.2207	6.04194e-19	5.12299e-18	43.6378	8.89126
ACTG1	1.14573	10.8258	11.9884	6.06871e-19	5.14293e-18	29.0794	8.89077
NAT1	1.28308	4.89356	12.568	6.09725e-19	5.16435e-18	31.2203	8.89025
SLC1A5	1.1411	5.44449	10.7655	6.10609e-19	5.16906e-18	31.9435	8.89009
DDX3ILA1	4.16621	0.850613	13.77	6.14753e-19	5.20135e-18	33.0206	8.88934
ICMT	-0.751723	6.20185	-13.1333	6.1952e-19	5.23887e-18	28.3744	-8.88848
DNAL4	0.843919	2.92794	12.3691	6.35693e-19	5.37276e-18	32.9061	8.88561
MBP	-0.695677	5.5451	-11.6322	6.50757e-19	5.49714e-18	32.8821	-8.88301
SLC39A14	-0.873531	7.54486	-12.552	6.52759e-19	5.5111e-18	28.0913	-8.88267
ADH6	-1.08098	4.78851	-11.6313	6.57255e-19	5.5461e-18	31.8568	-8.8819
ARL5A	-1.20638	5.12801	-11.8177	6.58339e-19	5.55227e-18	34.4187	-8.88172
BCAT2	1.0577	4.16252	12.5521	6.73344e-19	5.67369e-18	28.9357	8.87921
SLC39A8	1.53488	4.54634	11.6599	6.73454e-19	5.67369e-18	36.0744	8.8792
LINC03014	-1.7537	-0.335468	-11.6225	6.75585e-19	5.6886e-18	30.6404	-8.87884
NCMAP	-2.18794	1.29357	-12.1254	7.13942e-19	6.00837e-18	26.4985	-8.8727
PLEKHA8P1	-2.69472	-1.77157	-10.7336	7.23177e-19	6.08285e-18	31.8146	-8.87127
LOC124901569	2.42441	0.405034	12.8743	7.3176e-19	6.15177e-18	28.1943	8.86995
CLSTN1	0.993897	7.98957	12.1432	7.33197e-19	6.16057e-18	30.9427	8.86974
PDZD8	-0.855177	5.41639	-13.1529	7.35917e-19	6.18014e-18	28.7582	-8.86932
SCNN1G	8.83078	1.79047	16.3057	7.44253e-19	6.24682e-18	32.0406	8.86807
AKAP6	-1.78311	1.42525	-11.1535	7.68261e-19	6.4449e-18	30.9785	-8.86453
RTN3	0.562463	7.08873	11.3473	7.82349e-19	6.5596e-18	31.1255	8.86251
TLL1	-3.53508	0.186617	-11.4423	7.98174e-19	6.68873e-18	26.1818	-8.86027
HIGD2A	0.742597	6.17022	10.7054	8.4024e-19	7.03751e-18	31.618	8.85455
LOC101927613	4.29685	-1.88858	12.3358	8.72165e-19	7.30103e-18	32.1334	8.85039
MBIP	-0.725678	3.5008	-11.1196	8.94464e-19	7.48373e-18	30.3021	-8.84757
SLC37A3	0.541822	5.03698	11.8173	9.06888e-19	7.58366e-18	32.7423	8.84603
GNG12.AS1	3.65246	-0.960987	13.6936	9.42462e-19	7.87697e-18	30.1076	8.84173
KCTD1	1.24711	1.2853	11.9017	9.47278e-19	7.91303e-18	31.5988	8.84116
CYP3A5	-1.56521	7.66465	-12.2596	9.49104e-19	7.92409e-18	27.7983	-8.84095
CD63	0.865332	8.63402	13.0787	9.53532e-19	7.95685e-18	32.2939	8.84043
ZNF250	-1.13798	2.0264	-11.1729	9.58427e-19	7.99348e-18	32.6059	-8.83986
SUCLG2	0.755159	7.69668	12.3776	9.72853e-19	8.1095e-18	27.4287	8.83819
GAN	0.876398	3.67154	10.6763	9.80389e-19	8.16801e-18	31.5035	8.83732
PNKD	0.963284	5.68548	10.6709	1.00898e-18	8.40177e-18	31.4395	8.83411
S100A6	1.41806	9.27018	13.5297	1.02131e-18	8.49994e-18	28.6081	8.83275
CCDC120	-1.44104	3.90833	-11.3466	1.04087e-18	8.65818e-18	29.2612	-8.83063
CDKL1	1.27071	3.8508	10.664	1.04697e-18	8.70435e-18	31.462	8.82998
ITPK1	-0.874575	7.32239	-12.4158	1.05661e-18	8.77983e-18	34.6409	-8.82895
PEX3	-0.817363	2.7385	-11.2875	1.07882e-18	8.95974e-18	30.2104	-8.82662
CPLX2	-1.78406	-0.369949	-11.0765	1.08934e-18	9.04236e-18	29.3172	-8.82554
TTC31	-0.511004	4.43526	-11.4576	1.09093e-18	9.05079e-18	33.5366	-8.82538
PEMT	-1.27916	1.73661	-11.6809	1.11077e-18	9.21053e-18	30.0705	-8.82336
C2orf72	1.24181	4.6329	11.6276	1.12143e-18	9.29401e-18	29.7539	8.82229
CHP1	1.07796	8.68502	11.585	1.12563e-18	9.32394e-18	30.0988	8.82187
GNPAT	-0.533872	5.07702	-11.86	1.144e-18	9.47113e-18	31.2417	-8.82006
C14orf180	5.06249	-1.20899	12.2866	1.16142e-18	9.61032e-18	33.7609	8.81837
F2RL1	1.12413	7.84579	11.7141	1.18473e-18	9.79804e-18	28.7389	8.81614
SCRN2	-1.02261	4.15613	-12.0572	1.19872e-18	9.90862e-18	30.2463	-8.81482
SEMA3D	-2.23675	0.292246	-10.6347	1.22349e-18	1.0108e-17	31.292	-8.81253
GTF2F2	0.757185	3.89361	12.3969	1.2286e-18	1.0145e-17	35.8547	8.81207
CDV3	0.818662	6.94433	11.873	1.26667e-18	1.04538e-17	31.3004	8.80865
ANKRD13A	0.711902	6.10814	11.7886	1.29514e-18	1.06832e-17	28.7034	8.80615
TMUB2	0.559131	4.97759	10.6238	1.29629e-18	1.06871e-17	31.1911	8.80605
AQP7	-1.9421	4.53013	-11.5412	1.30674e-18	1.07677e-17	31.5226	-8.80515
CTSS	1.11807	8.82858	11.8366	1.314e-18	1.08218e-17	28.1956	8.80453
ASTN2	-1.69739	0.755649	-10.6208	1.3168e-18	1.08393e-17	31.1815	-8.80429
CNPY2	-0.827874	4.75118	-11.5677	1.32321e-18	1.08863e-17	31.418	-8.80375
MOCS2	-0.671822	4.29071	-12.0627	1.37259e-18	1.12867e-17	28.3922	-8.79964
SPG21	-0.720478	5.16778	-11.2453	1.37713e-18	1.13181e-17	31.4015	-8.79927
LOC105371896	-2.21523	-1.31852	-11.1616	1.38711e-18	1.13942e-17	30.7879	-8.79846
CCL5	-1.99808	5.03864	-11.5097	1.3896e-18	1.14087e-17	30.3594	-8.79825
CSTF2	0.916564	4.29998	12.3076	1.40116e-18	1.14977e-17	30.6022	8.79733
COL6A5	-4.19315	-1.80905	-10.9514	1.43878e-18	1.18002e-17	28.8033	-8.79435
PLP2	1.19263	5.58052	11.7341	1.45652e-18	1.19395e-17	30.2061	8.79297
SLC23A3	-2.0559	4.51097	-11.895	1.48171e-18	1.21397e-17	29.2378	-8.79105
TPBG	1.26381	3.13589	11.4736	1.49078e-18	1.22077e-17	32.8756	8.79036
CDKL5	0.896627	2.47454	10.5968	1.49597e-18	1.22439e-17	31.1026	8.78997
FNDC3B	1.15792	5.8966	11.8248	1.50111e-18	1.22795e-17	30.9384	8.78959
CERS2	-1.03415	7.27187	-12.9591	1.50875e-18	1.23357e-17	30.644	-8.78902
ALDH1A3	-2.03762	2.60646	-10.9227	1.52472e-18	1.24598e-17	29.1158	-8.78783
CPD	-1.08474	6.9405	-11.6097	1.59256e-18	1.30074e-17	35.043	-8.78294
MYO1D	0.94486	9.51088	10.5809	1.62815e-18	1.32912e-17	30.9549	8.78045
HPSE	1.20578	4.0703	12.8443	1.63329e-18	1.33263e-17	28.2508	8.7801
ITGB6	1.2749	5.40929	11.829	1.66227e-18	1.35557e-17	29.8465	8.77812
GLMP	-1.02293	4.79895	-12.0781	1.68176e-18	1.37076e-17	27.5048	-8.77681
PIGG	0.621757	4.96807	11.4896	1.68688e-18	1.37422e-17	33.0368	8.77647
WDR5	-0.735353	3.77208	-11.2542	1.72034e-18	1.40014e-17	33.486	-8.77426
TGM2	-2.71898	6.10497	-11.4627	1.72101e-18	1.40014e-17	30.9674	-8.77421
OSBPL5	1.43988	4.10498	10.5704	1.72135e-18	1.40014e-17	30.9542	8.77419
AGAP3	-0.862141	4.30515	-11.3346	1.73936e-18	1.41406e-17	32.7915	-8.77302
CERK	-0.980389	6.04913	-11.4725	1.74967e-18	1.42171e-17	33.9025	-8.77236
PPTC7	0.752476	5.36964	11.4236	1.81829e-18	1.47671e-17	30.2268	8.76802
PPM1B	0.634898	5.51944	11.2438	1.85878e-18	1.50881e-17	33.3452	8.76554
FNDC3A	-0.820897	6.34813	-13.5948	1.89238e-18	1.5353e-17	37.261	-8.76352
PBDC1	-0.791475	4.42529	-11.2961	1.95335e-18	1.58268e-17	32.8078	-8.75995
HSPBP1	1.1346	3.94357	11.6933	1.95387e-18	1.58268e-17	28.6244	8.75992
GIMAP6	-1.21644	3.654	-11.1854	1.95436e-18	1.58268e-17	31.4376	-8.75989
C5orf15	-0.991392	5.67176	-11.733	1.95479e-18	1.58268e-17	29.947	-8.75987
AARS2	-0.93499	3.48218	-11.6925	1.96074e-18	1.58668e-17	32.3493	-8.75953
C17orf80	-0.758343	3.49816	-11.7873	1.96247e-18	1.58727e-17	30.2933	-8.75943
KIF7	1.7574	0.435909	12.2427	1.97262e-18	1.59466e-17	34.0224	8.75884
CHM	0.791882	3.96846	11.6887	2.02492e-18	1.6361e-17	36.0711	8.75589
NELL2	-1.9982	2.51468	-11.9336	2.02925e-18	1.63876e-17	27.2661	-8.75565
JDP2.AS1	-1.31703	0.56852	-11.0124	2.03044e-18	1.63888e-17	32.7862	-8.75559
PLAUR	2.64667	5.22996	12.1733	2.03705e-18	1.64338e-17	28.2718	8.75522
CABP1	3.74649	-0.34882	13.8833	2.08853e-18	1.68405e-17	27.4663	8.75241
CNTNAP2	-2.14142	1.8457	-11.2771	2.11004e-18	1.70053e-17	27.6339	-8.75125
DNAH14	2.38631	-0.568992	10.5311	2.12076e-18	1.70829e-17	30.8785	8.75068
ST3GAL4	4.60824	2.85789	12.5857	2.13461e-18	1.71857e-17	25.9261	8.74994
CARNMT1	-0.946146	3.84961	-10.5292	2.14252e-18	1.72406e-17	30.6681	-8.74953
SLC12A8	-1.60981	1.56012	-10.9698	2.14962e-18	1.72889e-17	28.2202	-8.74915
EVL	-1.38029	4.3458	-11.2167	2.18178e-18	1.75387e-17	31.141	-8.74748
PRPF38A	0.490695	5.14798	11.568	2.19164e-18	1.76006e-17	32.7452	8.74697
GPAT2	3.27892	-0.415399	12.4279	2.19172e-18	1.76006e-17	33.8841	8.74696
PPM1L	1.29988	3.80708	12.3832	2.22071e-18	1.78244e-17	32.3994	8.74548
ZNF341	1.40119	2.66531	12.65	2.27537e-18	1.82539e-17	29.5254	8.74273
SEMA6D	-1.15099	6.85211	-11.6815	2.29513e-18	1.8403e-17	33.0342	-8.74176
ZC3H7B	-0.654142	5.71492	-11.498	2.30035e-18	1.84355e-17	32.2669	-8.7415
SPECC1L	1.16571	4.75128	12.3779	2.33078e-18	1.86663e-17	32.5844	8.74002
AP1M1	-0.992179	3.96886	-10.9507	2.33151e-18	1.86663e-17	32.0728	-8.73998
SLC30A4.AS1	1.75295	1.18059	12.5371	2.37526e-18	1.90069e-17	31.0075	8.73788
LIPT2	-1.23336	0.647191	-11.1529	2.40042e-18	1.91985e-17	28.2173	-8.73669
HARS1	0.650605	5.03181	12.8983	2.43524e-18	1.94671e-17	33.6082	8.73506
C2CD3	0.577557	3.96041	11.9244	2.4814e-18	1.9826e-17	31.7269	8.73294
SLC25A44	-0.800965	5.19123	-11.1196	2.50836e-18	2.00314e-17	33.0059	-8.73172
RGN	-5.24157	-1.95568	-11.0601	2.51682e-18	2.00888e-17	25.276	-8.73134
LOC124900799	-1.18155	1.86732	-11.6321	2.53986e-18	2.02624e-17	26.9185	-8.73031
LIG1	-1.01639	2.96217	-11.0563	2.54243e-18	2.02727e-17	30.5396	-8.73019
SLC29A3	1.46141	2.49757	11.6296	2.59279e-18	2.06638e-17	30.6256	8.72797
CXCR3	-1.3906	2.14816	-10.492	2.61185e-18	2.08052e-17	30.5061	-8.72714
SLC25A35	1.10749	2.25318	11.9408	2.6166e-18	2.08325e-17	26.0281	8.72694
OXNAD1	-0.604061	4.86649	-11.2588	2.65747e-18	2.11473e-17	29.6489	-8.72518
ERMP1	0.803668	5.576	11.7267	2.6615e-18	2.11686e-17	27.2463	8.72501
TMEM8B	0.993704	2.90963	12.173	2.6839e-18	2.13361e-17	28.5171	8.72406
THEMIS	-1.75857	1.83429	-11.1156	2.69865e-18	2.14425e-17	28.7009	-8.72344
SLC19A1	-2.1697	3.20718	-10.9547	2.70404e-18	2.14745e-17	27.2933	-8.72322
NEB	-2.7446	-0.503519	-11.5127	2.74733e-18	2.18074e-17	25.7512	-8.72142
FITM1	-1.70031	0.0646018	-10.8369	2.90558e-18	2.30519e-17	31.4462	-8.71508
FBXO2	-3.87065	-0.664868	-11.277	2.92381e-18	2.31849e-17	25.8895	-8.71437
PLCG2	-1.49303	3.98698	-10.4654	3.00738e-18	2.38356e-17	30.3424	-8.71118
RPS6KC1	-0.784399	3.64766	-11.0583	3.09411e-18	2.45107e-17	29.0646	-8.70795
DCAF11	-0.927941	7.26223	-12.2171	3.10137e-18	2.45559e-17	28.8701	-8.70769
LYSET	0.744052	3.72606	10.459	3.11212e-18	2.46286e-17	30.3391	8.7073
PLD2	0.899319	3.90726	12.3075	3.12349e-18	2.47062e-17	30.2686	8.70688
LRRC27	-1.12571	1.47874	-11.19	3.13377e-18	2.47751e-17	28.7576	-8.70651
ALPG	4.4931	-1.60184	11.8006	3.1493e-18	2.48854e-17	36.8519	8.70595
FBXO44	-1.52707	1.18249	-11.0535	3.15322e-18	2.4904e-17	30.2364	-8.70581
[truncated: 13,789 more rows]

## Sheet: RC_C
gene	logFC	AveExpr	t	P.Value	adj.P.Val	B	z.std
HOXA13	4.23698	-0.886977	7.19223	8.64586e-11	1.36501e-06	9.17121	6.48891
HOTTIP	4.07489	-2.3071	6.97459	2.85272e-10	2.25194e-06	9.3162	6.30658
LOC105377483	2.20108	-2.73523	6.86021	4.40884e-10	2.32022e-06	10.1255	6.23882
TMEM72	1.18844	0.491485	6.54475	1.908e-09	6.30809e-06	8.02761	6.00545
RIMKLA	0.933053	2.82277	6.5368	1.99775e-09	6.30809e-06	8.2671	5.99799
SLC37A2	-2.77318	6.31831	-6.18258	1.09406e-08	2.87884e-05	8.71211	-5.71546
FAM3B	-2.44422	5.80091	-6.03231	2.35172e-08	5.30414e-05	8.87338	-5.58391
ST3GAL4	1.80126	2.85789	5.92907	4.16794e-08	8.22543e-05	5.80929	5.48358
CEP72	-0.935403	1.61549	-5.67635	1.17558e-07	0.000206222	5.67963	-5.29725
SLC14A2	-3.31551	1.94739	-5.62393	1.94022e-07	0.000306322	4.82796	-5.20498
THRB	1.84793	2.93672	5.45238	3.58595e-07	0.000514681	6.00448	5.08972
CAPN13	0.8778	4.47209	5.39104	4.49026e-07	0.000590769	5.93565	5.0469
MYRF	-0.73258	4.59794	-5.31716	5.51172e-07	0.000669378	5.90169	-5.00758
PRDX6	0.59078	7.63749	5.35331	6.12454e-07	0.000690674	5.1929	4.98725
CLIC6	-1.16143	2.30749	-5.28982	7.14433e-07	0.000751965	3.89557	-4.9574
SPINK5	0.79641	1.12307	5.1973	9.8717e-07	0.00097409	4.50892	4.89418
HOXA11.AS	1.28712	-1.53829	5.17235	1.11497e-06	0.0010172	5.08379	4.87018
SELENBP1	0.59655	8.69774	5.16978	1.15971e-06	0.0010172	5.23552	4.8624
PITX2	-0.897268	4.58317	-5.06681	1.65132e-06	0.00137216	4.43931	-4.79199
LOC105377363	-1.5984	-0.106865	-4.99451	2.20977e-06	0.00174439	4.61906	-4.73323
MCOLN2	1.08135	3.2321	4.97147	2.56172e-06	0.00189382	3.16571	4.70315
SPON1	0.771128	5.13272	4.95243	2.63898e-06	0.00189382	4.47668	4.69709
IGKV1D.17	-1.8523	-2.57096	-5.26814	2.85158e-06	0.00195742	2.95764	-4.68123
RNF183	-1.47448	-1.90124	-4.92673	3.14174e-06	0.00206674	3.65863	-4.66133
GRIN2B	-1.3179	-1.25865	-4.88805	3.46368e-06	0.00212312	3.37446	-4.64121
ABCB11	1.02326	1.51452	4.88217	3.54818e-06	0.00212312	2.86786	4.63623
POPDC3	-1.65922	-1.4021	-4.87373	3.68348e-06	0.00212312	3.23171	-4.62849
CLDN8	1.9217	0.37624	4.86754	3.76535e-06	0.00212312	3.52554	4.62393
TCN2	0.61925	5.27223	4.78367	5.64779e-06	0.00307473	3.30287	4.53916
GPC3	-1.68832	1.39667	-4.76309	6.12634e-06	0.00322409	3.15603	-4.52198
CLCN3	0.326451	7.14425	4.75669	7.67561e-06	0.00383819	2.81496	4.47404
DRD5	-1.59736	0.359969	-4.69153	7.77946e-06	0.00383819	2.2015	-4.47117
KLF8	-0.679805	1.85636	-4.62429	1.0482e-05	0.00501484	2.47662	-4.40698
LOC105375444	0.885996	-2.20422	4.58189	1.34616e-05	0.00625095	1.93975	4.35246
MCUB	-0.633348	2.3181	-4.54716	1.46065e-05	0.00658877	2.59462	-4.33454
MSX2	-1.53981	-0.116231	-4.49646	1.70618e-05	0.0073175	2.75843	-4.30023
LOC105370485	0.487142	1.25929	4.50395	1.71489e-05	0.0073175	2.32374	4.2991
APBA1	0.764842	1.55239	4.48202	1.80943e-05	0.00743454	2.50941	4.2872
MACC1	-0.569777	4.93637	-4.49101	1.8365e-05	0.00743454	2.46468	-4.28389
REPS2	0.364914	3.27553	4.46559	1.93226e-05	0.00762665	2.50252	4.27258
SPECC1L	0.405345	4.75128	4.42154	2.48342e-05	0.00940907	2.12587	4.2163
TRPM6	1.35759	6.08657	4.41179	2.5255e-05	0.00940907	2.1492	4.21251
PDP2	0.352339	4.01289	4.43131	2.56264e-05	0.00940907	1.86793	4.20921
BRINP2	-1.57007	-1.72949	-4.38577	2.67501e-05	0.00959843	1.8759	-4.1995
LOC105372641	-1.3266	-2.46415	-4.37506	2.97357e-05	0.0104326	1.55223	-4.17548
LOC105379675	-1.81194	-2.34813	-4.35407	3.10923e-05	0.0106714	1.75867	-4.16531
CA1	1.07547	6.48215	4.33102	3.27102e-05	0.0109878	1.59104	4.15373
PTGER2	-0.426721	2.82119	-4.31363	3.61508e-05	0.0115688	1.81472	-4.1308
FAM168A	-0.336098	4.8642	-4.33266	3.65732e-05	0.0115688	1.65815	-4.12813
TRIM9	1.04584	0.65168	4.30179	3.66379e-05	0.0115688	1.33179	4.12772
ELAPOR2	0.699455	2.36801	4.27859	4.01155e-05	0.0124185	1.58495	4.10681
MFAP3L	-0.641106	1.26464	-4.26764	4.23252e-05	0.0128506	1.40585	-4.09441
CDKN2B.AS1	0.822321	5.48551	4.27644	4.74964e-05	0.0141485	1.39964	4.06762
SLC22A4	0.918234	2.61219	4.27006	4.96072e-05	0.0145037	1.5424	4.05747
NUP50.DT	-0.511494	1.54957	-4.20396	5.62545e-05	0.016145	1.05841	-4.028
PPP1R3B	0.531528	4.40038	4.21356	5.7996e-05	0.016145	1.23706	4.02082
FOXQ1	-1.09508	-0.40261	-4.17937	5.87548e-05	0.016145	1.20719	-4.01776
ENDOD1	0.436767	6.66138	4.19893	5.93115e-05	0.016145	1.43426	4.01553
TRIM68	-0.314164	3.53969	-4.17776	6.10447e-05	0.0163352	1.31836	-4.00874
TMEM253	0.40931	5.34637	4.29587	6.2933e-05	0.0165598	0.978111	4.00153
ALDOB	-1.10992	8.36315	-4.14472	6.77234e-05	0.0175282	1.15168	-3.98415
CYP2C18	-0.535523	6.27719	-4.13949	7.03987e-05	0.0179267	1.28702	-3.97493
MMP28	0.483394	5.08019	4.09404	8.3538e-05	0.020463	1.31173	3.93402
KCTD10	0.27906	5.32964	4.088	8.40192e-05	0.020463	1.23594	3.93264
ABCB1	0.697141	7.88188	4.0966	8.50877e-05	0.020463	0.927302	3.9296
CLCN5	0.384919	3.77072	4.07854	8.55435e-05	0.020463	1.31689	3.92831
ITPRID2	0.404569	8.0645	4.09972	8.94989e-05	0.0210897	0.976916	3.91743
LOC105369890	0.710317	0.594739	4.04977	9.55929e-05	0.0221944	0.797616	3.90151
ROS1	1.13074	0.407936	4.03607	0.000100206	0.0228508	1.16735	3.89009
GNE	0.466606	5.36969	4.0331	0.000101315	0.0228508	1.14599	3.88742
TOM1L1	0.250714	5.51604	4.01689	0.000111569	0.0248093	0.940671	3.86395
HEATR5A	0.308764	6.04875	4.00826	0.000115885	0.025411	0.962827	3.85467
INTS6L	0.37711	3.70384	3.98622	0.000121483	0.0262736	0.800282	3.84311
IPO8	0.194514	5.82555	3.9785	0.000123959	0.0264468	0.96796	3.83816
CREB3L2	-0.394368	6.23762	-3.97375	0.000127736	0.0268892	0.898923	-3.83078
APOL1	-0.784271	6.14961	-3.97251	0.000129625	0.0269278	0.879704	-3.82717
RBL1	-0.291137	2.2555	-3.96453	0.000132851	0.0272396	0.779346	-3.82111
LIN54	0.305924	4.10743	3.96364	0.000143687	0.0290108	0.503838	3.80173
ACKR4	-0.974837	1.73738	-3.98037	0.000145297	0.0290108	0.714657	-3.79897
NOX1	0.762626	2.526	3.93793	0.000147002	0.0290108	0.519621	3.79608
TACSTD2	-1.09375	0.164661	-3.93653	0.000157461	0.0306912	0.272606	-3.779
LOC105375431	0.737576	-2.22281	3.90945	0.000160621	0.0309254	0.394297	3.77405
GSPT2	-0.346291	2.24734	-3.90336	0.000163864	0.0311697	0.431643	-3.76906
BISPR	-0.997215	0.961583	-3.93981	0.000169117	0.031786	0.633849	-3.76117
ITPKA	0.401681	4.79414	3.89662	0.000172133	0.0319721	0.57591	3.75675
SFXN5	0.25228	4.41011	3.90569	0.000186164	0.0341762	0.238615	3.73709
ARTN	1.07611	-1.9516	3.86169	0.000190047	0.034488	0.232619	3.73189
ITGB8	-0.627608	3.0937	-3.88284	0.00019479	0.0349471	0.483504	-3.72568
GCNT1	-0.43227	5.77544	-3.87447	0.000198109	0.0351432	0.278061	-3.72142
BAIAP2.DT	-0.379717	2.88365	-3.85312	0.000200445	0.0351625	0.135564	-3.71846
ZNF219	0.305789	5.03028	3.85069	0.000202859	0.0351949	0.485594	3.71543
COLGALT1	-0.255676	5.06234	-3.83549	0.000210804	0.0361759	0.494764	-3.7057
AZGP1	-0.64017	2.84979	-3.86276	0.000218434	0.0370822	0.389093	-3.69668
PACS1	-0.473932	3.55687	-3.81677	0.000222906	0.0374387	0.442008	-3.69153
NEDD4	0.609981	3.63069	3.79392	0.000241863	0.0401951	0.39519	3.67073
ADAMTSL5	-0.51664	1.33821	-3.81272	0.00026279	0.0432181	0.2672	-3.64946
UCK2	0.413124	4.76503	3.79232	0.000265927	0.043283	0.0775959	3.64641
HGSNAT	0.20509	5.52478	3.75774	0.000282142	0.0454537	0.238084	3.63117
LOC105376993	0.707456	-1.1978	3.73982	0.00029343	0.0467947	-0.0858256	3.62103
CCL4	-0.77453	1.53223	-3.75258	0.000300023	0.0469283	-0.0693619	-3.61528
KIF21B	-0.44665	3.43795	-3.73495	0.000300212	0.0469283	0.101558	-3.61512
IRF2BPL	-0.341287	3.84549	-3.73235	0.000309357	0.0478836	0.0625748	-3.60734
DIO3	1.00753	-1.16964	3.66568	0.000381832	0.0583261	-0.364892	3.55233
MAPRE3	0.395929	3.48616	3.6692	0.000384211	0.0583261	-0.432959	3.5507
IL18R1	-0.430568	2.42906	-3.65795	0.000395921	0.0595314	-0.163452	-3.54279
LINC01752	0.51172	0.387707	3.64159	0.000414063	0.0613791	-0.335684	3.53095
CNNM2	0.351086	4.74913	3.6564	0.000415984	0.0613791	-0.301883	3.52973
TRAM2	-0.321119	5.55795	-3.6164	0.000469361	0.0686137	-0.328797	-3.49766
MS4A12	0.724692	4.6497	3.58789	0.000498098	0.0715467	-0.686221	3.48178
DHX32	0.212201	5.64647	3.58721	0.000498489	0.0715467	-0.284052	3.48157
RNF186	-0.835342	4.29873	-3.57116	0.000528826	0.0751407	-0.447811	-3.46571
LHFPL3.AS2	-0.732727	1.06413	-3.56889	0.000533048	0.0751407	-0.426683	-3.46357
GALNT5	0.502161	5.46506	3.56616	0.000542025	0.07573	-0.355016	3.45908
VIL1	0.27322	9.20366	3.57273	0.000554692	0.07682	-0.565652	3.45285
MS4A8	-0.500592	5.92783	-3.55553	0.000559836	0.0768581	-0.416811	-3.45036
LOC107985911	-0.563367	0.114482	-3.55412	0.000582692	0.0792211	-0.491423	-3.43955
CPNE7	-0.863946	-1.06999	-3.58038	0.000587083	0.0792211	-0.462119	-3.43751
UBE2L6	-0.728938	5.70286	-3.55223	0.000592409	0.0792623	-0.527268	-3.43507
GBP4	-0.917275	5.09509	-3.53476	0.000612508	0.0812628	-0.495943	-3.42601
LTK	0.587854	3.35265	3.51878	0.000638059	0.0839473	-0.537538	3.4149
LMTK3	-0.783476	1.70695	-3.50884	0.000651068	0.084951	-0.462141	-3.4094
ZNF185	-0.561556	2.6527	-3.51469	0.000672707	0.0862855	-0.770918	-3.40047
MMP24	0.970664	-0.0596659	3.54002	0.000675412	0.0862855	-0.658897	3.39937
NBPF6	-1.44005	-1.96891	-3.49697	0.000677692	0.0862855	-0.504564	-3.39845
TNFSF4	0.575104	-0.151738	3.48992	0.000693995	0.0870058	-0.667927	3.39194
TGM2	-0.787718	6.10497	-3.49332	0.000694371	0.0870058	-0.646652	-3.39179
BACE1	-0.402331	3.54283	-3.49036	0.000710781	0.0877512	-0.655098	-3.38539
LINC01443	-0.880469	-0.949584	-3.47806	0.000723375	0.0877512	-0.703479	-3.38056
ISX	0.931521	5.84292	3.48217	0.00072493	0.0877512	-0.606102	3.37997
LOC102724351	0.573516	-1.42859	3.49065	0.000726462	0.0877512	-0.763845	3.37939
FNTA	0.180418	4.98885	3.4826	0.000732775	0.0877512	-0.648019	3.37701
LPCAT1	-0.427694	3.65177	-3.47649	0.000733668	0.0877512	-0.623964	-3.37668
ATP1A1	0.312419	11.401	3.49553	0.00074597	0.0885517	-0.797131	3.3721
SLC13A1	1.67365	0.00501126	3.52654	0.000759576	0.0886991	-1.37773	3.36712
TGFB3	0.506379	0.846405	3.46882	0.000763006	0.0886991	-0.694985	3.36588
LOC105375445	0.808088	-2.63099	3.47142	0.000764066	0.0886991	-0.897425	3.36549
LMO4	-0.32194	4.93525	-3.46636	0.000774508	0.089255	-0.732119	-3.36175
IGFBP2	-0.602294	5.0332	-3.45018	0.000798507	0.0913538	-0.792481	-3.35331
NBEAL2	-0.339901	4.80873	-3.45377	0.000811518	0.0921744	-0.815305	-3.34884
SPAG1	0.283175	3.88268	3.44149	0.000820207	0.0924959	-0.859334	3.34588
RRN3	0.233771	4.63088	3.48166	0.000830055	0.0929427	-0.877307	3.34257
KCTD1	0.327103	1.2853	3.41852	0.000885037	0.0979111	-0.88886	3.32473
PRKG2	0.90654	4.17672	3.42295	0.000889717	0.0979111	-0.766839	3.32326
EXOC3L1	-0.538025	0.351404	-3.42015	0.000893033	0.0979111	-0.872558	-3.32222
PLEKHS1	-0.846387	4.63184	-3.42392	0.000899521	0.0979424	-0.80766	-3.3202
LOC105376938	1.13923	-2.14266	3.41329	0.000923529	0.0998677	-1.06926	3.31284
SLC26A3	0.516052	11.4202	3.42149	0.000943466	0.100721	-0.955282	3.30686
LRRN2	1.03046	2.27575	3.39953	0.000944184	0.100721	-1.07041	3.30665
BLNK	-0.402727	4.6137	-3.42952	0.000957299	0.101435	-0.994185	-3.30278
CCDC50	0.227771	5.11313	3.38724	0.000977382	0.102544	-0.884867	3.29696
GGH	0.368681	3.74283	3.38689	0.000985879	0.102544	-0.971025	3.29453
TRNP1	-0.882571	-0.194329	-3.41334	0.000987253	0.102544	-0.96843	-3.29413
SLC36A1	0.379511	6.86877	3.39066	0.000999174	0.103104	-1.00573	3.29076
REG1A	-1.96855	6.39838	-3.38039	0.00100604	0.103139	-0.964561	-3.28883
GNAI1	0.407871	3.21257	3.37288	0.00102478	0.104382	-0.982243	3.28363
PRRT3	-0.5536	-0.686667	-3.37881	0.00103349	0.104594	-0.906162	-3.28125
PLPP5	-0.264244	4.65279	-3.35865	0.00107382	0.107571	-0.957369	-3.27044
FREM1	-0.89147	2.97679	-3.38406	0.00107653	0.107571	-0.921581	-3.26972
WWP1	-0.165496	5.58948	-3.3686	0.0010907	0.1079	-1.05481	-3.26602
LRP6	0.238153	5.17322	3.36319	0.00110425	0.1079	-1.04358	3.26252
RAB4A	0.185286	4.87295	3.36881	0.00111286	0.1079	-1.08422	3.26032
TUBAL3	0.402803	5.70563	3.36753	0.00111321	0.1079	-1.082	3.26023
LOC100506023	0.706748	-1.50293	3.34745	0.00111399	0.1079	-1.04207	3.26003
EXD3	0.231292	3.45548	3.35208	0.00113201	0.108977	-1.1259	3.25548
DPEP1	-1.00165	4.97208	-3.34872	0.00115929	0.110927	-0.970166	-3.24871
AKTIP	0.282859	3.93576	3.3441	0.00116733	0.111023	-1.08768	3.24674
EIF4G3	0.174084	6.37266	3.33955	0.00119206	0.112696	-1.1031	3.24077
BMP2K	0.287681	5.53354	3.34198	0.00120581	0.113318	-1.07686	3.2375
PML	-0.442106	5.02703	-3.33519	0.00123496	0.11537	-1.16234	-3.23068
DAGLA	-0.345485	3.65759	-3.30825	0.0012706	0.11746	-1.16285	-3.22254
RUFY1	0.133408	4.91415	3.31591	0.00127927	0.11746	-1.12658	3.22059
ARHGAP4	-0.313778	4.26049	-3.30934	0.00127965	0.11746	-1.16922	-3.2205
GIPC1	0.293352	6.95849	3.32952	0.00131502	0.120009	-1.18844	3.21268
SLC7A9	-1.96758	2.77997	-3.28939	0.00134568	0.121193	-1.11978	-3.20606
PMS2P7	0.37206	-0.17075	3.28922	0.00135174	0.121193	-1.17547	3.20476
ZFY	0.206792	-1.57516	3.28732	0.00136362	0.121193	-1.21297	3.20224
VAV2	0.439403	5.39733	3.29035	0.00136798	0.121193	-1.19478	3.20132
KLHDC7B.DT	-1.0548	-0.541774	-3.28407	0.00137388	0.121193	-1.29309	-3.20008
SLC4A4	0.35762	7.6608	3.28752	0.0013793	0.121193	-1.16907	3.19895
HGD	0.390092	4.51235	3.32677	0.001404	0.121193	-1.23446	3.19383
LOC124907763	0.628957	-0.594749	3.27751	0.00140603	0.121193	-1.25975	3.19341
CEP76	0.287955	2.35914	3.29009	0.00141097	0.121193	-1.23839	3.1924
LOC105372405	0.669039	-1.74118	3.30845	0.00141129	0.121193	-1.41667	3.19233
GIMAP2	-0.352711	3.24875	-3.28758	0.00141244	0.121193	-1.19965	-3.1921
MUC12	0.715774	7.53596	3.27699	0.00142674	0.121759	-1.20356	3.18919
RHOBTB2	-0.654461	3.87058	-3.28626	0.00144099	0.122314	-1.21815	-3.18631
UBA7	-0.298409	5.93082	-3.27325	0.00145434	0.122786	-1.28315	-3.18364
IFNAR2	-0.335492	3.94026	-3.26407	0.00152996	0.128484	-1.31692	-3.16894
BAIAP2	-0.33504	1.93704	-3.24584	0.00156035	0.130343	-1.36405	-3.16322
ETNK1	-0.533948	7.89967	-3.24507	0.00158583	0.131774	-1.30917	-3.1585
GLE1	0.14641	5.29843	3.24328	0.0016158	0.133561	-1.37065	3.15304
RAB3B	0.592895	1.96269	3.22899	0.00163738	0.133686	-1.39147	3.14916
CIMAP1C	-0.917932	-1.92305	-3.23071	0.0016418	0.133686	-1.41759	-3.14838
SLC5A1	-0.562242	7.72654	-3.22993	0.00164271	0.133686	-1.42056	-3.14821
HOXB2	-0.658298	1.04836	-3.22285	0.00169282	0.135864	-1.38271	-3.13942
LOC101927020	-1.20532	-2.36783	-3.25499	0.00169525	0.135864	-2.0044	-3.139
GAL3ST2	0.482886	-0.589506	3.22051	0.00169529	0.135864	-1.54917	3.13899
PIWIL4	-0.253564	2.73176	-3.21896	0.00171803	0.136633	-1.43174	-3.13509
FUT4	-0.285493	5.01805	-3.23131	0.0017222	0.136633	-1.47249	-3.13438
OLFM4	-1.0003	8.28418	-3.21302	0.00175014	0.138156	-1.44497	-3.12965
AK7	-0.344424	1.34435	-3.21958	0.00177423	0.138786	-1.53469	-3.12563
OSBPL8	-0.371876	5.05258	-3.21162	0.0017757	0.138786	-1.42625	-3.12539
RNF24	-0.410241	3.09928	-3.1961	0.00181794	0.141021	-1.47081	-3.11847
LOC105376944	-0.730683	-1.59498	-3.19456	0.00182637	0.141021	-1.50803	-3.1171
INTS15	-0.164291	3.4036	-3.19232	0.00184939	0.141021	-1.44394	-3.11341
GGT7	-0.253151	3.2401	-3.19405	0.00185178	0.141021	-1.48669	-3.11303
PRR5L	0.285914	5.96549	3.19455	0.00185658	0.141021	-1.48692	3.11227
CEACAM8	0.84171	-1.86756	3.18525	0.00187841	0.141021	-1.55531	3.10881
IFITM1	-0.70458	6.59021	-3.20871	0.00187979	0.141021	-1.51778	-3.10859
LOC124903318	0.551361	1.19447	3.18445	0.00188247	0.141021	-1.54873	3.10817
SLC66A2	0.266831	4.61787	3.19747	0.00188468	0.141021	-1.5297	3.10783
CMTM4	0.302512	6.63031	3.19359	0.00189695	0.141269	-1.52606	3.10591
RNF144A	0.418836	4.12184	3.1838	0.0019151	0.141951	-1.55564	3.10309
IFT52	0.190177	3.66589	3.17524	0.00193802	0.142508	-1.51321	3.09957
REG1B	-2.25199	3.12714	-3.21253	0.00195631	0.142508	-1.53081	-3.09679
B3GNT7	0.499384	5.67653	3.18423	0.00196334	0.142508	-1.52536	3.09572
PDGFD	-0.474787	2.2891	-3.1828	0.00196603	0.142508	-1.5974	-3.09532
AKAP9	0.259701	8.25702	3.17597	0.00196774	0.142508	-1.52482	3.09506
AMER1	-0.292037	2.55279	-3.16222	0.0020397	0.147015	-1.53415	-3.08439
PRORY	0.405366	-2.3338	3.16749	0.0020486	0.147015	-1.5781	3.08309
NWD2	1.12113	-0.852863	3.15256	0.00209695	0.149694	-1.66051	3.07615
TTYH3	-0.342683	5.75227	-3.15183	0.0021049	0.149694	-1.57097	-3.07502
PRDX6.AS1	0.528327	-1.22511	3.14536	0.00212899	0.149841	-1.63861	3.07162
SIMC1	-0.252851	3.70697	-3.15057	0.00213027	0.149841	-1.55987	-3.07144
PCAT18	0.739045	-1.93623	3.14292	0.0021454	0.149841	-1.63567	3.06933
MED8	0.1635	4.72095	3.22696	0.00215745	0.149841	-1.57266	3.06766
STRN3	0.229645	4.43174	3.14237	0.00216753	0.149841	-1.61063	3.06626
GLIS3	-0.429599	1.39112	-3.14298	0.00217377	0.149841	-1.60899	-3.0654
CHD9NB	0.445377	1.81152	3.141	0.00218255	0.149841	-1.71608	3.0642
LOC105370132	-0.676833	-1.3835	-3.13738	0.00218289	0.149841	-1.57205	-3.06415
ABCF2	0.216138	2.74751	3.15348	0.00221384	0.151308	-1.66198	3.05994
GABRP	-1.51835	-0.875189	-3.13924	0.00226691	0.154267	-1.55685	-3.05283
AGMAT	-0.284442	4.62095	-3.12685	0.00229532	0.155147	-1.64516	-3.0491
HSBP1L1	0.300761	3.48592	3.13066	0.0023008	0.155147	-1.71139	3.04838
CRACD	0.275085	6.61294	3.14367	0.00230933	0.155147	-1.70219	3.04727
RASAL1	-0.399148	0.957205	-3.12106	0.00234951	0.157178	-1.74794	-3.04208
LOC124906209	-0.755083	-1.52656	-3.10856	0.0023883	0.159099	-1.66782	-3.03715
LOC124909353	0.650654	-1.92673	3.10936	0.00240437	0.159496	-1.74616	3.03512
EVI2B	-0.423159	4.59872	-3.10603	0.0024175	0.159697	-1.68685	-3.03348
PPP4R1	0.227484	5.88164	3.11356	0.00243603	0.16025	-1.72771	3.03118
LINC02532	0.40341	-1.63156	3.1033	0.00245437	0.160787	-1.7714	3.02891
LOC124902961	0.47035	2.76815	3.09246	0.00251073	0.163422	-1.73944	3.02204
LOC124903199	-0.821501	-0.763462	-3.09187	0.00251531	0.163422	-1.71943	-3.02149
FYN	-0.348382	3.87842	-3.09167	0.00255517	0.165332	-1.6979	-3.01673
CD8A	-0.612314	3.66481	-3.08891	0.00262934	0.167893	-1.72846	-3.00805
KRBOX4	-0.329655	1.14348	-3.08646	0.00262978	0.167893	-1.74004	-3.00799
ELL2	-0.308845	4.87483	-3.07296	0.00266673	0.167893	-1.77246	-3.00375
UNC13D	0.48266	4.22952	3.08335	0.00267004	0.167893	-1.81802	3.00337
BTN3A1	-0.381609	5.07054	-3.08927	0.00267055	0.167893	-1.79919	-3.00332
STAT5A	-0.219177	3.99833	-3.07484	0.00267069	0.167893	-1.79061	-3.0033
RAI2	-0.426605	1.71461	-3.07068	0.00268558	0.167893	-1.73522	-3.00161
CD55	-0.71334	6.42703	-3.08389	0.00268895	0.167893	-1.79617	-3.00123
NFATC1	-0.449577	1.09986	-3.07186	0.00269046	0.167893	-1.76684	-3.00106
SNX2	-0.149055	5.94671	-3.06821	0.00274375	0.170545	-1.8005	-2.99508
HAPLN3	-0.648702	0.316823	-3.05935	0.00278229	0.172262	-1.83271	-2.99082
SLCO4A1.AS2	-0.435674	2.62187	-3.06878	0.00279642	0.17246	-1.76285	-2.98927
LOC105374588	0.468566	1.86291	3.05495	0.00281875	0.173161	-1.88676	2.98684
GLDN	1.08258	-1.41689	3.0552	0.00283456	0.173457	-1.8799	2.98513
RUNDC3B	0.386873	3.03973	3.05239	0.00288983	0.176126	-1.79594	2.97922
SH2D2A	-0.394634	1.54472	-3.05734	0.00290048	0.176126	-1.81758	-2.97809
MRAP2	-0.388005	2.83481	-3.04265	0.00292907	0.177181	-1.89843	-2.97508
GBP5	-0.706795	3.3772	-3.04572	0.00295631	0.178146	-1.84241	-2.97224
SEC11A	0.123981	5.86606	3.03584	0.00298883	0.179421	-1.87283	2.96888
LOC124900677	-1.42957	-2.64643	-3.03469	0.00303683	0.181307	-1.8992	-2.96399
GBP1	-0.675642	6.20593	-3.03419	0.00305453	0.181307	-1.89397	-2.9622
SH2B3	0.352577	4.39067	3.03152	0.0030547	0.181307	-1.89884	2.96218
BHLHE41	0.407172	3.85776	3.02189	0.00311919	0.184441	-1.97155	2.95574
PTPRM	-0.41169	3.34797	-3.02821	0.00315175	0.185671	-1.88769	-2.95254
NMT1	-0.165629	5.42946	-3.01685	0.00318674	0.187034	-1.932	-2.94913
COCH	0.667578	-1.3657	3.00744	0.00325918	0.190536	-1.99532	2.94217
STAT1	-0.498592	7.49454	-3.02334	0.00327054	0.190536	-1.96873	-2.94109
TANC2	-0.312632	3.64367	-3.00448	0.00328873	0.190747	-2.00266	-2.93938
TRIM22	-0.726008	5.10343	-3.01662	0.00329833	0.190747	-1.96281	-2.93847
TEX9	-0.52235	2.23786	-2.99981	0.00333554	0.192195	-1.91471	-2.93499
EFL1	0.196387	5.47924	2.99862	0.00338279	0.193685	-1.98219	2.93063
FFAR4	0.407603	2.94663	2.99723	0.00338593	0.193685	-2.04728	2.93034
AIFM3	0.258117	3.66764	2.99206	0.00344226	0.195717	-2.05715	2.92521
PATJ	0.162232	6.26205	2.99291	0.00344778	0.195717	-1.9963	2.92471
L1TD1	-0.571846	0.783212	-2.98844	0.00345865	0.195717	-2.03263	-2.92373
PROM2	-0.371416	3.51012	-2.98487	0.00349263	0.196459	-2.0686	-2.92068
CEP89	-0.242723	2.12447	-2.98737	0.00349664	0.196459	-2.03586	-2.92033
TRAK2	0.207308	5.87046	2.99063	0.00352988	0.197623	-2.02538	2.91738
FOLH1	-1.61002	1.23686	-3.00731	0.00354582	0.197814	-2.10342	-2.91597
HOXA11	0.559979	-0.549577	2.98626	0.00357773	0.198656	-2.08775	2.91318
PRF1	-0.485437	2.77372	-2.98556	0.00360403	0.198656	-1.97281	-2.91089
LOC105378126	-0.953028	-0.620015	-2.98128	0.00360578	0.198656	-1.96824	-2.91074
LOC105374309	0.666684	-2.43469	2.98274	0.00361323	0.198656	-2.08779	2.91009
DEPTOR	-0.315419	3.12352	-2.98866	0.00364688	0.198656	-1.97788	-2.90719
SPINK1	-0.487852	6.14359	-2.97431	0.0036479	0.198656	-2.05016	-2.90711
TNRC6C	-0.218845	3.16514	-2.97738	0.00365805	0.198656	-2.02565	-2.90624
COL5A3	-0.497043	2.93937	-2.97016	0.0036665	0.198656	-2.10169	-2.90551
ACOX2	0.361272	4.24172	2.98895	0.00368275	0.198656	-2.03528	2.90413
TESK2	0.316114	3.84406	2.97508	0.00368673	0.198656	-2.02782	2.90379
FABP3	-0.565062	0.678937	-2.96593	0.00369987	0.198685	-2.11746	-2.90268
DENND2A	0.309715	2.73453	2.96429	0.00372491	0.199352	-2.1298	2.90057
PDPR2P	-0.370476	0.671824	-2.96688	0.00375813	0.200104	-2.04208	-2.89778
HCAR3	-1.62791	-1.4264	-2.97196	0.00377576	0.200104	-2.03791	-2.89631
IGHV3.64D	-1.08703	-0.485385	-3.07053	0.00377698	0.200104	-1.9635	-2.89621
B3GALT5.AS1	0.79325	-0.136345	2.9478	0.00393093	0.20593	-2.11171	2.88365
MTUS1.DT	-0.656518	-1.20503	-2.94862	0.00394055	0.20593	-2.13927	-2.88288
IL18RAP	-0.409946	1.54628	-2.95347	0.00394913	0.20593	-2.06563	-2.8822
CDA	0.745749	4.57686	2.95478	0.00395384	0.20593	-2.10073	2.88182
IL1RN	-1.12334	2.67323	-2.95221	0.0039608	0.20593	-2.08642	-2.88127
UXS1	0.163838	3.87788	2.9462	0.00396521	0.20593	-2.13048	2.88092
NFIB	-0.296712	5.06034	-2.95224	0.00401017	0.207582	-2.11411	-2.87736
LOC102723665	0.352423	0.141554	2.93484	0.00405611	0.209274	-2.13898	2.87376
DDX3ILA1	0.598979	0.850613	2.933	0.0040786	0.209749	-2.18593	2.87202
LPGAT1	-0.295185	6.50214	-2.93131	0.00413411	0.210865	-2.1722	-2.86774
ADGRG4	-1.09592	-0.958626	-2.96451	0.00413662	0.210865	-2.38728	-2.86755
EPB41L2	-0.369677	6.93713	-2.939	0.00414442	0.210865	-2.14592	-2.86695
ECPAS	0.107377	6.83468	2.93181	0.00415656	0.210865	-2.16081	2.86603
PSMB9	-0.425516	5.8309	-2.94293	0.00417742	0.210865	-2.16069	-2.86444
ATPAF1	0.199467	5.09626	2.93011	0.00419182	0.210865	-2.15875	2.86335
LOC112268468	1.49519	-0.448721	2.94062	0.0041938	0.210865	-2.04994	2.8632
LOC124904308	-0.879585	-0.389721	-2.93237	0.00424283	0.212653	-2.09765	-2.85952
HSD3B2	-0.983241	5.10052	-2.91432	0.00432755	0.216213	-2.26572	-2.85324
VMAC	-0.295266	1.40434	-2.9117	0.00434563	0.216432	-2.20219	-2.85192
CCL4L2	-0.870534	0.494303	-2.92151	0.00436204	0.216566	-2.1766	-2.85072
PARP10	-0.340736	5.01198	-2.92306	0.00440859	0.216953	-2.19808	-2.84734
FANCA	-0.43577	1.96913	-2.9151	0.00441836	0.216953	-2.14712	-2.84664
BACE2	-0.405299	5.445	-2.90966	0.00442695	0.216953	-2.21103	-2.84602
LOC105371932	-0.684252	-1.27197	-2.90468	0.00443707	0.216953	-2.15838	-2.84529
PSD3	0.29874	5.111	2.90457	0.00443855	0.216953	-2.22328	2.84519
CIMAP1B	-0.515967	2.31158	-2.91594	0.00448882	0.218733	-2.17032	-2.8416
TRAPPC14	0.215767	4.38066	2.90209	0.00451249	0.218837	-2.24004	2.83992
LAPTM4A	-0.152278	7.33996	-2.90457	0.00452655	0.218837	-2.2246	-2.83893
SLC45A3	0.292349	3.25325	2.89752	0.00453253	0.218837	-2.28183	2.83851
S100A14	0.256511	7.97461	2.91661	0.00459052	0.220961	-2.21956	2.83445
SPATA13	-0.251251	5.59391	-2.9009	0.00462921	0.222146	-2.24505	-2.83176
CFI	-0.728271	4.67845	-2.89607	0.00464708	0.222327	-2.2231	-2.83053
STK32A	-0.907723	-1.64558	-2.88507	0.00470212	0.223204	-2.23758	-2.82676
FFAR2	-0.760947	0.655628	-2.90093	0.0047062	0.223204	-2.15488	-2.82648
CASP4	-0.218692	5.05764	-2.89673	0.00470782	0.223204	-2.25794	-2.82637
C4orf46P3	-0.619011	-1.29932	-2.8834	0.00479489	0.226652	-2.24002	-2.8205
PYY	0.817537	4.34039	2.87134	0.00489623	0.230751	-2.29711	2.81378
PPARGC1A	0.27204	5.37262	2.87598	0.00491444	0.23092	-2.2944	2.81259
CBLL1.AS1	0.371854	0.408381	2.86682	0.00496997	0.232407	-2.34045	2.80897
SNX10	-0.536079	1.66726	-2.86799	0.00498321	0.232407	-2.28465	-2.80812
PIERCE2	0.398547	0.0038437	2.86723	0.00500306	0.232407	-2.32403	2.80684
NKG7	-0.495516	2.42714	-2.87516	0.00500496	0.232407	-2.24599	-2.80671
ETNK2	-0.630164	-1.2144	-2.86552	0.00506635	0.234567	-2.28486	-2.80278
MFSD12	-0.251363	3.55431	-2.85363	0.00518802	0.239498	-2.32612	-2.79512
ATF7IP2	-0.371399	1.96703	-2.85425	0.00520577	0.239617	-2.35283	-2.79402
CAPRIN2	0.275486	2.75682	2.85263	0.00522335	0.239727	-2.33447	2.79293
B4GALT6	0.359367	1.88524	2.86359	0.00527411	0.241355	-2.24954	2.7898
KCNH6	1.04805	-0.614515	2.86318	0.00529671	0.241689	-2.46027	2.78841
IPO13	0.135867	4.18122	2.84585	0.00533687	0.24282	-2.36765	2.78596
ITGAV	-0.293141	6.3155	-2.84383	0.00537627	0.24391	-2.3665	-2.78358
FTH1	0.321926	11.2929	2.84993	0.00540433	0.244453	-2.36407	2.78189
STAMBP	0.136675	5.60211	2.8563	0.005436	0.244453	-2.36022	2.77999
HBS1L	0.120485	4.64668	2.83914	0.00544647	0.244453	-2.38252	2.77937
C17orf107	-0.676626	-1.08267	-2.8451	0.00545083	0.244453	-2.33269	-2.77911
MS4A10	1.42076	2.03416	2.85186	0.00546568	0.244453	-2.21814	2.77823
YPEL1	-0.455392	0.178574	-2.83689	0.00550134	0.245275	-2.36386	-2.77611
GJB1	-0.238442	5.83881	-2.83068	0.00551511	0.245275	-2.40788	-2.7753
CXCL11	-1.29366	1.22171	-2.8357	0.00555547	0.246376	-2.35536	-2.77293
ZNHIT2	-0.211144	1.38886	-2.83646	0.00564048	0.249445	-2.3954	-2.76798
ALDH3A1	-0.457349	1.67391	-2.81924	0.00570193	0.251283	-2.47235	-2.76445
LINC01637	0.257818	1.09793	2.8223	0.00571388	0.251283	-2.44233	2.76376
PNLIPRP2	0.838616	1.94737	2.87979	0.00574015	0.251737	-2.3833	2.76227
ABLIM2	0.47238	2.74625	2.8257	0.00576959	0.252328	-2.39187	2.7606
PINK1	0.22658	6.5923	2.82654	0.00583473	0.254054	-2.41998	2.75693
CPA6	0.928926	-2.0898	2.80903	0.00587553	0.254054	-2.48995	2.75465
CD82	-0.380287	5.08572	-2.81305	0.0058811	0.254054	-2.43905	-2.75434
IGKV1D.13	-1.17777	-1.81526	-2.8459	0.0058947	0.254054	-2.38831	-2.75358
IGHV5.10.1	-1.21851	-1.33961	-2.86325	0.00590332	0.254054	-2.34845	-2.7531
LMO7	0.340141	8.39258	2.82589	0.00590562	0.254054	-2.435	2.75298
CD40	-0.530086	2.16963	-2.80934	0.00594836	0.255197	-2.41349	-2.75061
LOC105378626	0.423195	1.45545	2.80182	0.00600851	0.25708	-2.49592	2.74732
CAPRIN1	-0.116141	7.44354	-2.80495	0.0060293	0.257272	-2.46413	-2.74618
CTNND1	0.200572	3.19992	2.79689	0.0061534	0.261508	-2.4847	2.73949
PLD1	0.214942	6.75204	2.7957	0.00616171	0.261508	-2.49041	2.73905
AQP8	0.65452	5.27817	2.78734	0.0062529	0.264667	-2.4868	2.73422
SLC29A4	0.723935	1.76403	2.81544	0.0062889	0.265479	-2.41867	2.73233
DMBT1	-1.11728	8.81077	-2.78831	0.00631577	0.265868	-2.50834	-2.73092
VDR	0.237726	7.79324	2.78872	0.0063318	0.265868	-2.50171	2.73008
SATB2	0.220848	6.39322	2.79074	0.00634943	0.265901	-2.49264	2.72917
SYTL3	-0.343262	1.92911	-2.79685	0.0064535	0.267944	-2.45643	-2.7238
ETS2	-0.337558	7.82535	-2.78962	0.00647134	0.267944	-2.5128	-2.72289
PSMB10	-0.248473	6.08083	-2.78905	0.00648066	0.267944	-2.50457	-2.72242
ADGRA3	0.191034	5.17791	2.7735	0.00650662	0.267944	-2.56508	2.72109
STAG1	0.186281	5.53167	2.77227	0.00652963	0.267944	-2.55529	2.71993
ADAT1	0.148956	3.58799	2.79851	0.00653537	0.267944	-2.48855	2.71964
CCL3L3	-1.02189	-1.0752	-2.7844	0.00654707	0.267944	-2.4826	-2.71905
REC8	-0.437086	1.89002	-2.77924	0.00655829	0.267944	-2.50762	-2.71848
TSC22D1	0.254986	8.15647	2.78202	0.00656683	0.267944	-2.51376	2.71805
OSR2	-0.62139	2.92721	-2.78274	0.00656791	0.267944	-2.38683	-2.71799
APPL1	0.251948	4.86741	2.77558	0.00659993	0.268556	-2.52941	2.71638
LINC00842	0.876845	-1.42567	2.78786	0.00665177	0.26997	-2.41589	2.71379
PDSS1	0.207235	3.99935	2.77587	0.00667845	0.270357	-2.53641	2.71247
PRKCQ	-0.38709	0.922339	-2.77985	0.00676206	0.273042	-2.48659	-2.70834
TTC13	0.194328	3.47072	2.76054	0.00679616	0.273217	-2.58485	2.70667
ATG4B	0.129141	4.72524	2.76026	0.00682575	0.273217	-2.57413	2.70523
ABCG2	0.664032	7.40571	2.76408	0.00682958	0.273217	-2.57167	2.70504
LYN	-0.25657	5.39456	-2.75628	0.00683562	0.273217	-2.5959	-2.70475
DDAH2	0.376616	5.10258	2.75855	0.00685353	0.273241	-2.58638	2.70388
SLC20A2	0.327529	6.53258	2.76742	0.00693302	0.275132	-2.5563	2.70004
SLC15A2	-0.559667	0.941377	-2.75841	0.00693714	0.275132	-2.57876	-2.69985
GZMB	-0.609729	1.5822	-2.76561	0.0069636	0.275132	-2.54645	-2.69858
MRPS6	0.208945	3.58318	2.75109	0.006987	0.275132	-2.59186	2.69746
TNFRSF12A	-0.596023	3.14081	-2.76154	0.00698809	0.275132	-2.52391	-2.69741
LTBP1	0.325711	4.26602	2.74767	0.00701958	0.275684	-2.62872	2.69591
SH2D1A	-0.550091	0.0901483	-2.74616	0.00706386	0.276735	-2.58099	-2.69382
ROCK2	0.199764	6.94615	2.74682	0.0070819	0.276755	-2.60412	2.69297
FRG1BP	0.307772	3.37254	2.75788	0.00711396	0.276949	-2.55639	2.69146
DEFA5	-1.44294	4.54793	-2.74601	0.0071399	0.276949	-2.52594	-2.69025
LINC02984	-0.772921	0.450084	-2.74151	0.00714046	0.276949	-2.61549	-2.69022
NTRK2	0.675763	1.22343	2.74018	0.00715703	0.276949	-2.60964	2.68945
IFITM2	-0.421138	4.52158	-2.73796	0.0072023	0.277323	-2.6381	-2.68734
ESRRG	-0.814383	1.08006	-2.73654	0.00723139	0.277323	-2.45246	-2.686
TSGA10	0.257841	1.31786	2.73851	0.00723473	0.277323	-2.63605	2.68584
XAF1	-0.819058	5.24957	-2.75338	0.0072531	0.277323	-2.58264	-2.68499
MOGAT2	0.259296	7.40071	2.73638	0.00726161	0.277323	-2.65309	2.6846
ARHGEF40	-0.26092	4.12138	-2.74237	0.00727209	0.277323	-2.62471	-2.68412
LOC101928844	-0.735384	-0.536144	-2.73518	0.00730855	0.277544	-2.6355	-2.68245
ZFYVE9	0.173587	4.088	2.73259	0.00731305	0.277544	-2.64732	2.68224
FAM83B	-0.214481	5.47755	-2.74932	0.00733078	0.27755	-2.59803	-2.68143
CHSY3	-0.88242	-1.74853	-2.73011	0.00736471	0.278167	-2.62503	-2.67989
GZMM	-0.484697	0.106845	-2.73554	0.00745906	0.281059	-2.56309	-2.67562
APBB2	-0.196885	4.03962	-2.71962	0.00764069	0.287217	-2.68023	-2.66755
HOXD8	0.525234	0.559527	2.71586	0.00766821	0.287567	-2.75992	2.66634
PLCD1	0.336945	5.36905	2.72102	0.00768734	0.287601	-2.66952	2.6655
GRINA	-0.311276	6.10938	-2.71166	0.0077926	0.290041	-2.7016	-2.66093
HOXB6	-0.433562	3.51562	-2.70988	0.00780239	0.290041	-2.75363	-2.6605
C12orf75	0.354836	4.66765	2.70776	0.00787071	0.290041	-2.72793	2.65757
CYLD	-0.175109	5.31804	-2.71206	0.007874	0.290041	-2.68386	-2.65743
DUSP18	0.246673	2.79374	2.72032	0.0078985	0.290041	-2.64679	2.65638
SHROOM4	-0.376685	1.69093	-2.70714	0.00790061	0.290041	-2.70301	-2.65629
ZNF277	-0.17994	3.90189	-2.70486	0.00791027	0.290041	-2.7239	-2.65588
ETV7	-0.680394	3.34315	-2.72205	0.00791666	0.290041	-2.61147	-2.6556
KCND3	-0.825698	2.07652	-2.70557	0.0079179	0.290041	-2.70457	-2.65555
GNAL	-0.320899	2.49868	-2.71008	0.00796527	0.29074	-2.68771	-2.65354
SCML4	-0.388238	1.91244	-2.7134	0.0079738	0.29074	-2.61133	-2.65318
GAU1	0.500556	2.28652	2.70726	0.00803112	0.292155	-2.62631	2.65076
CYP2C8	1.06471	-0.360457	2.71515	0.0081168	0.29446	-2.61215	2.64717
TNFRSF10B	-0.206749	4.97224	-2.69758	0.00813177	0.29446	-2.718	-2.64655
KLHL22	-0.181034	2.42149	-2.70658	0.00825978	0.298057	-2.68266	-2.64126
PLAAT4	-0.556376	5.85919	-2.69152	0.00826887	0.298057	-2.74187	-2.64089
CLCA4.AS1	0.311253	0.465498	2.68467	0.00837251	0.300626	-2.81934	2.63667
LPIN1	-0.242005	3.9792	-2.69816	0.00837822	0.300626	-2.69864	-2.63644
SDR42E1	-0.326445	4.36512	-2.68438	0.0084078	0.301003	-2.76792	-2.63524
WNT11	0.854532	0.192075	2.69878	0.00845921	0.302158	-2.58899	2.63317
PTPDC1	0.224045	1.52632	2.6816	0.00851696	0.302769	-2.76899	2.63086
LOC101929638	-0.515348	-1.08834	-2.67987	0.00852115	0.302769	-2.76879	-2.63069
SLFN5	-0.483747	4.43177	-2.69051	0.00853385	0.302769	-2.71256	-2.63018
NUP58	0.119961	4.46193	2.67441	0.00864604	0.305933	-2.79603	2.62574
IL12RB1	-0.416856	2.0031	-2.67657	0.00866673	0.305933	-2.73025	-2.62493
MFSD4A	0.318823	3.17715	2.67062	0.00871312	0.305933	-2.81132	2.62311
ADGRG6	-0.489986	4.69406	-2.67505	0.00871441	0.305933	-2.76419	-2.62306
TTC36	-1.14079	-0.491525	-2.69638	0.00871991	0.305933	-2.57727	-2.62284
ACD	-0.204275	1.96609	-2.67397	0.00877017	0.307014	-2.74967	-2.62089
SLC39A14	0.190011	7.54486	2.676	0.00879887	0.307274	-2.76365	2.61977
CASP1	-0.366044	6.42722	-2.66869	0.00883057	0.307274	-2.79474	-2.61854
MTM1	0.176327	5.63524	2.67124	0.00885382	0.307274	-2.77256	2.61765
NCOA7	-0.420662	5.74144	-2.67559	0.00888846	0.307274	-2.76082	-2.61631
USP11	-0.170035	3.68602	-2.66609	0.00889039	0.307274	-2.79076	-2.61624
LOC105376328	-0.550116	0.47687	-2.66283	0.00890005	0.307274	-2.85344	-2.61587
PNRC1	-0.244539	5.45031	-2.66415	0.00891383	0.307274	-2.80904	-2.61534
DPYD	-0.264558	4.6434	-2.66513	0.00897332	0.308651	-2.78442	-2.61307
FAM162A	0.190379	6.09408	2.66024	0.00902637	0.309499	-2.81792	2.61105
PKIG	-0.260596	5.09047	-2.65792	0.0090372	0.309499	-2.85	-2.61064
CX3CL1	-0.537526	1.18079	-2.65974	0.0091293	0.310686	-2.78088	-2.60717
BBC3	-0.33847	3.23938	-2.65464	0.00913245	0.310686	-2.84024	-2.60706
TERF2	0.13443	3.97445	2.65388	0.00914999	0.310686	-2.84382	2.6064
TXNRD2	-0.183359	3.09723	-2.65406	0.00916005	0.310686	-2.82722	-2.60602
LOC100507002	0.346503	1.1674	2.65263	0.00917025	0.310686	-2.84909	2.60564
MREG	0.221856	2.63699	2.66144	0.00920129	0.311071	-2.79683	2.60448
ZNF136	-0.145432	2.66292	-2.64973	0.00928295	0.312636	-2.82288	-2.60145
ST18	0.584651	-1.024	2.64718	0.00929648	0.312636	-2.73192	2.60095
CDKL3	-0.589834	-1.51143	-2.64569	0.00933509	0.312636	-2.81898	-2.59953
BST2	-0.464818	4.11798	-2.64783	0.0093479	0.312636	-2.82694	-2.59906
CADPS2	-0.199391	3.53008	-2.64868	0.00940991	0.312636	-2.81655	-2.59679
RNF152	0.478237	5.15319	2.64682	0.00941304	0.312636	-2.83457	2.59668
PNMA2	-0.509355	-0.199275	-2.64461	0.00941367	0.312636	-2.84851	-2.59665
IFI44	-0.899688	3.64738	-2.65768	0.0094167	0.312636	-2.76799	-2.59654
CCDC88B	-0.338414	3.80156	-2.64215	0.00942735	0.312636	-2.86851	-2.59616
MAP3K13	-0.180629	5.52063	-2.64405	0.00944563	0.312636	-2.84938	-2.59549
NSD2	0.194227	5.32046	2.64234	0.00955794	0.314981	-2.84355	2.59143
GMDS	-0.249158	6.71149	-2.6438	0.00957525	0.314981	-2.83284	-2.5908
CD8B	-0.599351	1.60175	-2.65009	0.0095763	0.314981	-2.70909	-2.59076
BCDIN3D	0.189023	1.87108	2.63353	0.00965515	0.316914	-2.88307	2.58794
CSNK2A2	0.112344	4.86664	2.63226	0.00968909	0.317228	-2.89417	2.58673
ATG2B	-0.164172	5.33457	-2.63474	0.00970492	0.317228	-2.86933	-2.58617
SP4	-0.299359	1.56935	-2.62926	0.00976981	0.318086	-2.8798	-2.58387
MYOM3	0.826457	1.7658	2.63935	0.00978679	0.318086	-2.6772	2.58327
ITGA1	-0.250866	5.11799	-2.63252	0.00979248	0.318086	-2.86971	-2.58307
FOXJ3	0.1371	5.66581	2.63263	0.00981174	0.318086	-2.86936	2.58239
MS4A14	0.655486	-1.2164	2.6234	0.00992947	0.320384	-2.91764	2.57828
FERMT1	0.253346	5.26542	2.62441	0.00995484	0.320384	-2.90556	2.57739
TMEM25	-0.723709	2.92049	-2.645	0.0099784	0.320384	-2.70014	-2.57658
USP30	0.177607	4.52061	2.62826	0.00999115	0.320384	-2.87064	2.57614
TSPOAP1.AS1	-0.447026	-0.334193	-2.62564	0.010002	0.320384	-2.85191	-2.57576
PITPNM3	-0.336078	3.3733	-2.62093	0.0100044	0.320384	-2.93874	-2.57568
LINC00261	0.5106	2.76898	2.62301	0.0100313	0.320594	-2.85514	2.57475
SMCO4	0.250673	3.97687	2.63006	0.0100689	0.321144	-2.85088	2.57346
SLC27A2	-0.318211	6.26185	-2.62143	0.0100891	0.321144	-2.88564	-2.57276
LOC105376567	0.420104	2.22924	2.61713	0.010133	0.321891	-2.89871	2.57126
SMAD2	0.0936669	5.73173	2.61735	0.0101903	0.323061	-2.91198	2.5693
IWS1	0.110984	5.11964	2.61465	0.0102379	0.323919	-2.91894	2.56769
ALS2CL	0.209826	4.12488	2.61399	0.0102772	0.324513	-2.92406	2.56636
DENND10	-0.159602	3.79615	-2.60969	0.0103203	0.325222	-2.97478	-2.56491
NOSTRIN	0.275348	5.33972	2.61293	0.0103464	0.325232	-2.91128	2.56403
MLLT6	-0.184877	6.18057	-2.61736	0.0103813	0.325232	-2.89501	-2.56286
CEP192P1	-0.521766	1.45294	-2.61381	0.0103824	0.325232	-2.8564	-2.56283
PKP4	0.136531	5.27919	2.60768	0.0104107	0.325474	-2.95028	2.56188
STING1	-0.273337	3.48851	-2.60559	0.0104418	0.325734	-2.95375	-2.56084
MICAL2	0.228625	7.97676	2.60865	0.0104935	0.325734	-2.90787	2.55913
SANBR	0.182028	2.85411	2.60301	0.0105072	0.325734	-2.98013	2.55867
BCAT2	0.218104	4.16252	2.60704	0.0105621	0.325734	-2.92244	2.55686
SLA2	-0.427269	1.77579	-2.60654	0.0105713	0.325734	-2.86521	-2.55656
ZAP70	-0.416697	2.1321	-2.60721	0.0105956	0.325734	-2.86205	-2.55576
GOLGA5	0.12737	5.69767	2.614	0.0106208	0.325734	-2.89059	2.55493
CASD1	0.321351	3.86933	2.59777	0.0106567	0.325734	-3.01814	2.55376
SH2D4A	-0.235251	4.54336	-2.60045	0.0106613	0.325734	-2.95049	-2.55361
TRIM7	0.597272	-0.803061	2.59743	0.0106646	0.325734	-2.97847	2.5535
ADAL	0.200063	2.15627	2.60221	0.0106755	0.325734	-2.92374	2.55314
SNAPC3	0.168223	4.75496	2.59963	0.0106984	0.325734	-2.94745	2.5524
STIMATE	-0.200794	2.50738	-2.60014	0.0107058	0.325734	-2.93447	-2.55216
B3GALT5	0.404776	7.29563	2.6239	0.0107355	0.325734	-2.86813	2.55119
CXCL10	-0.988248	2.65092	-2.59683	0.0107394	0.325734	-2.91746	-2.55107
LOC105369515	0.50168	0.977495	2.59455	0.0107492	0.325734	-2.99904	2.55075
QPCT	-0.301689	1.89498	-2.59382	0.0107707	0.325763	-3.03466	-2.55005
PRKCZ	0.198168	5.36024	2.59494	0.0108984	0.328995	-2.94909	2.54594
SMIM2.AS1	0.356361	2.82117	2.59281	0.0109469	0.329828	-2.95245	2.54439
B3GNT2	0.24006	5.09205	2.59092	0.0110265	0.331151	-2.96412	2.54186
MAP2K5	-0.212682	3.75611	-2.5856	0.0110527	0.331151	-2.99474	-2.54103
LINC01687	-0.430674	-1.509	-2.58398	0.0110697	0.331151	-2.99183	-2.54049
CCL25	-1.09299	-0.0446573	-2.60178	0.0110747	0.331151	-2.9653	-2.54033
NOTCH2NLA	-0.432144	-1.02056	-2.58111	0.0111552	0.331167	-3.0319	-2.5378
PLCB4	0.428772	3.83257	2.58084	0.0111679	0.331167	-3.02033	2.5374
AGRN	-0.290889	5.93511	-2.58364	0.0111688	0.331167	-2.99139	-2.53737
CTNNBIP1	-0.179287	3.96881	-2.58179	0.0112034	0.331167	-2.98593	-2.53629
CHRNA1	0.501993	-0.619393	2.57934	0.0112067	0.331167	-2.98658	2.53619
KBTBD12	-0.389748	1.14254	-2.58075	0.0112252	0.331167	-2.98621	-2.53561
ZBTB7C.AS1	0.522355	-0.807582	2.5796	0.0112301	0.331167	-3.01588	2.53545
SHISA5	-0.229944	6.45985	-2.58552	0.0112431	0.331167	-2.9664	-2.53505
CCL3	-0.661836	0.991629	-2.57645	0.0113566	0.333888	-2.98903	-2.53153
CALCOCO2	0.146791	7.1409	2.58245	0.0114216	0.334679	-2.95983	2.52953
CAMSAP2	-0.398091	3.33543	-2.57526	0.0114259	0.334679	-2.99772	-2.5294
LOC124900191	0.502397	-0.738832	2.57377	0.0114495	0.334751	-3.01356	2.52867
TMEM252	-0.92827	0.866619	-2.59097	0.0114884	0.335265	-2.85494	-2.52748
FOSL1	-1.06754	-1.04057	-2.57059	0.0115434	0.336249	-2.94956	-2.5258
SLC17A8	0.737402	3.04476	2.57622	0.0115784	0.336649	-2.8741	2.52474
DEPP1	-0.427198	2.73699	-2.56641	0.0116322	0.337591	-3.03345	-2.52311
SCEL	0.861558	-1.18518	2.56307	0.0117198	0.339099	-3.03692	2.52047
CBX4	-0.203187	3.02601	-2.56797	0.0117304	0.339099	-2.98983	-2.52015
BZW2	0.159797	5.01851	2.57019	0.0117686	0.339099	-2.99008	2.51901
ACAA1	0.292295	7.23571	2.56677	0.0117849	0.339099	-3.00465	2.51852
PPP1R9A	0.263985	2.8359	2.56249	0.0117916	0.339099	-3.04061	2.51832
STAT3	-0.283534	7.88483	-2.56123	0.0118402	0.339357	-3.03921	-2.51687
PDE4D	0.206862	4.53615	2.56425	0.0118435	0.339357	-3.01829	2.51677
COL9A3	-0.583413	-0.397157	-2.55968	0.0119025	0.340429	-3.0275	-2.51502
APOBEC3F	-0.347486	1.44364	-2.55579	0.01204	0.343739	-3.0338	-2.51097
UNC5C	0.39295	2.31655	2.55209	0.0120689	0.343912	-3.09146	2.51012
NR1H4	-0.365897	5.85074	-2.5514	0.0120896	0.343912	-3.09207	-2.50952
LOC102724528	0.359212	-0.203613	2.56163	0.0121638	0.345399	-3.00154	2.50736
LOC105375913	-0.544747	2.75552	-2.55878	0.0122191	0.34552	-2.98191	-2.50575
GBA3	-0.286815	6.56249	-2.54811	0.0122251	0.34552	-3.09011	-2.50558
ZDHHC23	0.19002	4.85048	2.55058	0.0122337	0.34552	-3.05109	2.50533
TRAF5	-0.25758	2.89895	-2.5465	0.0124138	0.349979	-3.04583	-2.50016
RASGEF1B	-0.323681	4.11425	-2.54977	0.0124566	0.350562	-3.0283	-2.49894
GULP1	-0.387021	3.93587	-2.54006	0.0125359	0.351306	-3.08462	-2.49669
UBE3B	0.118195	5.56759	2.54428	0.0125375	0.351306	-3.05484	2.49664
ATP11A	-0.262416	3.93018	-2.53642	0.0125887	0.351306	-3.04715	-2.4952
ZNF821	0.274044	2.83757	2.53958	0.012649	0.351306	-3.05764	2.4935
FZD8	0.238909	1.31494	2.53415	0.0126847	0.351306	-3.1511	2.4925
GNB1	0.131704	8.3431	2.53527	0.0126882	0.351306	-3.10859	2.4924
EEF1AKMT3	-0.31641	0.646687	-2.53637	0.0127087	0.351306	-3.08517	-2.49183
NOXRED1	0.513927	-1.27263	2.53205	0.0127379	0.351306	-3.12191	2.49101
EPB41L4B	0.210739	7.7844	2.53506	0.0127426	0.351306	-3.08891	2.49088
PTAR1	0.296258	4.64358	2.53162	0.0127528	0.351306	-3.1318	2.4906
HSPB1	-0.3992	6.93395	-2.53324	0.0127598	0.351306	-3.09958	-2.4904
MYBPC1	0.895608	-1.25635	2.54464	0.0128029	0.351306	-3.01366	2.4892
SEZ6L2	-0.363834	3.0635	-2.53522	0.0128056	0.351306	-3.06143	-2.48913
SUCLA2	0.145136	5.79837	2.54942	0.0128417	0.351306	-3.01701	2.48813
KLHL20	0.111317	3.80067	2.53087	0.0128487	0.351306	-3.10078	2.48794
RPAP3.DT	-0.405481	0.139515	-2.54211	0.0128647	0.351306	-3.00063	-2.48749
H2BC9	0.407637	-0.437799	2.52991	0.01291	0.351306	-3.1031	2.48624
NXPE4	0.287587	5.23454	2.52771	0.0129373	0.351306	-3.22356	2.48549
REG3A	-1.52892	3.86495	-2.53321	0.0129468	0.351306	-2.95059	-2.48523
PRKCQ.AS1	-0.396892	0.0568739	-2.52757	0.0129575	0.351306	-3.10297	-2.48494
PHKB	0.0904322	6.45128	2.53047	0.0129648	0.351306	-3.08382	2.48473
TTTY14	-0.305466	-3.1683	-2.52862	0.0129726	0.351306	-3.04436	-2.48452
CRYBG2	0.431957	5.00971	2.53482	0.0130129	0.351612	-3.06112	2.48342
BTN3A3	-0.355533	4.49612	-2.53051	0.0130285	0.351612	-3.06966	-2.48299
ATPSCKMT	0.1937	2.57865	2.52182	0.0130931	0.352217	-3.16764	2.48123
SETBP1	-0.320061	2.32826	-2.52418	0.013099	0.352217	-3.10316	-2.48107
FOXO1	0.194075	5.00336	2.52625	0.0131178	0.352217	-3.09386	2.48056
LEO1	0.161121	4.9488	2.52463	0.013285	0.35606	-3.09302	2.47604
GUCA2A	0.448799	9.18363	2.52045	0.0133224	0.35606	-3.10993	2.47503
INPP5D	-0.347905	4.06811	-2.51518	0.0133286	0.35606	-3.15648	-2.47487
REEP4	0.21932	3.52279	2.51558	0.0133736	0.35666	-3.14502	2.47366
CPNE8	0.278785	3.62803	2.51306	0.0134044	0.356877	-3.16585	2.47284
GNLY	-0.728908	2.66301	-2.52011	0.0135253	0.35922	-3.02681	-2.46963
DHX35	0.178506	3.13267	2.51098	0.0135379	0.35922	-3.14426	2.4693
LOC124900545	0.290492	3.42432	2.50912	0.0135954	0.360141	-3.165	2.46778
SRGAP1	0.204993	3.73276	2.50284	0.0137818	0.364203	-3.2419	2.4629
ZFP62	0.157508	4.24529	2.50385	0.0137949	0.364203	-3.17462	2.46256
GRM8	0.567706	-1.855	2.50182	0.0138434	0.364873	-3.22402	2.4613
VWA2	-0.589104	0.843685	-2.50454	0.013877	0.365151	-3.09839	-2.46043
PYHIN1	-0.406036	0.696628	-2.50908	0.0139382	0.366149	-3.08492	-2.45885
DDR1	-0.208826	8.07841	-2.49849	0.013996	0.367058	-3.18704	-2.45737
MTSS1	-0.254989	2.90277	-2.50986	0.014034	0.367406	-3.10772	-2.45639
LOC124903628	-0.57828	-0.852774	-2.4957	0.0140663	0.367406	-3.20512	-2.45557
DIO3OS	0.513425	1.30832	2.49474	0.0140791	0.367406	-3.18157	2.45524
XCL1	-0.576883	-0.240601	-2.50191	0.0141465	0.368124	-3.10384	-2.45352
LINC02313	0.421105	-0.47268	2.49196	0.0141816	0.368124	-3.20494	2.45263
CATSPERG	0.383586	0.543081	2.50516	0.0141819	0.368124	-3.09868	2.45262
TMEM238L	0.259224	5.5433	2.4941	0.0141999	0.368124	-3.19486	2.45217
HYAL1	-0.482405	1.7673	-2.49369	0.0142394	0.368544	-3.11726	-2.45117
PSMB8.AS1	-0.21167	3.48741	-2.49866	0.0142723	0.36879	-3.13814	-2.45034
WFDC2	0.574122	0.703301	2.48854	0.0143121	0.369214	-3.21744	2.44933
AHNAK	0.23502	10.5477	2.49031	0.0143453	0.369468	-3.18885	2.4485
COTL1	-0.220018	6.21065	-2.49012	0.0144701	0.370521	-3.17203	-2.44538
CWH43	0.266695	1.37774	2.48493	0.0144707	0.370521	-3.13477	2.44536
CD68	-0.258529	7.7423	-2.48718	0.0144948	0.370521	-3.19927	-2.44476
KLHL3	-0.437723	0.807654	-2.48384	0.0145221	0.370521	-3.22331	-2.44408
MGAM2	-0.465447	7.54136	-2.48746	0.0145245	0.370521	-3.18908	-2.44402
BNIP5	0.386056	4.8076	2.4892	0.014527	0.370521	-3.1654	2.44396
MGAT2	0.168366	5.56949	2.49407	0.0145927	0.371139	-3.14208	2.44233
LZTS3	-0.372825	2.08751	-2.49303	0.0146173	0.371139	-3.05764	-2.44172
CXCR2P1	-0.653246	0.989205	-2.48171	0.0146246	0.371139	-3.18911	-2.44155
LMTK2	0.237959	6.71265	2.48273	0.0146536	0.371139	-3.19886	2.44083
PLCH1	-0.205403	3.52147	-2.48353	0.0146845	0.371139	-3.1726	-2.44007
BCL2A1	-0.571723	1.59092	-2.48177	0.0146923	0.371139	-3.17457	-2.43988
SMAD1	0.144032	4.71407	2.48995	0.0147401	0.371753	-3.17015	2.4387
ABCC1	-0.250802	4.39078	-2.47653	0.0148204	0.373181	-3.2466	-2.43674
FECH	-0.144265	4.00148	-2.47551	0.0148525	0.373394	-3.25054	-2.43596
GRN	-0.177692	8.41349	-2.47377	0.0149731	0.375247	-3.24387	-2.43303
GPR171	-0.442712	1.71622	-2.48217	0.0150008	0.375247	-3.12637	-2.43236
OTOP2	0.571224	4.78489	2.47256	0.0150315	0.375247	-3.21845	2.43162
LAG3	-0.495231	1.42872	-2.47679	0.0150428	0.375247	-3.15812	-2.43135
CCL5	-0.42844	5.03864	-2.47185	0.0150636	0.375247	-3.21951	-2.43085
SYT17	0.403683	0.370632	2.47221	0.0150688	0.375247	-3.21955	2.43072
C2CD5	-0.159851	6.28146	-2.47184	0.0150996	0.375282	-3.22025	-2.42998
RBM43	-0.371598	2.22738	-2.46953	0.01514	0.375282	-3.22161	-2.42901
SRI	0.255968	8.61314	2.47135	0.0152015	0.375282	-3.20156	2.42754
IGLV2.18	-0.782548	1.63544	-2.46616	0.0152201	0.375282	-3.18965	-2.4271
MYLK	0.417477	6.74391	2.46522	0.0152238	0.375282	-3.27974	2.42701
RNF157	0.419422	3.8898	2.4752	0.0152335	0.375282	-3.16949	2.42678
LINC01819	-1.0986	-2.05212	-2.46505	0.0152366	0.375282	-3.25536	-2.42671
DDRGK1	0.140968	5.15155	2.46424	0.0152635	0.375358	-3.28191	2.42607
BID	-0.181871	3.852	-2.464	0.0152985	0.375497	-3.27813	-2.42524
SPATA6	-0.209721	2.11104	-2.46631	0.0153377	0.375497	-3.23871	-2.42431
STRADB	0.205882	5.56073	2.46865	0.0153636	0.375497	-3.20615	2.42369
LOC124901902	0.495298	1.19699	2.47712	0.0153646	0.375497	-3.07949	2.42367
TSPAN9	-0.296436	2.8007	-2.47324	0.0153881	0.375497	-3.15933	-2.42311
AASS	-0.425915	2.31415	-2.46924	0.0154134	0.375535	-3.1696	-2.42252
FMO1	-0.941554	-0.597533	-2.47577	0.0154578	0.376038	-3.32351	-2.42147
CYFIP2	-0.209651	4.50312	-2.45968	0.0155067	0.376645	-3.27649	-2.42032
PEX26	0.306011	7.90199	2.46134	0.0156382	0.379257	-3.2259	2.41725
TINAGL1	0.29634	6.17344	2.45879	0.0156836	0.379773	-3.24324	2.4162
LINC03064	0.412398	-0.787929	2.45084	0.0158121	0.3823	-3.32673	2.41322
PSME1	-0.181031	7.13794	-2.45845	0.0158921	0.383647	-3.22387	-2.41138
LAMTOR4	0.16541	5.18384	2.44711	0.0159683	0.384131	-3.32593	2.40964
CD38	-0.462684	2.38375	-2.45017	0.0159832	0.384131	-3.24454	-2.4093
BMF	-0.400036	5.58725	-2.4491	0.0159873	0.384131	-3.27657	-2.40921
GCG	0.746387	4.13865	2.44601	0.0160143	0.384131	-3.25729	2.40859
TCAF1	0.162572	3.82566	2.44499	0.0160575	0.384131	-3.31968	2.40761
MATN2	-0.278465	6.42547	-2.44584	0.016071	0.384131	-3.31418	-2.4073
KATNAL2	0.459707	-0.906257	2.44463	0.0160881	0.384131	-3.38808	2.40691
LOC105373583	0.396363	-0.320141	2.4439	0.0161088	0.384131	-3.32615	2.40644
GPD1L	0.170023	6.73535	2.44543	0.0161357	0.384131	-3.2809	2.40583
TMEM229A	-1.03648	-0.18081	-2.45997	0.0161555	0.384131	-3.03267	-2.40538
LOC105369816	0.273329	1.73796	2.44166	0.0162396	0.385551	-3.3045	2.40348
DIP2B	0.174489	5.75445	2.44349	0.0162719	0.385722	-3.28879	2.40276
BIRC6	0.124107	7.17192	2.44226	0.0163142	0.385722	-3.291	2.40181
FCSK	-0.153227	4.27357	-2.44149	0.0163201	0.385722	-3.29128	-2.40168
HELZ2	-0.54848	5.90985	-2.44264	0.0164068	0.38719	-3.26768	-2.39974
HOPX	-0.425008	1.74187	-2.44347	0.0164334	0.387239	-3.18817	-2.39915
RCN1	-0.254981	4.54749	-2.43753	0.01647	0.387467	-3.30701	-2.39833
MTX2	0.117567	4.46668	2.43737	0.0164921	0.387467	-3.30934	2.39784
TM4SF20	-0.760117	5.28638	-2.43562	0.0165273	0.387716	-3.31308	-2.39706
GAS2L3	0.298472	2.78473	2.44554	0.0165732	0.388215	-3.2252	2.39604
STK26	0.23887	3.82638	2.43236	0.0166225	0.388432	-3.34382	2.39495
ABHD14A	-0.239614	0.908824	-2.43159	0.0166316	0.388432	-3.33638	-2.39475
SERPINI1	-0.3791	0.0739033	-2.43086	0.016682	0.388975	-3.33821	-2.39364
CHAD	0.412416	2.98545	2.43698	0.0167544	0.388975	-3.24816	2.39205
CDR2	0.191504	4.78461	2.4322	0.0168208	0.388975	-3.28804	2.3906
EPSTI1	-0.502137	5.73789	-2.44086	0.0168237	0.388975	-3.24413	-2.39054
DOCK5	0.166003	6.41669	2.43068	0.0168267	0.388975	-3.30668	2.39047
USP25	0.144903	5.2331	2.4312	0.0168286	0.388975	-3.30072	2.39043
CDC42EP2	-0.359651	3.0295	-2.43157	0.0168411	0.388975	-3.2443	-2.39016
MCF2L2	0.711761	-1.131	2.42737	0.016852	0.388975	-3.35206	2.38992
LOC105373334	0.535079	-1.58099	2.42653	0.0168935	0.389365	-3.37433	2.38902
NUDT19	-0.197853	3.36309	-2.42592	0.016928	0.389591	-3.34603	-2.38827
CYREN	0.154742	3.90233	2.43153	0.0169818	0.389822	-3.28867	2.3871
MEGF9	-0.173229	4.38047	-2.42997	0.0169874	0.389822	-3.2891	-2.38698
ABHD6	0.2717	5.40224	2.42218	0.0170458	0.390183	-3.38341	2.38572
WARS1	-0.325657	5.80381	-2.42688	0.0170526	0.390183	-3.32405	-2.38557
ATP13A3	0.213538	5.96494	2.4233	0.0171793	0.392152	-3.33062	2.38285
GPR146	-0.387346	0.675725	-2.41999	0.0172001	0.392152	-3.35415	-2.3824
C19orf38	-0.414942	0.22982	-2.41844	0.0172132	0.392152	-3.37407	-2.38212
GBP2	-0.32369	7.08056	-2.42075	0.0172784	0.3929	-3.32791	-2.38073
FBXO41	-0.379133	1.04408	-2.4166	0.0172958	0.3929	-3.34583	-2.38036
MRPL33	0.13569	3.95036	2.4215	0.0173599	0.393662	-3.30928	2.379
WWP1.AS1	-0.364285	-0.0908977	-2.41464	0.0173844	0.393662	-3.43413	-2.37848
LOC124901391	0.465474	-2.58036	2.41425	0.0174041	0.393662	-3.38967	2.37806
CCDC12	-0.155363	4.2052	-2.41435	0.0175186	0.395399	-3.39456	-2.37564
TGS1	-0.184862	3.90271	-2.41468	0.017531	0.395399	-3.34035	-2.37538
SNX30	0.212529	5.86413	2.41151	0.0176215	0.396873	-3.37121	2.37348
KLRD1	-0.4657	2.16233	-2.41892	0.017688	0.397803	-3.25089	-2.37209
RBMS2	0.222299	4.13588	2.4065	0.0177565	0.398776	-3.44921	2.37066
DEF6	-0.25622	3.15968	-2.40769	0.0177904	0.398971	-3.35554	-2.36995
LOC124904475	-0.633347	-1.6576	-2.40484	0.017833	0.399358	-3.41846	-2.36907
FIBCD1	0.779359	-1.9092	2.40432	0.0178583	0.399358	-3.42679	2.36854
PTPN22	-0.285453	3.09869	-2.40657	0.0179301	0.400396	-3.32993	-2.36706
PRDX5	-0.194922	7.54397	-2.40055	0.0180326	0.400876	-3.41598	-2.36495
OAS2	-0.89669	5.06023	-2.40852	0.0180406	0.400876	-3.32314	-2.36478
CFB	-0.561466	6.97114	-2.40089	0.0180576	0.400876	-3.42407	-2.36444
LOC105373831	0.324255	-0.825836	2.4018	0.0180697	0.400876	-3.41865	2.36419
SNX5	0.123806	6.00974	2.40056	0.0180785	0.400876	-3.41539	2.36401
PIP4K2A	-0.181892	4.31046	-2.40001	0.0181462	0.401812	-3.39226	-2.36262
LINC00955	1.13806	0.355915	2.41201	0.0181873	0.401992	-3.1627	2.36178
C9orf40	0.283718	3.57519	2.41078	0.0182053	0.401992	-3.28862	2.36142
EXOC3L4	-0.356338	3.26388	-2.40014	0.0182452	0.402311	-3.3405	-2.3606
TPGS1	0.196875	2.24789	2.40056	0.0182764	0.402438	-3.36497	2.35997
ST20	0.294061	0.215681	2.39619	0.0183345	0.40274	-3.39279	2.35879
C1orf56	-0.454543	-0.839044	-2.39393	0.018345	0.40274	-3.41526	-2.35858
IFT172	-0.165833	4.28396	-2.39647	0.018372	0.40274	-3.39522	-2.35803
TCF19	-0.271608	2.27291	-2.39428	0.0184208	0.40274	-3.3792	-2.35705
CLN8.AS1	-0.264879	0.893551	-2.39747	0.018431	0.40274	-3.36059	-2.35684
DLC1	-0.298526	3.28682	-2.39697	0.0184599	0.40274	-3.33345	-2.35626
ITK	-0.368657	2.29965	-2.39664	0.0184687	0.40274	-3.31521	-2.35608
SLC25A22	-0.353496	3.61558	-2.39409	0.0185663	0.40431	-3.33188	-2.35413
TBX21	-0.499161	-0.426251	-2.39152	0.0186889	0.40642	-3.35341	-2.35168
TMCC2	-0.559419	-1.33581	-2.38655	0.0187309	0.406582	-3.43672	-2.35084
ARID3A	-0.381048	2.9506	-2.39318	0.0187612	0.406582	-3.30017	-2.35024
DHX58	-0.56088	3.354	-2.39428	0.0187736	0.406582	-3.31799	-2.35
TCIRG1	-0.228778	5.35357	-2.3858	0.0188116	0.406846	-3.43628	-2.34924
ABHD12B	0.668623	-1.80381	2.38727	0.018878	0.406891	-3.31549	2.34793
LOC105370461	0.418573	-1.31241	2.38267	0.0188865	0.406891	-3.47799	2.34776
SLC1A3	-0.590767	0.21922	-2.3833	0.0188989	0.406891	-3.41111	-2.34752
SOCS1	-0.522509	2.15272	-2.38349	0.0189227	0.406891	-3.4086	-2.34705
CXCL9	-0.840233	3.35394	-2.38408	0.0189646	0.406891	-3.40433	-2.34623
BRD3OS	-0.232734	1.47705	-2.38296	0.0189696	0.406891	-3.41854	-2.34613
TPGS2	-0.173425	4.08666	-2.38447	0.0189941	0.406891	-3.39114	-2.34565
MPZL1	-0.125192	6.41208	-2.38455	0.0190731	0.40803	-3.37673	-2.3441
XKRX	-0.765732	0.775874	-2.38394	0.0192154	0.409642	-3.32446	-2.34132
TARS1	0.130677	6.25244	2.38518	0.0192624	0.409642	-3.36308	2.34041
COPG2	0.180087	3.93399	2.38691	0.0192669	0.409642	-3.35818	2.34033
ZKSCAN2.DT	0.404687	-0.47809	2.37475	0.0192763	0.409642	-3.47633	2.34014
ANXA2R	-0.511118	-0.322729	-2.37733	0.0192782	0.409642	-3.38281	-2.34011
HSPA1B	-0.243785	5.19136	-2.37854	0.019388	0.411421	-3.38345	-2.33799
CPLX2	0.452208	-0.369949	2.37498	0.0195345	0.413974	-3.33313	2.33517
GGACT	-0.174034	2.42892	-2.3711	0.019608	0.414028	-3.41671	-2.33377
LOC105373456	0.317413	0.335544	2.3668	0.0196743	0.414028	-3.48494	2.3325
TRG.AS1	-0.386827	0.982585	-2.37189	0.0196779	0.414028	-3.37118	-2.33243
CCDC14	0.290636	5.10946	2.36651	0.0196886	0.414028	-3.50402	2.33223
ZG16B	-0.363187	3.74069	-2.36664	0.0196912	0.414028	-3.5125	-2.33218
CYTIP	-0.337349	3.66709	-2.37045	0.0197388	0.414028	-3.40715	-2.33128
ZFAND2A	0.329829	4.17858	2.37611	0.0197672	0.414028	-3.37085	2.33074
MGAT5	0.210332	6.47664	2.37715	0.0198205	0.414028	-3.37042	2.32973
STIM2	-0.134674	4.74103	-2.36617	0.0198238	0.414028	-3.47586	-2.32967
JADE2	-0.264461	4.62324	-2.36642	0.019841	0.414028	-3.44032	-2.32934
COPG2IT1	0.565333	-1.33053	2.36513	0.0199168	0.414028	-3.43374	2.32791
LOC124900372	-0.47851	-0.766647	-2.36162	0.0199377	0.414028	-3.45777	-2.32752
APOBEC1	-0.490326	4.38552	-2.36107	0.0199657	0.414028	-3.46111	-2.32699
BIN1	-0.172829	3.80805	-2.36134	0.019979	0.414028	-3.51827	-2.32674
GNPAT	0.106664	5.07702	2.36408	0.0199824	0.414028	-3.45148	2.32668
ATP10D	-0.18191	3.6851	-2.36587	0.0200286	0.414028	-3.41571	-2.32581
DOCK4	-0.350051	3.1788	-2.35981	0.0200358	0.414028	-3.49415	-2.32568
SPART	-0.327515	2.91996	-2.36405	0.0200501	0.414028	-3.41145	-2.32541
TAF11	0.107512	4.22321	2.36035	0.0200688	0.414028	-3.49789	2.32506
TIRAP	0.199023	3.3774	2.37201	0.0200697	0.414028	-3.38015	2.32504
CYLD.AS1	-0.566132	-0.834133	-2.36045	0.0201082	0.414028	-3.47276	-2.32432
ZDHHC11B	0.827599	-0.401311	2.37203	0.020114	0.414028	-3.26448	2.32422
PLIN5	-0.625399	-1.77884	-2.35846	0.0202177	0.415396	-3.4781	-2.32228
IFITM10	-0.281459	0.859501	-2.35509	0.0202739	0.415396	-3.5496	-2.32124
IL12RB2	-0.424218	0.381259	-2.36206	0.0202963	0.415396	-3.41209	-2.32082
EXD2	0.16332	3.82131	2.35648	0.0203033	0.415396	-3.46697	2.32069
AACS	0.167714	4.5001	2.36055	0.0203338	0.415396	-3.42173	2.32013
MFSD4A.AS1	0.507201	-1.64668	2.35379	0.0203422	0.415396	-3.56064	2.31998
DNPEP.AS1	-0.54127	-0.74083	-2.3747	0.0203646	0.415396	-3.25069	-2.31956
SYNE3	0.413019	1.94817	2.35492	0.0203984	0.415549	-3.45313	2.31894
PRMT7	-0.13601	3.18899	-2.35193	0.0205139	0.416639	-3.4903	-2.31681
ZKSCAN7	-0.351605	-0.129832	-2.35309	0.0205319	0.416639	-3.47133	-2.31648
ZDHHC12.DT	0.358957	0.245627	2.34999	0.0205399	0.416639	-3.51523	2.31634
ZDHHC2	-0.221543	4.12609	-2.3747	0.0205575	0.416639	-3.35711	-2.31601
SMAP2	-0.210929	5.29626	-2.35013	0.0206445	0.417866	-3.49789	-2.31442
KCNN4	-0.39174	1.74633	-2.34797	0.0207455	0.419312	-3.60295	-2.31259
ATP7A	-0.188261	3.64895	-2.34671	0.0208152	0.419312	-3.50863	-2.31132
MMP25	-0.46869	2.30019	-2.34477	0.0208156	0.419312	-3.52398	-2.31131
CTSB	-0.163507	8.97	-2.34465	0.0208222	0.419312	-3.55005	-2.31119
ENDOG	0.18225	3.76706	2.34756	0.0208728	0.419723	-3.47328	2.31028
RBM4	-0.106579	3.47418	-2.34861	0.0208958	0.419723	-3.45106	-2.30986
DHX15	0.109152	6.5959	2.34437	0.0209481	0.420077	-3.51917	2.30892
KCNMA1	-0.308277	4.22028	-2.34537	0.0209666	0.420077	-3.46921	-2.30859
KIF5A	0.791467	-1.40439	2.3422	0.0210491	0.421195	-3.49572	2.3071
SLTM	0.101322	6.09933	2.3383	0.0211617	0.42271	-3.55794	2.30509
PNKD	0.201264	5.68548	2.33799	0.0211783	0.42271	-3.55819	2.30479
RELT	-0.29882	1.34895	-2.33918	0.0212284	0.423174	-3.50693	-2.3039
IGKV2D.24	-0.864501	-1.11157	-2.33876	0.0212612	0.423294	-3.46396	-2.30331
CTSW	-0.447405	1.1416	-2.33551	0.0213206	0.423942	-3.52253	-2.30226
TNFSF10	-0.324046	8.05284	-2.33777	0.0214161	0.425304	-3.4927	-2.30057
SYTL5	0.378377	3.68633	2.33311	0.0214562	0.425565	-3.55974	2.29986
EBI3	-0.486819	0.689132	-2.33313	0.0215364	0.426621	-3.5176	-2.29845
IFIT3	-0.785257	5.50274	-2.33685	0.0215934	0.427213	-3.48667	-2.29745
RNF6	0.14786	5.87473	2.34072	0.0216347	0.427494	-3.44539	2.29672
GUCA2B	0.473311	6.4106	2.33233	0.0217013	0.428226	-3.50908	2.29556
ZYG11B	0.209624	4.85852	2.3295	0.0217259	0.428226	-3.54441	2.29513
LGI4	0.494231	1.65423	2.32694	0.0217821	0.428476	-3.53664	2.29415
TMEM164	0.193188	6.30079	2.32956	0.0217997	0.428476	-3.53464	2.29384
NTS	-0.752931	4.1366	-2.33025	0.02182	0.428476	-3.45889	-2.29349
SLC2A4	-0.59005	1.1455	-2.32541	0.021955	0.429534	-3.55633	-2.29115
TFB1M	0.186899	2.3639	2.32525	0.0219607	0.429534	-3.54262	2.29105
DAO	0.690618	-0.559836	2.32361	0.0219742	0.429534	-3.49129	2.29081
ATP2B1	0.228808	6.99237	2.33336	0.0219914	0.429534	-3.46434	2.29052
GFM2	0.113318	4.55129	2.32704	0.0220365	0.429534	-3.50322	2.28974
SSBP4	-0.159843	3.61154	-2.32201	0.0220561	0.429534	-3.5829	-2.2894
PATL2	-0.388116	0.573303	-2.3265	0.0220644	0.429534	-3.52027	-2.28926
COX17	0.167514	4.32721	2.32492	0.0221099	0.429679	-3.53717	2.28847
LPAR3	0.53965	-1.00242	2.3217	0.0221262	0.429679	-3.62847	2.28819
TINCR	0.345972	1.60745	2.31913	0.0222176	0.430923	-3.51316	2.28663
WDR35	-0.280575	1.54663	-2.32048	0.0222617	0.431249	-3.52761	-2.28587
APMAP	-0.14244	5.84408	-2.3186	0.0223169	0.431487	-3.57124	-2.28493
SLC9A3.AS1	-0.254617	2.71338	-2.31706	0.0223396	0.431487	-3.63878	-2.28454
IGKV1.6	-0.698368	2.06372	-2.31694	0.022356	0.431487	-3.56334	-2.28426
PKHD1	-0.619182	-1.39523	-2.31399	0.0225242	0.434003	-3.56842	-2.28141
AAK1	0.244226	5.54302	2.31847	0.0225429	0.434003	-3.52932	2.28109
DDX20	-0.17707	3.03786	-2.3165	0.0225688	0.434003	-3.51354	-2.28066
NDNF	0.396043	1.17412	2.31219	0.0226695	0.434386	-3.66983	2.27896
GMPR	-0.656311	0.465983	-2.31448	0.0226712	0.434386	-3.52332	-2.27893
TAPBP	-0.258286	6.29836	-2.31264	0.0226713	0.434386	-3.59171	-2.27893
LOC105370673	0.621946	-2.42316	2.30921	0.0227965	0.436256	-3.65142	2.27683
CHST5	0.316157	5.66462	2.31682	0.0228408	0.436454	-3.50741	2.27609
RTP4	-0.466472	3.16293	-2.31552	0.0228818	0.436454	-3.48477	-2.2754
RPL13P5	0.479252	-1.37083	2.30734	0.0228898	0.436454	-3.5787	2.27527
FLOT2	-0.139749	5.28197	-2.31208	0.022936	0.436808	-3.58787	-2.2745
GNG7	-0.436986	1.05881	-2.30928	0.022982	0.436847	-3.52822	-2.27373
KLHDC7B	-0.576323	-0.67092	-2.30759	0.0229934	0.436847	-3.56764	-2.27354
TRBC1	-0.400308	2.59712	-2.31313	0.0230212	0.43685	-3.46856	-2.27308
IQCH	0.382016	-1.18798	2.30497	0.0231106	0.438019	-3.61025	2.2716
ALDH1A1	-0.26847	7.36704	-2.30478	0.0231522	0.438281	-3.58585	-2.27091
ARHGAP9	-0.305395	3.24939	-2.30545	0.0232168	0.438899	-3.53413	-2.26985
SERPINB9	-0.344181	2.85475	-2.30146	0.0232404	0.438899	-3.64571	-2.26946
ANXA2R.OT1	-0.418114	0.0257137	-2.3064	0.0233023	0.439542	-3.51117	-2.26844
EIF2AK2	-0.332698	6.17401	-2.303	0.0233885	0.439812	-3.56684	-2.26703
LBH	-0.30928	3.65838	-2.30083	0.0234157	0.439812	-3.56482	-2.26658
PLEKHO2	-0.256163	3.39556	-2.29906	0.0234174	0.439812	-3.63062	-2.26656
SLC34A2	-1.46708	-1.54632	-2.30845	0.0234503	0.439812	-3.39069	-2.26602
NFATC2	-0.321628	3.18056	-2.30193	0.0234559	0.439812	-3.53191	-2.26593
PLCD3	0.280375	6.32297	2.29639	0.0235323	0.440508	-3.68551	2.26468
USP9Y	-0.283157	-1.78763	-2.30101	0.0235514	0.440508	-3.41451	-2.26437
CNPY4	0.227424	1.61906	2.2956	0.0235767	0.440508	-3.63385	2.26396
SULT1C3	1.1205	-2.30716	2.31081	0.0236261	0.44083	-3.38246	2.26316
STXBP5.AS1	0.343817	1.13065	2.29563	0.0236731	0.44083	-3.60383	2.26239
ENKUR	-0.63822	1.49733	-2.30434	0.0236777	0.44083	-3.47847	-2.26232
BCAS4	-0.467488	0.301109	-2.29664	0.0237219	0.441132	-3.5451	-2.2616
LINC03070	0.47895	-0.82679	2.29149	0.0238225	0.441907	-3.68081	2.25998
AHCYL2	0.26735	8.8747	2.29476	0.0238366	0.441907	-3.56929	2.25975
CLEC4E	-0.844706	-0.704433	-2.29311	0.0238475	0.441907	-3.57465	-2.25958
HPSE2	-0.437869	0.840327	-2.29169	0.0239582	0.442664	-3.58766	-2.2578
DHX34	-0.18871	2.61032	-2.29302	0.0239865	0.442664	-3.59535	-2.25734
PRKCB	-0.294244	3.75972	-2.29025	0.0239971	0.442664	-3.61885	-2.25718
TXLNGY	0.243741	-1.46996	2.29034	0.0240006	0.442664	-3.44623	2.25712
COBL	0.197598	6.47155	2.28867	0.0240896	0.442701	-3.62168	2.2557
PRKCH	-0.244042	3.64412	-2.28948	0.0240969	0.442701	-3.58022	-2.25558
LINC00863	0.235548	0.786114	2.29451	0.0240975	0.442701	-3.54591	2.25557
LOC105369724	0.40337	2.13274	2.28661	0.0241147	0.442701	-3.5557	2.2553
GPC4	-0.255733	4.13292	-2.28654	0.0242076	0.44389	-3.63542	-2.25382
MECOM	-0.279829	5.24931	-2.28585	0.0242697	0.444373	-3.61717	-2.25283
FNBP1L	0.139444	6.16871	2.28344	0.0243072	0.444373	-3.67827	2.25224
KIF16B	0.168852	6.66965	2.28992	0.0243183	0.444373	-3.55516	2.25206
RAI1	-0.196147	3.30063	-2.29174	0.0243521	0.444403	-3.53248	-2.25153
FERMT3	-0.2301	3.84957	-2.28355	0.0243854	0.444403	-3.64082	-2.251
GSTCD	0.183784	2.3506	2.28552	0.0244416	0.444403	-3.58153	2.25012
CHRNA7	0.480005	1.07548	2.29101	0.0244588	0.444403	-3.39814	2.24984
VWA8	0.177465	4.62613	2.28518	0.0244607	0.444403	-3.58589	2.24981
GAB3	-0.303119	1.57283	-2.28253	0.0247207	0.448352	-3.54617	-2.24574
COA4	0.134906	4.48888	2.2771	0.0247532	0.448352	-3.67886	2.24523
TYMP	-0.483054	5.5981	-2.27788	0.0247933	0.448352	-3.63978	-2.24461
LINC00507	0.543889	-2.93571	2.27657	0.0247947	0.448352	-3.63415	2.24459
CACNB4	-0.505305	-1.15697	-2.2753	0.0248201	0.448352	-3.68084	-2.24419
HTR7P1	0.505455	-0.502582	2.271	0.0250751	0.452218	-3.55248	2.24024
ITGB1	0.114884	7.8168	2.27338	0.0250914	0.452218	-3.6484	2.23999
ARIH2	0.0781661	5.11361	2.27053	0.0252374	0.453992	-3.64115	2.23775
OVOL2	0.163739	2.91086	2.26999	0.0252524	0.453992	-3.65452	2.23752
FUS	-0.129043	6.07381	-2.26997	0.0252761	0.453992	-3.63025	-2.23716
SPRYD7	0.151036	4.03693	2.27097	0.0253744	0.45524	-3.62229	2.23565
VAPA	0.183776	7.37888	2.2713	0.025438	0.455862	-3.62996	2.23469
CCDC170	-0.376465	2.5075	-2.26274	0.0256057	0.45758	-3.72112	-2.23214
AHCTF1	0.121957	4.75496	2.26235	0.0256212	0.45758	-3.71488	2.23191
UBE2E1	0.172364	5.30966	2.26231	0.0256242	0.45758	-3.72568	2.23186
POMGNT2	0.25086	1.39742	2.26336	0.0256757	0.45758	-3.65858	2.23108
CMTR1	-0.250772	4.73408	-2.267	0.0256888	0.45758	-3.60973	-2.23088
WDR44	-0.230551	4.63598	-2.26772	0.0257366	0.45758	-3.60628	-2.23016
PRSS16	0.159943	3.75391	2.26166	0.0257367	0.45758	-3.69344	2.23016
UFSP1	-0.312785	-0.689492	-2.26541	0.025783	0.457888	-3.61816	-2.22946
ZNRF1	0.140133	3.96929	2.26056	0.0258626	0.458762	-3.67607	2.22827
UBE2E3	0.138189	4.91664	2.2591	0.0258939	0.458762	-3.7181	2.2278
NCF1B	-0.491027	-0.93623	-2.2577	0.0259194	0.458762	-3.69929	-2.22742
MTRF1	0.131916	2.8879	2.25613	0.0260675	0.460623	-3.7154	2.2252
KRCC1	0.159942	5.90538	2.25813	0.0261012	0.460623	-3.66112	2.2247
LOC124904183	-0.582714	-1.5516	-2.26057	0.0261121	0.460623	-3.62909	-2.22454
POLR3B	0.164199	3.05324	2.25459	0.0261486	0.460752	-3.71057	2.224
DAB1	0.869812	0.143023	2.25215	0.0262792	0.461162	-3.44327	2.22206
LOC124901569	0.371226	0.405034	2.25407	0.0263006	0.461162	-3.62694	2.22174
ADAMTS15	-0.430325	0.540941	-2.25037	0.0264218	0.461162	-3.77247	-2.21995
FOXC1	-0.548098	-0.65806	-2.24997	0.0264226	0.461162	-3.78096	-2.21994
KCTD21	0.169677	3.02871	2.25246	0.0264306	0.461162	-3.67587	2.21983
PPP1R18	-0.258074	4.11026	-2.24936	0.0264616	0.461162	-3.72555	-2.21937
CDC26	0.185037	2.26747	2.2523	0.0264723	0.461162	-3.66024	2.21921
CD177	0.719418	5.52296	2.25229	0.0264854	0.461162	-3.54345	2.21902
PFDN6	0.129725	3.62753	2.25494	0.0264878	0.461162	-3.62651	2.21898
PSTPIP1	-0.347002	0.774903	-2.25108	0.0265139	0.461162	-3.64454	-2.2186
RIOK2	0.136156	3.81764	2.24986	0.0265152	0.461162	-3.72949	2.21858
ACAP1	-0.328773	2.54881	-2.25074	0.0265551	0.461162	-3.65167	-2.218
LOC124905135	0.394903	-1.1915	2.2493	0.0265558	0.461162	-3.72436	2.21799
TNKS1BP1	-0.251859	6.31567	-2.24985	0.0265808	0.461162	-3.70562	-2.21762
NCKAP5	-0.315837	3.23466	-2.24502	0.0267476	0.463547	-3.67129	-2.21518
FBXL19.AS1	0.258816	0.304894	2.24576	0.026867	0.464387	-3.68316	2.21345
FLJ32255	-0.403634	0.792146	-2.2471	0.0269031	0.464387	-3.64068	-2.21292
LINC02361	-0.500601	-1.41281	-2.24392	0.0269087	0.464387	-3.71252	-2.21284
LMX1A	0.603741	-1.53692	2.24227	0.0269307	0.464387	-3.66262	2.21252
CCL11	-0.541601	1.21936	-2.24167	0.0269708	0.464387	-3.76772	-2.21194
PEX1	0.10609	4.6378	2.24239	0.0269726	0.464387	-3.74753	2.21191
PSMG3.AS1	0.241459	1.20282	2.24745	0.0270023	0.46439	-3.65391	2.21148
CDC14A	0.27639	4.97887	2.24573	0.0270316	0.46439	-3.66472	2.21106
LOC105378641	0.688571	-0.477272	2.239	0.0271489	0.465899	-3.86187	2.20937
SELENOP	0.340955	10.5254	2.24301	0.0272	0.466269	-3.65613	2.20864
GAL3ST1	0.537103	2.20562	2.246	0.0272687	0.466939	-3.49591	2.20765
CDHR1	0.701739	4.15764	2.23763	0.0273212	0.467331	-3.72947	2.2069
DOP1B	0.15207	5.63654	2.23876	0.0273786	0.467477	-3.70785	2.20608
MFSD4B	0.18657	3.42151	2.24096	0.027394	0.467477	-3.67448	2.20586
NPY4R	0.500746	-1.10232	2.23539	0.0274185	0.467477	-3.74828	2.20551
SYTL2	0.217396	7.29401	2.23856	0.0274823	0.468059	-3.69111	2.2046
QNG1	-0.18634	4.49893	-2.23578	0.0275186	0.468116	-3.71207	-2.20408
OBSCN	-0.338376	1.76089	-2.23727	0.0275556	0.468116	-3.65696	-2.20356
RIPOR2	-0.464355	2.21538	-2.23375	0.0275911	0.468116	-3.72106	-2.20305
LOC105371123	0.603005	-1.47634	2.2368	0.0276043	0.468116	-3.67146	2.20287
GUSBP15	0.43478	-1.17506	2.23592	0.02765	0.468388	-3.68082	2.20222
LINC01140	-0.37407	0.596852	-2.23043	0.0277297	0.468712	-3.80142	-2.20109
APOL2	-0.296951	5.12893	-2.23358	0.027746	0.468712	-3.70844	-2.20086
ZNF275	-0.217244	2.54317	-2.2312	0.0277582	0.468712	-3.72603	-2.20069
LIMK1	-0.198184	3.39375	-2.22933	0.0278218	0.469285	-3.78387	-2.19979
TSPAN5	-0.247386	1.45469	-2.22999	0.0278668	0.469542	-3.72118	-2.19916
RNF31	-0.152442	4.64569	-2.23198	0.0279033	0.469655	-3.70619	-2.19864
LOC105373785	0.369157	-0.580114	2.22714	0.027955	0.469806	-3.78842	2.19792
RNF166	-0.238017	2.47366	-2.22845	0.027989	0.469806	-3.7332	-2.19744
MOB3B	0.149877	6.34709	2.22833	0.0280015	0.469806	-3.73978	2.19727
SIPA1L1	-0.130766	5.71629	-2.22893	0.0280552	0.469876	-3.72333	-2.19651
LINC00857	0.349385	1.65168	2.23109	0.0280912	0.469876	-3.64111	2.19601
TPD52L1	-0.302528	1.90287	-2.22697	0.0281016	0.469876	-3.72128	-2.19586
CA7	0.484187	5.33981	2.22654	0.0281247	0.469876	-3.73418	2.19554
LOC124903879	0.631918	-1.72021	2.22384	0.0281978	0.4706	-3.81591	2.19452
L3MBTL4	-0.297102	1.444	-2.22609	0.0282462	0.470909	-3.66605	-2.19385
PDCL	0.103442	3.656	2.22262	0.0283411	0.471992	-3.77187	2.19253
MIOS.DT	0.319919	-0.0866342	2.22152	0.0283974	0.472433	-3.77247	2.19175
TPST2	-0.151239	3.41844	-2.22444	0.0284453	0.472731	-3.69747	-2.19109
ENPP1	0.277355	4.75903	2.2218	0.0285105	0.472991	-3.73077	2.19019
RAPGEF2	0.196465	5.98824	2.22186	0.0285244	0.472991	-3.74356	2.19
TRIB2	-0.350056	2.46383	-2.22309	0.0285508	0.472991	-3.6739	-2.18963
CCNT2.AS1	0.326954	-1.1235	2.21516	0.0287972	0.474454	-3.83685	2.18625
IL15RA	-0.258866	3.12161	-2.21637	0.0288022	0.474454	-3.7717	-2.18618
SPRY1	-0.172029	3.26377	-2.21488	0.0288937	0.474454	-3.77634	-2.18493
DNAJA4	0.168606	5.16742	2.22349	0.0288966	0.474454	-3.66097	2.18489
ZNF674	0.223688	1.19688	2.21428	0.0289245	0.474454	-3.80251	2.18451
CCNI2	-0.193634	2.31256	-2.2129	0.028951	0.474454	-3.84622	-2.18415
SLC22A18	0.189389	6.42238	2.22831	0.0289568	0.474454	-3.62862	2.18407
IGHV1.24	-0.867403	-0.923714	-2.21398	0.0289589	0.474454	-3.72071	-2.18405
EPHB6	-0.457933	-0.153825	-2.21254	0.0289759	0.474454	-3.80374	-2.18381
ERBB4	-0.857737	-2.6648	-2.21624	0.028993	0.474454	-3.67074	-2.18358
FMOD	0.333568	4.26521	2.21347	0.0290175	0.474454	-3.7694	2.18325
MAP10	-0.280116	1.18199	-2.21707	0.0290178	0.474454	-3.71455	-2.18324
SLA	-0.306195	3.83533	-2.21481	0.0290298	0.474454	-3.72151	-2.18308
RASSF5	-0.288379	3.71876	-2.21119	0.0291638	0.476152	-3.77912	-2.18126
CAV2	-0.340444	2.51736	-2.21222	0.0292009	0.476264	-3.74899	-2.18076
ARHGAP33	-0.377824	0.290035	-2.20801	0.029299	0.477371	-3.80079	-2.17944
NCAPH2	-0.108973	3.89602	-2.20847	0.0293503	0.477714	-3.81023	-2.17875
MINDY1	0.168495	4.96583	2.20852	0.0294493	0.477831	-3.79393	2.17742
UCN3	0.471929	1.62738	2.21407	0.0294881	0.477831	-3.61043	2.1769
TXNL4A	0.0975426	4.66118	2.20944	0.0295101	0.477831	-3.74163	2.1766
ASAP3	-0.220845	4.37121	-2.20506	0.0295118	0.477831	-3.83985	-2.17658
CASP2	-0.114837	4.36448	-2.21119	0.0295435	0.477831	-3.71056	-2.17616
ATP11B	0.129305	6.83377	2.20593	0.0295529	0.477831	-3.80927	2.17603
IGHV3.69.1	-0.779276	-1.46912	-2.20462	0.0295993	0.477831	-3.79256	-2.17541
CELA3B	-0.549609	-0.725845	-2.20376	0.0296619	0.477831	-3.71871	-2.17458
TXN	0.182295	7.12106	2.21136	0.0296792	0.477831	-3.72597	2.17435
PKD2L1	-0.56475	-1.52051	-2.20259	0.0296896	0.477831	-3.86647	-2.17421
HLA.DMA	-0.331641	5.73498	-2.20277	0.0297398	0.477831	-3.82631	-2.17354
H3C6	0.23397	2.97545	2.20675	0.0297475	0.477831	-3.72654	2.17344
PARP8	-0.297339	3.27879	-2.20525	0.0297832	0.477831	-3.68722	-2.17296
MRNIP	-0.334344	0.767578	-2.2049	0.0298131	0.477831	-3.75854	-2.17256
RHBDD1	-0.102694	4.20721	-2.20335	0.0298294	0.477831	-3.77601	-2.17235
CARD11	-0.341638	2.31296	-2.20509	0.0298417	0.477831	-3.69793	-2.17218
NMI	-0.220299	4.72491	-2.20479	0.029904	0.478343	-3.759	-2.17136
LOC105370546	-0.363464	4.10938	-2.20028	0.0299913	0.478638	-3.78438	-2.1702
DTX3	-0.380476	0.974608	-2.20003	0.0300114	0.478638	-3.75632	-2.16994
UBXN8	0.196721	2.1856	2.19803	0.0300436	0.478638	-3.86134	2.16951
IGKV1.16	-0.633182	2.4463	-2.19717	0.0301026	0.478638	-3.8135	-2.16874
TXNDC12	-0.105719	5.49764	-2.1978	0.0301042	0.478638	-3.82947	-2.16872
PDIA3P1	-0.173868	1.84551	-2.1965	0.0301343	0.478638	-3.81411	-2.16832
TMEM132D	-0.806156	-2.01968	-2.20519	0.0301347	0.478638	-3.68136	-2.16832
LRRC49	0.37324	0.488741	2.1946	0.0302743	0.480088	-3.89211	2.16648
TIGIT	-0.413153	1.29576	-2.19702	0.0302932	0.480088	-3.76553	-2.16624
YAE1	0.208902	3.27948	2.19726	0.0303252	0.480088	-3.74904	2.16582
HEATR5B	0.102187	5.43131	2.19472	0.0303476	0.480088	-3.84566	2.16552
OGFR	-0.215693	5.4487	-2.19423	0.0304009	0.480207	-3.83835	-2.16483
DZIP1L	-0.501361	-1.35948	-2.19413	0.0304159	0.480207	-3.80068	-2.16463
PCNX2	-0.297919	1.41017	-2.19347	0.0304803	0.480742	-3.80008	-2.16379
FAM20B	0.104058	5.08685	2.19606	0.0305575	0.481479	-3.76182	2.16279
EMD	-0.134678	3.73402	-2.19179	0.0306328	0.481802	-3.79907	-2.16181
NBPF1	0.205001	4.57071	2.20403	0.030639	0.481802	-3.68575	2.16173
CRB2	-0.51068	-1.40831	-2.18852	0.0307555	0.482839	-3.85785	-2.16022
ASPRV1	-0.424121	0.560874	-2.19999	0.0307935	0.482839	-3.67992	-2.15973
MUC3A	-0.30853	8.84227	-2.19051	0.0307967	0.482839	-3.79123	-2.15969
RFX6	0.495057	-0.574506	2.19184	0.0309014	0.483338	-3.69358	2.15834
TBC1D9	-0.175214	4.44131	-2.18589	0.0309231	0.483338	-3.88425	-2.15806
LIPG	-0.378265	3.07165	-2.18716	0.0309834	0.483338	-3.79856	-2.15729
SLC16A9	0.48522	4.25433	2.18449	0.0310313	0.483338	-3.83278	2.15667
HSD3B7	-0.260051	4.09779	-2.18952	0.0310452	0.483338	-3.75238	-2.15649
C5orf63	0.174103	2.46781	2.18409	0.0310585	0.483338	-3.92189	2.15632
MOK	-0.248514	1.34898	-2.18564	0.0310618	0.483338	-3.81252	-2.15628
PSMG3	0.138158	3.15753	2.18442	0.031091	0.483338	-3.85845	2.15591
MIEN1	0.158167	5.34046	2.18808	0.0311287	0.483338	-3.81946	2.15542
ETNK1.DT	-0.608073	-2.43017	-2.18398	0.0311347	0.483338	-3.93276	-2.15535
IGHG3	-0.775142	2.29355	-2.18144	0.0314248	0.487363	-3.75288	-2.15165
NSFL1C	0.14597	5.72915	2.18417	0.0314847	0.487396	-3.77397	2.15089
ZSWIM4	-0.224728	1.41487	-2.17842	0.0314887	0.487396	-3.88863	-2.15084
ZBTB9	-0.209632	1.3151	-2.17983	0.0315521	0.487899	-3.82071	-2.15004
RAB38	-0.374361	0.0454874	-2.17655	0.0317647	0.490706	-3.82496	-2.14736
MED26	-0.1524	2.74252	-2.17364	0.0318554	0.491611	-3.89782	-2.14622
ZNF638	0.101439	6.01209	2.17301	0.0319046	0.491611	-3.90278	2.1456
SAMD9L	-0.45002	6.12916	-2.17843	0.0319168	0.491611	-3.79052	-2.14545
PDGFB	-0.364796	0.752136	-2.17434	0.0319625	0.491837	-3.81706	-2.14488
AKR7A3	0.209439	6.58064	2.17512	0.0320207	0.492253	-3.80706	2.14415
CD47	-0.13584	5.33245	-2.17198	0.0321779	0.494188	-3.86	-2.14219
PTGFRN	0.147711	5.83238	2.17078	0.0322524	0.494244	-3.83699	2.14127
STX19	0.235302	3.92513	2.16782	0.032312	0.494244	-3.9132	2.14053
COG3	0.103191	5.62284	2.16829	0.0323769	0.494244	-3.87202	2.13973
TXK	-0.38028	0.941307	-2.17053	0.0323772	0.494244	-3.79176	-2.13972
TNFAIP2	-0.351122	3.79373	-2.16656	0.0324496	0.494244	-3.89888	-2.13883
MFSD10	-0.125437	4.35836	-2.16815	0.0324787	0.494244	-3.85046	-2.13847
POLR2M	0.304428	-0.569732	2.16668	0.0324789	0.494244	-3.87932	2.13847
SAT1	-0.198059	8.54659	-2.17097	0.0325008	0.494244	-3.80347	-2.1382
LDLRAP1	-0.168098	5.36555	-2.16793	0.0325136	0.494244	-3.83395	-2.13804
TSPOAP1	-0.389997	1.46672	-2.16843	0.0325258	0.494244	-3.78095	-2.13789
SFTPA2	-0.575919	-1.98035	-2.16521	0.0325345	0.494244	-3.89818	-2.13778
AKR1C2	0.357266	2.91227	2.17692	0.0325572	0.494244	-3.74575	2.1375
CYBRD1	-0.306135	7.40415	-2.16531	0.0326862	0.494753	-3.84299	-2.13592
ZNF675	0.144962	3.03738	2.16343	0.0326961	0.494753	-3.89521	2.13579
PAAF1	0.185094	2.61975	2.16543	0.0327086	0.494753	-3.83615	2.13564
SLC28A2	0.739246	3.12605	2.17201	0.0327161	0.494753	-3.66702	2.13555
CKAP5	0.174326	5.32836	2.16441	0.032764	0.495003	-3.84947	2.13496
EIF3C	0.210827	1.49491	2.16439	0.0328489	0.495524	-3.84312	2.13392
LRRFIP2	0.142312	6.47712	2.16566	0.0328684	0.495524	-3.81198	2.13369
SPECC1	0.156887	5.75151	2.16399	0.0328927	0.495524	-3.85084	2.13339
LINC00960	0.612304	-2.24195	2.20999	0.0329906	0.496526	-3.56713	2.1322
TGFBR2	-0.162957	6.15611	-2.16139	0.0330723	0.496882	-3.8305	-2.1312
GVINP1	-0.328766	3.1422	-2.15915	0.0333231	0.496882	-3.81803	-2.12817
PHYKPL	0.13845	5.92158	2.15779	0.0333296	0.496882	-3.85119	2.12809
ERVK13.1	0.240088	2.99195	2.1577	0.0333379	0.496882	-3.83202	2.12799
IGKV2D.29	-0.781489	0.370521	-2.15529	0.0333419	0.496882	-3.80248	-2.12794
NAE1	0.127544	4.71804	2.15427	0.0333804	0.496882	-3.94004	2.12748
ZNF575	0.23456	2.9514	2.15496	0.0333827	0.496882	-3.79664	2.12745
TMLHE	0.175161	3.45368	2.15402	0.0334007	0.496882	-3.95707	2.12723
FUT8	-0.166666	4.30207	-2.15379	0.0334189	0.496882	-3.90242	-2.12701
OTUB2	0.331353	0.351061	2.15368	0.0334363	0.496882	-3.92839	2.1268
FCRL6	-0.661828	-1.15487	-2.15704	0.0334563	0.496882	-3.80738	-2.12656
PRODH	0.798456	1.2573	2.16154	0.0335379	0.496882	-3.56554	2.12558
CERS2	0.173121	7.27187	2.15741	0.0335844	0.496882	-3.83065	2.12503
HERC5	-0.774581	3.47523	-2.15684	0.0335859	0.496882	-3.7633	-2.12501
STK33	-0.752778	-0.965967	-2.15795	0.0335915	0.496882	-3.72096	-2.12494
MCRIP1	-0.1505	3.18812	-2.15212	0.0336077	0.496882	-3.92871	-2.12475
TTC1	0.0998881	5.07605	2.15245	0.0336506	0.496882	-3.92634	2.12423
APOBEC3G	-0.276696	2.17002	-2.15506	0.0336766	0.496882	-3.82615	-2.12392
TDP1	-0.194186	2.4476	-2.15137	0.0336794	0.496882	-3.90728	-2.12389
NAA35	0.0856291	4.79793	2.15105	0.0336884	0.496882	-3.94184	2.12378
CYB5D1	0.213733	2.68875	2.15305	0.033704	0.496882	-3.87004	2.1236
ZNF443	0.188499	1.72347	2.15456	0.0337153	0.496882	-3.85315	2.12346
TMPRSS4	0.312566	7.58718	2.14984	0.0337381	0.496882	-3.91819	2.12319
PDE6A	0.28785	0.885112	2.14955	0.0338136	0.49753	-3.8355	2.12229
BICDL2	0.180096	5.83614	2.15265	0.0338902	0.498192	-3.83523	2.12138
TRAF3IP1	-0.147646	3.07961	-2.1483	0.0340071	0.499153	-3.88187	-2.11999
LOC101927026	0.701523	-1.50382	2.15747	0.0340366	0.499153	-3.66539	2.11964
PRAG1	0.248463	5.17418	2.14794	0.0340711	0.499153	-3.87693	2.11923
IGHV3.64	-0.88343	-1.13675	-2.14793	0.034082	0.499153	-3.75438	-2.1191
SLC14A1	0.487838	-0.757765	2.14333	0.0342694	0.501172	-3.92353	2.11689
ERCC1	-0.135537	3.97411	-2.14595	0.0342834	0.501172	-3.88048	-2.11672
LOC124903699	0.447852	-0.258929	2.14574	0.0343516	0.501704	-3.88803	2.11592
NKX3.1	-0.672318	-1.44266	-2.14234	0.0345102	0.503555	-3.89543	-2.11406
HIVEP2	-0.20997	4.96799	-2.14171	0.0345797	0.503596	-3.89566	-2.11325
ZNF44	0.129219	4.3528	2.1401	0.0346157	0.503596	-3.94203	2.11283
PHKA2	0.339487	4.08048	2.13885	0.0346391	0.503596	-3.95373	2.11255
ZFAT	0.115558	2.7018	2.13883	0.0346406	0.503596	-3.96457	2.11253
LINC02298	0.30679	0.824425	2.1409	0.0346963	0.503942	-3.88345	2.11189
GPR132	-0.319645	0.877498	-2.13764	0.0347398	0.50411	-3.94088	-2.11138
ETHE1	0.211823	7.65382	2.14198	0.0349002	0.505973	-3.84085	2.10951
TBX3	-0.246575	4.50534	-2.13648	0.0349936	0.506861	-3.89275	-2.10843
PSME2	-0.240265	7.03917	-2.13686	0.0351348	0.508441	-3.88391	-2.1068
UBE2V1	0.388131	-1.27844	2.13216	0.0353104	0.510418	-3.93826	2.10478
EIF6	0.180575	6.71573	2.138	0.0353361	0.510418	-3.85228	2.10449
SPOCK2	-0.332564	3.67267	-2.13127	0.0354054	0.510852	-3.92874	-2.10369
NANP	-0.227214	1.19131	-2.13207	0.0354309	0.510852	-3.90624	-2.1034
CCDC85B	-0.215152	2.3618	-2.12836	0.0355187	0.511651	-3.95413	-2.10239
GASAL1	0.440082	1.07916	2.13506	0.0355846	0.511787	-3.69144	2.10164
CRIP1	0.47021	4.95394	2.13118	0.035593	0.511787	-3.8504	2.10155
PRMT3	-0.15963	2.39938	-2.1286	0.0358039	0.514064	-3.89238	-2.09915
CAMK4	-0.256481	2.11355	-2.12869	0.0358183	0.514064	-3.86988	-2.09898
TMCO3	0.174911	4.8811	2.1255	0.035849	0.514064	-3.98359	2.09864
FLRT3	-0.407924	3.11454	-2.12459	0.0359221	0.51414	-3.9533	-2.09781
IRAK4	0.103992	4.42857	2.12709	0.0359477	0.51414	-3.90078	2.09752
UBE2V2.AS1	0.336515	0.723416	2.12302	0.0359737	0.51414	-3.87419	2.09722
CYP4F2	0.494798	4.20402	2.13305	0.0359846	0.51414	-3.78341	2.0971
MPZ	-0.460238	-0.385978	-2.12204	0.0360577	0.514719	-3.9863	-2.09628
FBXO38	0.0975645	4.9341	2.12279	0.036174	0.514902	-3.9456	2.09497
LOC105374986	0.667753	0.789068	2.13041	0.0361898	0.514902	-3.65072	2.09479
PARP11	-0.155532	2.48852	-2.12142	0.0361899	0.514902	-3.97235	-2.09479
APOBEC3A	0.699769	1.74937	2.12089	0.0362196	0.514902	-3.83724	2.09445
RTCA	0.119284	5.07401	2.1232	0.0362336	0.514902	-3.91934	2.0943
ARAP2	-0.178542	5.21452	-2.12276	0.0363261	0.515127	-3.90148	-2.09326
DZIP3	-0.160033	3.58101	-2.11926	0.036336	0.515127	-4.00819	-2.09315
CCT6B	0.337073	-0.900047	2.11868	0.0363473	0.515127	-4.02243	2.09302
PPOX	-0.252215	1.24777	-2.11988	0.0363925	0.515305	-3.9567	-2.09251
GPR176	-0.433954	-0.26372	-2.11778	0.0364253	0.515307	-3.99469	-2.09215
BAG5	-0.0816207	4.94367	-2.11727	0.0365244	0.515905	-4.00058	-2.09104
GPR155	-0.324355	2.08968	-2.11653	0.0365334	0.515905	-3.9874	-2.09094
DST	0.199033	8.69659	2.1217	0.0365656	0.515905	-3.87841	2.09058
CEP120	-0.201687	3.79152	-2.11794	0.0366675	0.51688	-3.91717	-2.08945
MX1	-0.642342	6.97052	-2.12369	0.0367401	0.517237	-3.85831	-2.08864
HLA.DRB5	-0.447317	6.35044	-2.12366	0.0367583	0.517237	-3.82994	-2.08844
RAB3IP	0.124079	4.77255	2.11334	0.0368109	0.517516	-4.01237	2.08785
FAM117A	-0.207604	2.42733	-2.11523	0.0368476	0.517571	-3.94763	-2.08745
TARS2	-0.132419	3.41899	-2.1128	0.0369211	0.517888	-4.00125	-2.08664
GRK6	-0.131616	4.56066	-2.11455	0.0369472	0.517888	-3.93533	-2.08635
ACTR3C	-0.184666	2.47309	-2.11154	0.0369686	0.517888	-4.01864	-2.08611
CBX6	0.37275	3.37106	2.11097	0.0370192	0.518119	-4.02895	2.08555
ATPAF2	-0.112871	3.07113	-2.11108	0.0370507	0.518119	-4.00867	-2.08521
CEACAM4	-0.600123	-1.59322	-2.11276	0.0371804	0.519145	-3.93319	-2.08378
KIF1B	-0.207711	6.5943	-2.11004	0.0371898	0.519145	-4.00559	-2.08367
ADA	-0.335932	1.06985	-2.10998	0.0372914	0.519277	-3.95467	-2.08256
LOC124900216	0.359014	0.180398	2.10844	0.0373388	0.519277	-3.99412	2.08204
TNFSF13	-0.212623	3.06177	-2.108	0.0373559	0.519277	-3.97929	-2.08185
KRT19	0.301219	9.89514	2.11017	0.0373636	0.519277	-3.9512	2.08177
CPLX1	0.602178	-1.03184	2.1079	0.0373766	0.519277	-3.95579	2.08163
ECI2.DT	0.380241	-0.730647	2.10705	0.0374478	0.519277	-4.03494	2.08085
KLHL2	0.141189	3.39408	2.10696	0.0374858	0.519277	-3.98537	2.08043
TTPA	0.346122	-0.242122	2.10825	0.0375541	0.519277	-4.07028	2.07969
ADISSP	-0.206223	2.29735	-2.10476	0.0375677	0.519277	-4.02632	-2.07954
ZNF782	0.1645	2.14814	2.10439	0.0376006	0.519277	-4.01115	2.07918
PAQR6	-0.435081	-0.83317	-2.10551	0.0376151	0.519277	-3.9705	-2.07902
FKBP1A	0.142444	7.0374	2.10384	0.0376499	0.519277	-4.0281	2.07865
AIFM1	0.13489	5.91455	2.10699	0.0376799	0.519277	-3.91929	2.07832
DACT1	-0.32073	1.48171	-2.10352	0.0376855	0.519277	-4.04907	-2.07826
FGR	-0.402696	1.92801	-2.10663	0.0376927	0.519277	-3.91917	-2.07818
IL18BP	-0.29291	3.27374	-2.10457	0.0377407	0.519486	-3.97216	-2.07766
S100A11	-0.316282	6.05012	-2.10662	0.0378354	0.5198	-3.9169	-2.07663
CD96	-0.305509	3.77813	-2.1037	0.0378702	0.5198	-3.92586	-2.07626
JAK3	-0.394814	2.10286	-2.10516	0.0378913	0.5198	-3.91184	-2.07603
EXOC4	-0.0910142	5.51466	-2.10307	0.0378952	0.5198	-3.98077	-2.07599
KPNA7	-0.474525	-0.92421	-2.1019	0.0379418	0.519987	-3.97221	-2.07548
IPCEF1	-0.293836	1.60493	-2.10415	0.0379881	0.52017	-3.89539	-2.07498
RHBDL2	0.194792	1.90398	2.09955	0.038113	0.521427	-3.97866	2.07364
USP47	0.0777207	5.77879	2.09793	0.0382783	0.523236	-4.01555	2.07186
CRYL1	-0.16873	7.14076	-2.09608	0.0384153	0.524655	-4.04687	-2.0704
CLCA4	0.797229	9.33008	2.09759	0.0385013	0.525374	-3.91522	2.06948
COQ6	0.135754	3.33053	2.0991	0.0387012	0.527647	-3.93728	2.06735
UBASH3B	-0.272568	2.65819	-2.09519	0.0387659	0.528072	-3.93892	-2.06666
ESYT2	0.110299	6.55152	2.0917	0.0388223	0.528384	-4.05106	2.06607
PTPN4	-0.181514	3.51118	-2.09163	0.0388748	0.528643	-4.01528	-2.06551
RAD52	0.158966	3.19424	2.09055	0.0389148	0.528733	-4.02736	2.06509
ARHGAP5.AS1	0.282205	1.19787	2.09184	0.0390224	0.529738	-3.92185	2.06395
IDUA	-0.194009	2.07511	-2.08908	0.0394403	0.534819	-3.93552	-2.05956
ZNF256	-0.231621	0.922768	-2.08386	0.0394672	0.534819	-4.05225	-2.05928
PARP3	-0.165324	4.59104	-2.08477	0.0394983	0.534819	-4.02554	-2.05896
ALAS1	0.210819	6.7628	2.08631	0.0395444	0.534984	-3.99357	2.05848
TBC1D10C	-0.315132	2.25828	-2.08488	0.0396177	0.535437	-3.9555	-2.05771
TRPC6	-0.304249	0.750027	-2.08294	0.0396972	0.535437	-3.9802	-2.05689
DNAH1	-0.228113	3.69036	-2.08214	0.0397055	0.535437	-4.05483	-2.0568
DHRS13	-0.252633	1.32757	-2.08156	0.0397228	0.535437	-4.06335	-2.05662
FHIP1A	0.178683	4.94985	2.08111	0.0397597	0.535437	-4.07461	2.05624
PKN1	-0.20166	4.03423	-2.08035	0.0397941	0.535437	-4.06712	-2.05588
PRUNE2	-0.32822	5.35178	-2.08091	0.0398568	0.535437	-4.03103	-2.05523
NAGPA	0.183505	3.94245	2.08142	0.0398853	0.535437	-4.03029	2.05493
TRPV2	-0.258598	2.13701	-2.07921	0.0399007	0.535437	-4.07115	-2.05478
LMCD1	-0.379971	0.671006	-2.07965	0.039917	0.535437	-4.04609	-2.05461
KLHL12	0.0835552	5.11912	2.08179	0.0399981	0.535757	-3.98451	2.05377
PRKD3	-0.191136	3.85053	-2.08082	0.0400398	0.535757	-3.9943	-2.05334
ZNF786	-0.214808	1.1731	-2.08055	0.0400469	0.535757	-3.98634	-2.05326
TRMT5	0.163551	2.65028	2.07795	0.0400766	0.535757	-4.05571	2.05296
DNAJC28	0.201375	0.902184	2.07758	0.0401704	0.53604	-4.03833	2.05199
LOC101928047	-0.404392	-0.743634	-2.07638	0.0401846	0.53604	-4.05678	-2.05185
CEP83	-0.205069	2.38013	-2.07726	0.0401996	0.53604	-4.02565	-2.05169
C1QTNF6	0.279295	1.70717	2.07598	0.0403351	0.537232	-4.02854	2.0503
LOC124906089	0.379985	0.68257	2.07676	0.0404935	0.537232	-3.99199	2.04868
SSPN	0.223498	2.80961	2.07287	0.0404992	0.537232	-4.19221	2.04862
MIF4GD	0.129738	3.15709	2.07635	0.0405159	0.537232	-4.00815	2.04845
PRSS2	-1.29076	0.270897	-2.08343	0.0405256	0.537232	-3.72417	-2.04835
PRR15.DT	0.207635	2.92601	2.07318	0.0405263	0.537232	-4.06242	2.04834
COA8	0.124404	3.90366	2.07374	0.0405335	0.537232	-4.06154	2.04827
AGAP11	0.47803	0.683623	2.0836	0.0405612	0.537232	-3.80799	2.04799
ZNF485	-0.369995	-0.472102	-2.07122	0.0408156	0.539758	-4.01759	-2.0454
SHFL	-0.268736	4.63755	-2.07425	0.0408278	0.539758	-3.97042	-2.04527
SH3D19	0.11575	7.52504	2.07114	0.0408545	0.539758	-4.01524	2.045
IFI44L	-0.976302	3.30306	-2.07227	0.040898	0.539881	-3.94199	-2.04456
MUC5B	0.538345	3.04937	2.06758	0.041095	0.541937	-4.06987	2.04257
LOC107984266	-0.503777	1.53353	-2.06747	0.0411432	0.541937	-4.0152	-2.04208
SAMD5	0.458348	1.88646	2.06729	0.0411568	0.541937	-3.99784	2.04195
TMEM63A	-0.144826	4.92846	-2.06713	0.0412828	0.543063	-4.02125	-2.04068
NUDT17	-0.501785	-1.60661	-2.06435	0.0413141	0.543063	-4.0609	-2.04036
ATF1	0.098937	4.14595	2.06644	0.0413704	0.543063	-4.03555	2.0398
KCNJ2	0.276507	2.80814	2.06348	0.0413984	0.543063	-4.07131	2.03952
SYTL4	0.171027	4.43526	2.06286	0.0414585	0.543063	-4.15761	2.03892
ANKRD29	-0.406146	0.506788	-2.07187	0.041523	0.543063	-3.85855	-2.03827
ERAP2	-0.320591	5.58389	-2.1096	0.0416102	0.543063	-3.76547	-2.0374
ZNF417	-0.178508	2.31948	-2.06246	0.0416201	0.543063	-4.07541	-2.0373
ITSN1	0.162885	5.13662	2.06296	0.0416798	0.543063	-4.0405	2.0367
THAP8	0.197467	1.43579	2.06415	0.0417082	0.543063	-4.00972	2.03642
NEK4	0.0944569	3.67264	2.06007	0.0417293	0.543063	-4.12947	2.03621
NR3C2	0.152694	7.04189	2.06343	0.0417592	0.543063	-4.00297	2.03591
WDR53	-0.145493	1.67859	-2.05961	0.0417743	0.543063	-4.12236	-2.03576
CXCL8	-0.970191	1.41207	-2.06214	0.0417783	0.543063	-3.95148	-2.03572
XRRA1	0.290199	1.91956	2.09096	0.0417943	0.543063	-3.78138	2.03556
SPRED2	0.188582	5.8983	2.06196	0.0417997	0.543063	-4.02921	2.03551
ZMYND15	-0.364514	1.36627	-2.06997	0.0418794	0.543063	-3.92068	-2.03472
MOGAT3	0.169276	4.86705	2.06399	0.0418827	0.543063	-3.97281	2.03468
CXCR6	-0.359804	2.30763	-2.06255	0.0418958	0.543063	-3.97056	-2.03455
HLA.E	-0.217894	9.73583	-2.06175	0.0420304	0.544361	-4.00048	-2.03322
C18orf54	0.315795	0.527946	2.05615	0.042173	0.545159	-4.20253	2.03181
IL17RC	-0.156351	4.40632	-2.06473	0.0421824	0.545159	-3.97381	-2.03172
LOC124900622	0.208865	2.9163	2.05531	0.0421956	0.545159	-4.06655	2.03159
LOC107984334	0.353472	-0.457414	2.05639	0.0423078	0.546161	-4.0458	2.03048
GOLGA4.AS1	0.304908	0.0525553	2.05722	0.042392	0.546802	-3.99443	2.02965
WHRN	-0.381505	1.94074	-2.05627	0.0424517	0.546982	-3.96705	-2.02907
CDPF1	-0.212789	0.680812	-2.05993	0.0425358	0.546982	-3.99287	-2.02824
LOC107986127	0.280758	0.785014	2.06782	0.0425366	0.546982	-3.89282	2.02823
EVL	-0.256307	4.3458	-2.05301	0.0425672	0.546982	-4.06764	-2.02793
SCAPER	0.180863	4.07403	2.05304	0.0425855	0.546982	-4.06416	2.02775
FNDC4	-0.455702	-1.03357	-2.05066	0.0426547	0.546982	-4.14461	-2.02708
CDC34	0.147569	4.85964	2.05104	0.0427412	0.546982	-4.12461	2.02623
TNFSF15	-0.442663	2.2101	-2.0584	0.042753	0.546982	-3.86875	-2.02611
DYNC2I2	0.150249	4.39516	2.06175	0.0427754	0.546982	-3.98219	2.0259
JARID2	-0.127259	3.83074	-2.04934	0.0427856	0.546982	-4.11176	-2.0258
VPS72	0.0920178	4.04652	2.04862	0.0428568	0.546982	-4.14557	2.0251
LRIG3	0.178396	4.54799	2.0503	0.0428709	0.546982	-4.07191	2.02497
INTS6.AS1	-0.498053	-1.4359	-2.04828	0.0428909	0.546982	-4.11892	-2.02477
AFDN	0.14928	7.48319	2.04906	0.0429156	0.546982	-4.12192	2.02453
PHEX	-0.628033	0.662489	-2.05179	0.0429256	0.546982	-3.95053	-2.02443
TDRD3	0.117818	3.92074	2.04876	0.0429844	0.547288	-4.10823	2.02386
IGHV3.72	-0.667088	2.13555	-2.04927	0.0430423	0.547584	-4.13932	-2.0233
PCBP3	-0.412056	-0.590403	-2.04721	0.0430855	0.547693	-4.11466	-2.02288
DUSP7	-0.173168	2.2004	-2.04698	0.0431335	0.547861	-4.09983	-2.02242
CCDC93	0.133095	5.4455	2.04549	0.0432637	0.549073	-4.12291	2.02116
BEX2	-0.322981	0.371185	-2.04887	0.043339	0.54932	-3.98669	-2.02043
IFITM3	-0.452603	5.96085	-2.0471	0.0433527	0.54932	-4.04996	-2.0203
LINC01915	-0.424838	-1.25303	-2.04311	0.0434087	0.549475	-4.20256	-2.01976
CD160	-0.477323	2.1228	-2.0508	0.0434346	0.549475	-3.89576	-2.01951
ARID5A	-0.253073	2.87935	-2.0435	0.0435253	0.550182	-4.05688	-2.01863
KDM6A	-0.144703	5.59498	-2.04427	0.0436137	0.550859	-4.05057	-2.01778
LYSMD1	0.151944	2.25358	2.03986	0.0437377	0.55185	-4.146	2.0166
ACOT11	0.152237	5.99633	2.04817	0.0437621	0.55185	-3.98177	2.01636
ZNF112	0.194963	2.00326	2.04049	0.0438289	0.552251	-4.09796	2.01572
GRAP	-0.365653	0.400058	-2.03877	0.0439458	0.553142	-4.10584	-2.01461
LINC01004	0.288321	2.65943	2.03844	0.0439697	0.553142	-4.11397	2.01438
ATP1A1.AS1	0.237989	0.845084	2.04195	0.0440157	0.553179	-4.0228	2.01394
CIITA	-0.437009	4.61256	-2.03686	0.0440427	0.553179	-4.12989	-2.01368
TIAM2	-0.508319	1.14378	-2.04359	0.044141	0.553973	-3.75901	-2.01275
CLINT1	-0.110824	6.72343	-2.03603	0.0442609	0.555036	-4.11528	-2.01161
SLC15A3	-0.354642	3.31029	-2.03318	0.0444189	0.555566	-4.17024	-2.01012
CST7	-0.321312	1.83399	-2.03619	0.0444248	0.555566	-4.04959	-2.01006
ZNF579	-0.229073	1.2445	-2.03429	0.0444473	0.555566	-4.12078	-2.00985
C2orf88	0.218613	7.23048	2.03448	0.0444624	0.555566	-4.10379	2.0097
NLRP6	-0.443975	2.18424	-2.04004	0.0444791	0.555566	-3.81353	-2.00955
NEU4	0.459713	3.80034	2.03354	0.0446575	0.55683	-4.07535	2.00787
TLR3	-0.297516	5.68151	-2.03168	0.0446948	0.55683	-4.12999	-2.00752
PSMD11	-0.14655	6.11278	-2.03311	0.0447041	0.55683	-4.08424	-2.00743
BRSK1	-0.465291	-0.969016	-2.0313	0.0447214	0.55683	-4.10241	-2.00727
TNFRSF11A	0.208372	5.34582	2.033	0.0448742	0.557721	-4.06232	2.00583
GYG2P1	0.266417	-3.07642	2.03017	0.0448798	0.557721	-4.01487	2.00578
DYSF	-0.403819	2.18574	-2.02934	0.0449416	0.557721	-4.10419	-2.0052
ZNF831	-0.401032	0.295444	-2.02945	0.0449449	0.557721	-4.09207	-2.00517
LINC03112	-0.400708	-0.620817	-2.0347	0.0449695	0.557721	-4.00666	-2.00494
PID1	0.182853	4.58271	2.02637	0.0451231	0.558976	-4.20139	2.00351
PARP14	-0.339848	7.23337	-2.03145	0.0451416	0.558976	-4.0416	-2.00333
LRRC24	-0.290582	-0.690512	-2.02698	0.0453768	0.561329	-4.06608	-2.00115
LOC105369344	-0.342557	-0.484476	-2.02574	0.0454026	0.561329	-4.10123	-2.00091
PPFIA3	-0.19739	3.12101	-2.02353	0.0456253	0.563641	-4.11658	-1.99884
ADGRG7	-0.300778	5.92488	-2.02197	0.0456758	0.563823	-4.1906	-1.99838
NOTCH2NLB	-0.494348	-1.49373	-2.02437	0.0458319	0.564638	-4.04348	-1.99694
PYGL	0.302216	3.55725	2.01963	0.0458331	0.564638	-4.16059	1.99693
IFI35	-0.328319	5.3544	-2.02328	0.0458944	0.564638	-4.07498	-1.99636
LILRB1	-0.361227	1.95698	-2.01978	0.0459167	0.564638	-4.14234	-1.99616
ZNF700	0.121421	3.76105	2.02014	0.0459206	0.564638	-4.13538	1.99612
DENND2B	-0.216963	4.80236	-2.01934	0.0460007	0.565182	-4.16035	-1.99539
RFLNA	0.379701	-0.0314644	2.01721	0.0461429	0.566488	-4.11194	1.99408
DQX1	0.160168	4.61843	2.01734	0.0462508	0.56724	-4.14518	1.9931
SGK2	0.230702	6.1576	2.01728	0.0462759	0.56724	-4.13559	1.99287
FUNDC1	-0.127262	2.68332	-2.01461	0.0463923	0.568225	-4.19522	-1.99181
RAB35.AS1	-0.249419	-0.226336	-2.01428	0.046446	0.568412	-4.1714	-1.99132
GOLGA4	0.104027	7.55991	2.01437	0.0464796	0.568412	-4.18975	1.99101
DCLRE1C	-0.166103	3.73699	-2.0152	0.0465551	0.568894	-4.1138	-1.99033
ZNF143	0.116695	3.65937	2.01278	0.0467242	0.569401	-4.16502	1.98879
LCP1	-0.260963	6.69627	-2.01176	0.0467455	0.569401	-4.21162	-1.9886
SEC61A1	-0.109328	7.49728	-2.01154	0.0467743	0.569401	-4.20179	-1.98834
ST6GALNAC3	0.477441	-0.0331004	2.0106	0.0467919	0.569401	-4.20934	1.98818
HEATR3	0.140125	3.69317	2.01088	0.0468044	0.569401	-4.21412	1.98807
KLHDC1	-0.318827	0.200324	-2.01349	0.046841	0.569401	-4.11429	-1.98773
UGP2	0.222341	8.49469	2.01322	0.0468696	0.569401	-4.12977	1.98748
COL9A2	-0.406388	1.8918	-2.01243	0.0468853	0.569401	-4.07607	-1.98733
SIRT6	0.205843	5.28044	2.01208	0.0469712	0.569401	-4.10289	1.98656
TBC1D22B	0.157329	4.29561	2.01174	0.0470177	0.569401	-4.09414	1.98614
IGHGP	-0.740827	0.710842	-2.00904	0.0470204	0.569401	-4.10792	-1.98612
SPDEF	0.242211	4.13628	2.01141	0.0470293	0.569401	-4.09996	1.98604
PLEKHA8	0.166838	3.51513	2.01	0.0471727	0.569697	-4.1332	1.98475
DENND6B	-0.170631	1.51246	-2.00793	0.0471822	0.569697	-4.17938	-1.98466
TIPRL	0.113132	5.08291	2.00693	0.0471868	0.569697	-4.22441	1.98462
DNAH14	-0.314325	-0.568992	-2.00683	0.0471981	0.569697	-4.30803	-1.98452
FAM83A	-0.724084	-0.390497	-2.00996	0.0472347	0.569703	-4.08931	-1.98419
ZNF337.AS1	-0.512679	-1.56636	-2.00571	0.0473184	0.569906	-4.16404	-1.98344
ACAP3	0.1263	3.70745	2.01148	0.0473237	0.569906	-4.09038	1.98339
MTFMT	0.119101	2.94808	2.00498	0.0473982	0.570163	-4.23712	1.98272
ARHGAP39	0.163721	2.34755	2.00538	0.0474173	0.570163	-4.15911	1.98255
GDA	0.223631	7.19323	2.0084	0.0475031	0.570421	-4.08094	1.98179
CD3E	-0.284754	3.97307	-2.0059	0.047511	0.570421	-4.12355	-1.98172
INIP	0.111112	4.8685	2.00391	0.0476427	0.571245	-4.20744	1.98054
SLC35A1	0.116148	5.24846	2.00265	0.047652	0.571245	-4.2323	1.98046
OAF	0.210033	6.7799	2.00395	0.0478202	0.572333	-4.11691	1.97896
CD274	-0.427144	2.25746	-2.0028	0.0478252	0.572333	-4.13148	-1.97892
UBASH3A	-0.395154	0.692329	-2.00525	0.0478874	0.572333	-4.02915	-1.97837
STX17	-0.107373	5.10987	-2.00258	0.0478877	0.572333	-4.16669	-1.97836
CS	0.0991486	7.36986	2.00261	0.0480705	0.57283	-4.09271	1.97674
ETS1	-0.165448	5.92653	-2.00025	0.0480833	0.57283	-4.17933	-1.97663
CRYBG1	-0.116237	7.31282	-1.99991	0.0480861	0.57283	-4.18452	-1.97661
ACAT1	0.198178	6.23563	1.99953	0.0481249	0.57283	-4.19446	1.97626
MCUR1	0.155644	5.66171	1.99962	0.048129	0.57283	-4.19273	1.97623
GARRE1	0.103617	4.25435	2.00259	0.048147	0.57283	-4.1064	1.97607
DEGS2	-0.266742	4.05645	-1.99739	0.0482281	0.572955	-4.16188	-1.97535
SLC66A3	-0.134392	3.66595	-1.9986	0.0482339	0.572955	-4.19729	-1.9753
THAP9	0.162003	1.42201	2.01087	0.0482664	0.572955	-4.01756	1.97502
SLC17A5	0.164426	6.08054	1.99833	0.0483172	0.573126	-4.18078	1.97457
KIAA0753	-0.119289	3.49202	-1.99666	0.0483897	0.573556	-4.19516	-1.97393
SUSD2	0.416691	3.55205	1.99849	0.0486821	0.576198	-4.0016	1.97137
NDOR1	0.131244	3.11641	1.99342	0.0487509	0.576198	-4.21742	1.97076
UGDH	-0.191941	7.43621	-1.99551	0.0487629	0.576198	-4.13253	-1.97066
RASD2	0.32091	3.96202	1.99288	0.0487789	0.576198	-4.19037	1.97052
LOC124906221	-0.661559	-2.04955	-2.00027	0.0488072	0.576198	-3.91222	-1.97027
IGHV3.53	-0.672508	1.43477	-1.99213	0.0488316	0.576198	-4.13123	-1.97006
PPP1CC	-0.17049	7.75919	-1.99413	0.0489281	0.576612	-4.14528	-1.96922
MYEOV	-0.475248	1.37743	-1.99383	0.0489397	0.576612	-3.98859	-1.96912
ZNF503.AS1	-0.296616	1.09271	-1.99348	0.0489948	0.576831	-4.13371	-1.96864
BMI1	-0.333558	-0.646484	-1.99009	0.049039	0.576921	-4.23718	-1.96825
TRIM2	-0.138773	6.85956	-1.99227	0.0491269	0.577525	-4.13857	-1.96749
PPIL3	0.138761	3.25247	1.99274	0.0492679	0.578335	-4.0982	1.96627
MRGBP	-0.134785	2.68477	-1.98997	0.0492691	0.578335	-4.1656	-1.96626
BAALC	-0.389862	-0.906909	-1.98911	0.0493806	0.57887	-4.13908	-1.96529
ARHGAP22	-0.384569	-0.370766	-1.98737	0.049388	0.57887	-4.23272	-1.96523
LOC105372579	0.242142	0.651768	1.98738	0.0494788	0.579504	-4.31427	1.96444
SIRPB1	-0.591516	0.412634	-1.98804	0.0495704	0.580147	-4.12483	-1.96365
IL4I1	-0.515408	0.520787	-1.98377	0.0497867	0.582247	-4.21661	-1.96179
RABGAP1	0.117366	5.01471	1.98618	0.0498828	0.582939	-4.15302	1.96097
MED25	-0.135458	4.85416	-1.98191	0.0501113	0.584921	-4.222	-1.95901
UGT2B15	-0.601496	5.87573	-1.98045	0.0501266	0.584921	-4.26442	-1.95888
DDO	-0.351525	1.31578	-1.98776	0.0502182	0.585558	-4.01449	-1.9581
ECT2	0.205375	3.65655	1.97765	0.0504746	0.587441	-4.24889	1.95592
C2CD3	0.0921457	3.96041	1.97841	0.0504988	0.587441	-4.21771	1.95571
APOL3	-0.313553	3.33803	-1.97936	0.0505077	0.587441	-4.18599	-1.95564
BTBD2	-0.151084	5.34936	-1.9803	0.0505286	0.587441	-4.16785	-1.95546
CHUK	0.107009	5.00745	1.97687	0.0506592	0.587683	-4.27411	1.95436
LINC02489	0.478457	-1.50325	1.9767	0.0506672	0.587683	-4.23939	1.95429
NYNRIN	-0.261526	2.88295	-1.97776	0.0506882	0.587683	-4.14934	-1.95411
HAUS4	0.164327	3.99679	1.98022	0.0506983	0.587683	-4.12237	1.95402
DENND10P1	-0.366077	-1.34471	-1.97477	0.0507766	0.588159	-4.30717	-1.95336
UPF2	0.0797643	5.20693	1.97392	0.0510103	0.590403	-4.2462	1.95139
DMAC2L	0.117827	3.37186	1.97345	0.0510451	0.590403	-4.2244	1.9511
SLC35E4	0.230178	1.4863	1.97586	0.0510994	0.590432	-4.09111	1.95064
ENTPD3.AS1	-0.305435	-0.22355	-1.97297	0.0511224	0.590432	-4.24595	-1.95045
FGD2	-0.275951	2.5013	-1.97138	0.0512068	0.590974	-4.25339	-1.94974
METTL23	-0.117696	3.22075	-1.97051	0.0513615	0.591591	-4.25302	-1.94845
LAMA1	0.425774	2.63708	1.97023	0.0514432	0.591591	-4.19649	1.94776
SLC25A28	-0.241377	3.93162	-1.97287	0.0514545	0.591591	-4.13533	-1.94767
OSBPL10	-0.151008	3.08633	-1.96893	0.0514737	0.591591	-4.28895	-1.94751
PSPH	0.194175	1.49448	1.97008	0.0514811	0.591591	-4.20018	1.94745
TRIM37	0.128647	3.43609	1.9715	0.051485	0.591591	-4.18074	1.94741
ZNF81	0.136943	3.22966	1.96868	0.0515401	0.591691	-4.26549	1.94695
TCAF2	-0.344132	0.10187	-1.96908	0.0515922	0.591691	-4.2183	-1.94652
MPV17L	-0.298474	1.95102	-1.97141	0.0516062	0.591691	-4.14353	-1.9464
TRAFD1	-0.241239	5.45925	-1.97024	0.0517042	0.592039	-4.19247	-1.94559
REEP6	-0.275086	3.44111	-1.97248	0.051724	0.592039	-4.0364	-1.94542
SENP3	-0.163765	1.36317	-1.96639	0.051749	0.592039	-4.2793	-1.94522
LOC100294145	0.115434	3.55405	1.96809	0.0518187	0.592407	-4.20028	1.94464
TMEM116	0.270284	2.48414	1.96532	0.0518745	0.592616	-4.23004	1.94417
ADIPOR2	0.131404	7.13109	1.96703	0.0519581	0.593141	-4.20958	1.94348
NAA40	0.16724	3.92495	1.96603	0.0520544	0.593499	-4.2236	1.94268
NPEPPSP1	0.25752	-0.239382	1.96571	0.0521108	0.593499	-4.20486	1.94222
SLC2A10	0.275737	2.72979	1.96306	0.052162	0.593499	-4.28841	1.94179
PPP1R10	0.122737	6.02479	1.96485	0.0521948	0.593499	-4.21195	1.94152
SIX5	-0.220914	1.45463	-1.96268	0.0522246	0.593499	-4.28747	-1.94128
CRELD1	-0.112869	3.40717	-1.96807	0.0522268	0.593499	-4.13649	-1.94126
TAP2	-0.236042	6.64096	-1.96646	0.0522747	0.593499	-4.17314	-1.94086
STN1	0.119734	4.42229	1.9628	0.0523235	0.593499	-4.25197	1.94046
ZNF702P	0.231389	1.1164	1.96106	0.0523938	0.593499	-4.34107	1.93988
G2E3	0.186512	2.95846	1.96082	0.052404	0.593499	-4.30994	1.9398
APOL6	-0.23216	7.75123	-1.96239	0.0524584	0.593499	-4.22226	-1.93935
LAMP3	-0.706101	1.69291	-1.96119	0.0524661	0.593499	-4.15605	-1.93929
DNAJC12	0.295916	1.55445	1.96066	0.0525167	0.593499	-4.2541	1.93887
CXCL5	-1.18973	-0.848321	-1.9598	0.052549	0.593499	-4.22019	-1.93861
NFIC	-0.18605	4.38046	-1.96539	0.0525533	0.593499	-4.14443	-1.93857
CD2	-0.303451	3.30964	-1.96278	0.0526392	0.594044	-4.13825	-1.93787
BTNL8	0.258314	6.99923	1.97073	0.052766	0.59473	-4.05579	1.93683
ANKRD44	-0.232131	3.4182	-1.95769	0.0527753	0.59473	-4.28588	-1.93675
CYP2R1	0.143774	3.55872	1.95766	0.0528576	0.594797	-4.29059	1.93608
ADA2	-0.294674	4.60928	-1.95687	0.0528736	0.594797	-4.30956	-1.93595
RUNX3	-0.276714	3.46366	-1.95752	0.0529169	0.594797	-4.25513	-1.9356
CCZ1P.OR7E38P	0.215858	0.955347	1.95954	0.0529609	0.594797	-4.21264	1.93524
PDE4C	-0.378471	-0.00519498	-1.95905	0.0530058	0.594797	-4.14614	-1.93487
MNX1	0.241439	1.80673	1.95911	0.0530573	0.594797	-4.17376	1.93445
CALHM6	-0.395631	2.10146	-1.95575	0.053142	0.594797	-4.21873	-1.93377
H2AJ	0.164018	5.42029	1.96241	0.0531986	0.594797	-4.12725	1.93331
FAM131B.AS2	-0.278205	0.311736	-1.95803	0.0532065	0.594797	-4.17021	-1.93324
PLAGL1	-0.163602	3.63659	-1.95402	0.0532685	0.594797	-4.25439	-1.93274
RBPJ	-0.148366	5.179	-1.9543	0.0533053	0.594797	-4.3126	-1.93244
LINC.PINT	-0.346337	0.538157	-1.95423	0.0533206	0.594797	-4.27497	-1.93232
ZNF684	0.188348	0.960523	1.95598	0.0533285	0.594797	-4.19093	1.93225
ERLIN1	-0.120111	6.07037	-1.95517	0.0533439	0.594797	-4.22946	-1.93213
VAMP1	-0.348712	1.14704	-1.95574	0.0533464	0.594797	-4.20202	-1.93211
ANO1	-0.349095	1.26564	-1.95154	0.0535151	0.596015	-4.25756	-1.93074
N4BP2L1	-0.240714	2.83697	-1.95507	0.0535428	0.596015	-4.14998	-1.93052
LOC105372809	0.448258	0.47239	1.95119	0.0535737	0.596015	-4.233	1.93027
TOP6BL	0.157852	3.45305	1.95075	0.0536067	0.596015	-4.23866	1.93
TMEM179B	-0.121561	5.03132	-1.951	0.0537632	0.5971	-4.30449	-1.92874
FCHO1	-0.241725	1.15619	-1.95058	0.0537798	0.5971	-4.25147	-1.92861
RNF144B	-0.298417	1.90727	-1.94943	0.0538687	0.597632	-4.24767	-1.92789
FBXL16	-0.35875	-0.186945	-1.95189	0.0539327	0.597632	-4.16184	-1.92738
CCDC51	0.142567	2.98274	1.95573	0.0540257	0.597632	-4.13458	1.92663
MYCL	-0.165923	2.96376	-1.94779	0.0540598	0.597632	-4.27221	-1.92636
ANKRD6	-0.357204	-0.0969712	-1.94679	0.0540854	0.597632	-4.35955	-1.92615
MAPKAPK5	0.100624	5.1633	1.94666	0.0541016	0.597632	-4.33116	1.92602
FABP2	0.252839	7.53637	1.95158	0.0541187	0.597632	-4.16902	1.92589
VILL	0.191875	7.52295	1.95064	0.0541306	0.597632	-4.1994	1.92579
SMC1A	0.0829873	6.21367	1.94693	0.0542352	0.597791	-4.28807	1.92495
ADARB1	-0.26981	1.68002	-1.94702	0.0542504	0.597791	-4.24443	-1.92483
OTUD7B	0.157482	5.13495	1.94974	0.0542586	0.597791	-4.20506	1.92477
DCTN1	0.0923832	6.66718	1.94973	0.054344	0.598314	-4.2041	1.92408
SLC35D1	0.138451	7.12909	1.94461	0.0544722	0.599098	-4.2806	1.92306
SLCO4C1	-0.615087	1.96797	-1.94346	0.0544911	0.599098	-4.40781	-1.92291
NCK1.DT	-0.267137	0.0780308	-1.9437	0.0545937	0.599809	-4.26828	-1.9221
LOC105378150	-0.584952	-1.53863	-1.94362	0.0547416	0.601016	-4.19376	-1.92092
IVD	-0.154507	4.95508	-1.94787	0.0548421	0.601701	-4.16492	-1.92012
LOC105370689	-0.348705	-0.370918	-1.94018	0.0548932	0.601843	-4.26969	-1.91972
PSMB8	-0.189183	6.80669	-1.94402	0.0550304	0.602884	-4.19713	-1.91864
LY6E	-0.364564	3.44368	-1.93936	0.0551007	0.602884	-4.30262	-1.91808
KIF21A	0.130524	4.96813	1.93848	0.0551028	0.602884	-4.3464	1.91807
SELENON	-0.146116	4.77787	-1.93834	0.0552331	0.603892	-4.30712	-1.91704
BLTP1	0.11993	7.15584	1.93662	0.0553327	0.604563	-4.35402	1.91625
PELATON	-0.568102	-0.943939	-1.93626	0.055377	0.604628	-4.37955	-1.91591
GMCL1	0.165817	4.33942	1.93643	0.0555242	0.604944	-4.29385	1.91475
TMEM45A	-0.382676	0.279497	-1.93506	0.0555268	0.604944	-4.36203	-1.91473
PDE5A	-0.245749	5.13436	-1.93563	0.0555834	0.604944	-4.31092	-1.91429
IL34	-0.360281	0.483249	-1.93667	0.0556268	0.604944	-4.21978	-1.91395
LOC105373830	0.489052	-2.37071	1.93415	0.0556395	0.604944	-4.45211	1.91385
NINJ1	-0.14668	4.20172	-1.93469	0.0557288	0.604944	-4.30482	-1.91315
NLRC5	-0.315303	5.40264	-1.93746	0.0557652	0.604944	-4.21781	-1.91287
TRIM23	0.135791	2.47333	1.93788	0.0557721	0.604944	-4.19439	1.91281
TMEM44.AS1	0.239535	0.619597	1.94038	0.0558151	0.604944	-4.15981	1.91248
UBXN10	0.330959	2.08062	1.93276	0.0558234	0.604944	-4.30607	1.91241
VIRMA	0.0759884	5.19389	1.93264	0.0558275	0.604944	-4.35674	1.91238
BCL6B	-0.402564	-0.291003	-1.93353	0.0559084	0.605406	-4.25995	-1.91175
SP140	-0.363854	1.61299	-1.9329	0.0559877	0.605849	-4.24165	-1.91113
VAC14	-0.0905974	4.72881	-1.93091	0.0560438	0.606041	-4.35867	-1.9107
CCR5	-0.320469	2.59838	-1.93444	0.0561182	0.606123	-4.20805	-1.91012
EIF4E	0.134063	4.46954	1.92981	0.0561817	0.606123	-4.37962	1.90962
STK16	0.0990451	4.17101	1.93778	0.056258	0.606123	-4.17333	1.90903
IRF1.AS1	-0.191257	2.09233	-1.93416	0.0562678	0.606123	-4.20297	-1.90896
UBE2FP1	0.233451	2.85847	1.93119	0.0562932	0.606123	-4.28546	1.90876
FYB2	-0.523075	-0.685895	-1.93248	0.0563124	0.606123	-4.17707	-1.90861
CLUHP3	-0.243619	1.27052	-1.93082	0.0563337	0.606123	-4.24931	-1.90845
SLC25A37	-0.195052	5.34547	-1.93038	0.0563744	0.606123	-4.25833	-1.90813
LOC124900543	0.282683	-0.0365041	1.92878	0.0564357	0.606123	-4.32535	1.90766
ADAMTS17	-0.284068	1.73324	-1.92902	0.0564803	0.606123	-4.2912	-1.90731
SMIM44	-0.386084	0.751569	-1.92827	0.0565335	0.606123	-4.29972	-1.9069
ELP3	0.131605	4.04556	1.93085	0.0565584	0.606123	-4.2342	1.90671
ERCC6L2	0.0964193	4.2462	1.92899	0.0565998	0.606123	-4.25931	1.90639
STK35	0.12504	4.73197	1.92783	0.0566454	0.606123	-4.29933	1.90604
ZNF12	0.110473	4.45864	1.92607	0.0567106	0.606123	-4.35591	1.90553
PRKAR2A	0.0879045	6.24218	1.92668	0.0567181	0.606123	-4.31507	1.90548
KIR2DL4	-0.610339	0.938484	-1.92854	0.0567372	0.606123	-4.22194	-1.90533
NBPF4	-0.57072	-0.875256	-1.92536	0.0567424	0.606123	-4.31344	-1.90529
CCDC162P	0.297939	1.39732	1.92377	0.056958	0.608014	-4.3656	1.90363
ZBP1	-0.567584	2.68846	-1.92472	0.0570896	0.60836	-4.21141	-1.90262
RTKN	0.18271	3.86602	1.92418	0.0570965	0.60836	-4.28639	1.90257
KNOP1	0.145095	3.54301	1.92153	0.0572439	0.60836	-4.36428	1.90144
IL27RA	-0.269741	1.59576	-1.92442	0.0572483	0.60836	-4.23013	-1.90141
GXYLT2	-0.276475	0.571571	-1.92139	0.057249	0.60836	-4.31974	-1.90141
PTCH1	-0.252936	3.71491	-1.92306	0.0572953	0.60836	-4.3083	-1.90105
MFNG	-0.187594	2.69304	-1.92341	0.05733	0.60836	-4.28376	-1.90079
SPG21	-0.120471	5.16778	-1.92142	0.0573431	0.60836	-4.33466	-1.90069
CEBPD	-0.181659	5.58483	-1.92117	0.0573953	0.60836	-4.31857	-1.90029
SH3GLB1	0.10613	6.96442	1.92138	0.0574062	0.60836	-4.31387	1.90021
LOC105373582	-0.492141	-0.584226	-1.92696	0.0574492	0.60836	-4.18914	-1.89988
LINC02940	-0.458089	-0.893061	-1.91972	0.0574589	0.60836	-4.37495	-1.8998
CDK5R1	-0.298364	0.984773	-1.92193	0.0574914	0.60836	-4.24664	-1.89956
PDZD11	0.116097	4.80202	1.92563	0.0575526	0.608601	-4.22583	1.89909
ITM2B	-0.13882	8.79563	-1.91929	0.0576543	0.609268	-4.31123	-1.89832
HDX	-0.329907	0.293401	-1.92063	0.0578276	0.610085	-4.22435	-1.897
GRAP2	-0.305921	1.98398	-1.91993	0.0578478	0.610085	-4.21782	-1.89685
NCOR1	0.098893	7.72514	1.91932	0.0578749	0.610085	-4.26461	1.89664
FBXW7	-0.118332	3.76464	-1.9168	0.057947	0.610085	-4.36509	-1.8961
SLC16A1	0.25007	7.08374	1.91527	0.0580303	0.610085	-4.35863	1.89547
SYNGAP1	-0.266297	1.73653	-1.91522	0.0580367	0.610085	-4.34916	-1.89542
MYRIP	-0.248708	1.65062	-1.91538	0.0580522	0.610085	-4.35723	-1.8953
VPS35L	0.099075	5.21337	1.91721	0.0580719	0.610085	-4.30213	1.89515
CYP2T1P	-0.411516	-0.43489	-1.92038	0.0580794	0.610085	-4.19164	-1.8951
SCUBE1	-0.289101	2.28254	-1.91653	0.0581382	0.610297	-4.28439	-1.89465
PLA2G4C	-0.476883	2.16259	-1.92004	0.0581827	0.610358	-4.08465	-1.89432
TP53BP2	0.0826054	4.90955	1.91365	0.0582396	0.610549	-4.39231	1.89389
LINC02535	0.378989	3.29279	1.93879	0.0583163	0.61066	-4.06617	1.89331
FCF1	0.0801829	4.42535	1.91516	0.0583276	0.61066	-4.31149	1.89323
LOC107986454	0.340039	-0.369958	1.91167	0.0584953	0.611657	-4.44237	1.89197
IFT57	0.16022	4.76595	1.91164	0.0585003	0.611657	-4.42232	1.89193
ARHGEF28	-0.190256	3.21225	-1.91396	0.0585616	0.611893	-4.27459	-1.89147
GEMIN8P4	0.206526	0.84813	1.91098	0.0587231	0.612799	-4.35131	1.89026
PRKAB1	-0.150689	5.6062	-1.91116	0.0587572	0.612799	-4.31596	-1.89001
THAP1	0.13517	2.885	1.91119	0.058803	0.612799	-4.31821	1.88966
PHKG2	-0.124096	3.95246	-1.91043	0.0588486	0.612799	-4.33004	-1.88932
LOC101928487	0.2554	-0.294646	1.91129	0.0588724	0.612799	-4.29773	1.88914
SIPA1	-0.197162	3.96254	-1.90871	0.0588812	0.612799	-4.37404	-1.88908
CD3G	-0.340163	1.91789	-1.91117	0.0589655	0.613272	-4.2138	-1.88845
GPR137B	-0.223041	3.11325	-1.91001	0.0591572	0.614861	-4.2604	-1.88702
PDE6B	-0.400919	-1.25474	-1.90569	0.0592767	0.615698	-4.38604	-1.88614
ARL2	0.129343	3.50614	1.90502	0.0593646	0.616205	-4.41122	1.88548
BTNL3	0.218047	6.88214	1.91165	0.0595158	0.61712	-4.18498	1.88436
MAT2B	-0.105459	6.21333	-1.90489	0.0595374	0.61712	-4.34241	-1.8842
PTPRO	0.344863	1.27093	1.90354	0.05957	0.61712	-4.36216	1.88396
SAMHD1	-0.221044	5.39244	-1.90253	0.0596919	0.617738	-4.41067	-1.88306
DGLUCY	-0.134063	4.441	-1.90745	0.0597079	0.617738	-4.24401	-1.88294
DMXL2	0.149453	5.69888	1.90267	0.0597817	0.618096	-4.38361	1.8824
ADGRF1	-0.700583	2.61304	-1.9006	0.0599481	0.618239	-4.39816	-1.88117
PIK3IP1	-0.253528	4.16664	-1.90112	0.0600704	0.618239	-4.33092	-1.88028
MAFB	-0.292498	3.32062	-1.89958	0.060083	0.618239	-4.39884	-1.88018
PRXL2C	-0.213629	1.35068	-1.90263	0.0600846	0.618239	-4.26839	-1.88017
NARS1	0.0947953	7.3026	1.90026	0.0601428	0.618239	-4.3676	1.87975
POLD3	-0.141921	4.34669	-1.90052	0.0601785	0.618239	-4.3187	-1.87948
PATL1	-0.115201	5.65934	-1.90384	0.060232	0.618239	-4.27915	-1.87909
EP400P1	-0.318768	-0.872209	-1.89819	0.0602679	0.618239	-4.40999	-1.87883
ZNF616	0.141227	2.70814	1.89942	0.0602862	0.618239	-4.35123	1.87869
DERL3	-0.495341	2.24885	-1.89874	0.0602967	0.618239	-4.28029	-1.87862
ZNF788P	0.451401	-0.697846	1.89765	0.0603387	0.618239	-4.40006	1.87831
FGD3	-0.255934	2.35426	-1.89908	0.0603603	0.618239	-4.31174	-1.87815
ZBTB39	-0.222053	1.79719	-1.8991	0.0604219	0.618239	-4.31774	-1.8777
MRPS5	0.100461	5.0968	1.89866	0.0604627	0.618239	-4.33146	1.8774
ADRA1B	0.609596	-1.10963	1.89732	0.0604744	0.618239	-4.3692	1.87732
ZNF850	0.341374	-0.830176	1.89866	0.0604881	0.618239	-4.31793	1.87722
ALDH1A3	0.420735	2.60646	1.8993	0.0604889	0.618239	-4.22191	1.87721
GCLC	-0.124249	5.52827	-1.89977	0.0605546	0.618239	-4.28283	-1.87673
CRMP1	-0.576098	-1.39235	-1.89541	0.0606386	0.618239	-4.39646	-1.87612
AMACR	0.224745	2.00502	1.89505	0.0607057	0.618239	-4.3722	1.87563
LOC124905564	0.209447	3.28437	1.90285	0.0607696	0.618239	-4.20911	1.87517
GYG1	-0.11321	4.17125	-1.89477	0.0608167	0.618239	-4.37797	-1.87483
ZNF354C	-0.299286	0.465557	-1.895	0.0608333	0.618239	-4.35464	-1.8747
AKT1S1	0.107082	4.81691	1.89741	0.0608448	0.618239	-4.30647	1.87462
S1PR4	-0.352807	0.0660981	-1.89346	0.0608988	0.618239	-4.40256	-1.87423
CD247	-0.362355	2.98103	-1.89742	0.0609075	0.618239	-4.22219	-1.87417
NPTXR	0.606996	-0.830714	1.89474	0.0609194	0.618239	-4.33016	1.87408
ADGRE2	-0.351922	1.8434	-1.89329	0.0609852	0.618239	-4.3877	-1.8736
IRF9	-0.281289	6.08558	-1.89862	0.0610074	0.618239	-4.24219	-1.87344
EIF2B2	0.133262	4.17314	1.89521	0.0610336	0.618239	-4.32688	1.87325
PTGS1	0.264685	3.46433	1.89196	0.0611011	0.618239	-4.44208	1.87276
ANO10	0.119069	6.28142	1.89484	0.0611332	0.618239	-4.27924	1.87253
CTSH	-0.215042	5.57185	-1.8928	0.0612819	0.618239	-4.33106	-1.87146
ZFP64	0.122473	3.45809	1.89153	0.0613081	0.618239	-4.38026	1.87127
NEIL2	-0.22483	0.926021	-1.89077	0.0613094	0.618239	-4.40617	-1.87126
CD1D	0.215671	2.2998	1.89317	0.0613237	0.618239	-4.28263	1.87115
BLOC1S3	-0.119589	2.77416	-1.89201	0.061324	0.618239	-4.33434	-1.87115
ICMT	0.113402	6.20185	1.89606	0.0613272	0.618239	-4.25253	1.87113
ZNF496	-0.140373	2.80589	-1.8914	0.0613312	0.618239	-4.33057	-1.8711
OBI1	-0.128851	2.85358	-1.89484	0.0613618	0.618239	-4.27944	-1.87088
TNFRSF18	-0.396166	0.207857	-1.89313	0.0614259	0.61849	-4.29662	-1.87042
PRKAG2	0.129466	4.9266	1.89114	0.0614875	0.618716	-4.36203	1.86997
GARS1	0.128417	5.06932	1.89068	0.0615561	0.619011	-4.32206	1.86948
TRAF3IP2.AS1	-0.353748	-0.557765	-1.88825	0.0616026	0.619084	-4.40716	-1.86915
SPNS2	-0.405708	4.49133	-1.8911	0.061713	0.619333	-4.30019	-1.86835
NOP10	0.119385	5.45754	1.89569	0.0617442	0.619333	-4.26013	1.86813
ATP5F1D	0.135306	6.0604	1.89031	0.0617489	0.619333	-4.30016	1.86809
MSN	-0.179064	6.25042	-1.88658	0.0618292	0.619333	-4.44108	-1.86752
COL16A1	-0.283351	2.78561	-1.88986	0.0618482	0.619333	-4.26283	-1.86738
SYT11	-0.286437	1.77822	-1.88766	0.061886	0.619333	-4.33443	-1.86711
AKNA	-0.172243	5.09162	-1.88653	0.0619253	0.619333	-4.4337	-1.86683
IFIT5	-0.261986	4.67797	-1.89001	0.061948	0.619333	-4.28577	-1.86667
TMC8	-0.287705	2.83886	-1.88751	0.0619803	0.619333	-4.32804	-1.86644
LOXL1.AS1	-0.456722	-1.45124	-1.88743	0.0621136	0.620167	-4.30935	-1.86548
LOC124907970	0.382327	-0.599834	1.8852	0.0622022	0.620167	-4.38445	1.86485
RAC2	-0.24254	4.59285	-1.8836	0.0622349	0.620167	-4.42974	-1.86462
SPMIP4	0.161909	2.73572	1.88364	0.0622584	0.620167	-4.48053	1.86445
CCDC24	0.216756	1.79503	1.88475	0.0623169	0.620167	-4.32542	1.86403
C5orf15	-0.15802	5.67176	-1.88407	0.0624055	0.620167	-4.35825	-1.8634
IGSF6	-0.294105	3.45945	-1.88228	0.0624155	0.620167	-4.45583	-1.86333
MYPN	0.542459	-0.600316	1.88224	0.0624228	0.620167	-4.31827	1.86328
TBC1D12	0.141125	4.20743	1.88268	0.0624359	0.620167	-4.44373	1.86319
C2orf81	-0.327584	-0.770805	-1.88184	0.0624759	0.620167	-4.44213	-1.8629
FKBP11	-0.275457	2.76691	-1.88536	0.0625464	0.620167	-4.26579	-1.8624
DNAJC3.DT	0.210496	0.679752	1.88297	0.0625552	0.620167	-4.35465	1.86234
KPNA1	0.0901456	5.38676	1.88202	0.0625745	0.620167	-4.41108	1.8622
NDUFA6.DT	0.23188	0.333635	1.88142	0.0627621	0.621278	-4.39885	1.86087
UGGT2	0.152926	3.07215	1.87974	0.0627652	0.621278	-4.44955	1.86085
HOXB5	-0.279653	2.30584	-1.87905	0.0628617	0.621691	-4.44921	-1.86017
TMEM47	-0.371455	1.45159	-1.87868	0.0629107	0.621691	-4.46245	-1.85982
TRMT10A	0.169467	2.53164	1.87936	0.0629797	0.621691	-4.39894	1.85933
ENSA	0.0808405	6.592	1.89233	0.0630075	0.621691	-4.23041	1.85914
TNFSF14	-0.315919	1.12537	-1.88327	0.0630205	0.621691	-4.23253	-1.85905
MIR31HG	-0.599752	-2.86204	-1.87772	0.0630433	0.621691	-4.0293	-1.85889
PXN.AS1	0.330754	-0.896367	1.87658	0.0632009	0.622856	-4.42256	1.85778
ZSCAN29	0.105351	4.23872	1.87687	0.0632753	0.623201	-4.42402	1.85725
SELENOW	-0.192071	7.02561	-1.87567	0.0633276	0.623327	-4.45012	-1.85688
CNNM4	0.19121	7.37828	1.87779	0.063391	0.623562	-4.33567	1.85644
HCST	-0.247489	1.9668	-1.87532	0.0635439	0.624374	-4.37158	-1.85537
ZNF530	-0.248641	-0.297364	-1.87469	0.0635527	0.624374	-4.40508	-1.85531
SLC25A5	0.155431	9.61857	1.87832	0.0636757	0.625194	-4.2923	1.85444
TOR1B	-0.186968	5.43818	-1.8774	0.0638045	0.626069	-4.29049	-1.85354
DUSP10	-0.257553	1.13986	-1.87233	0.0638734	0.626266	-4.42518	-1.85306
REEP3	0.17465	5.84195	1.87333	0.0639039	0.626266	-4.37978	1.85285
PACSIN2	0.137186	7.04733	1.87171	0.0641603	0.628389	-4.38134	1.85106
KIAA1958	-0.197544	3.48136	-1.87125	0.0642142	0.628527	-4.36274	-1.85069
RBM12	-0.077228	5.2136	-1.87357	0.0643503	0.629385	-4.30718	-1.84975
ZNF134	-0.113096	2.83729	-1.86955	0.0643816	0.629385	-4.37382	-1.84953
STX18	0.114561	4.78181	1.86889	0.0644355	0.629522	-4.43145	1.84915
FAM114A2	0.0910247	3.72154	1.87063	0.0645625	0.629745	-4.33768	1.84828
PIK3R3	-0.252618	0.160472	-1.8681	0.0645747	0.629745	-4.3522	-1.84819
LOC112268269	-0.140362	2.01793	-1.86762	0.0646912	0.629745	-4.39017	-1.84739
[truncated: 14,169 more rows]
