# Supplementary material for: Integrative host transcriptomic and mucosal microbiome profiling reveals region-specific host-microbiome associations across the human intestine
Source: bioRxiv. 2026 May 14:2026.05.13.725025. Preprint. [Version 1] doi: 10.64898/2026.05.13.725025 (PMC13192753; doi:10.64898/2026.05.13.725025)
Supplement: Supplement 11 — Each tab contains the genes and microbes contributing to the first 10 sparse CCA components, along with their variate coefficients. [file media-11.xlsx]

## Sheet: comp1_gene
gene	gene_coeff
CPTP	-0.00142574
ARHGEF16	-0.0708018
RPL22	0.0309013
GPR153	-0.00796079
CLSTN1	-0.0353834
MTHFR	-0.051607
FBLIM1	-0.0275204
RPL11	0.00494662
CNR2	0.108184
CNKSR1	-8.72835e-05
RPS6KA1	-0.010327
RNF19B	-0.0810748
MAP7D1	-0.0249894
SH3D21	-0.0423087
MTF1	-0.0114909
SF3A3	0.070497
RRAGC	-0.11467
TRIT1	0.0450596
RPS8	0.0824082
CC2D1B	-0.0585189
KANK4	0.0758619
TYW3	0.0914919
RPL5	0.0902077
DPH5	0.0156979
WDR77	0.0758948
WDR3	0.0718127
CGN	-0.0465545
RPS27	0.00887001
SHC1	-0.014674
RUSC1	-0.00290827
HDGF	-0.0025843
F11R	-0.0533955
RALGPS2	-0.0456274
SMG7	-0.0309389
EIF2D	0.00508364
TRAF5	0.0226219
LPGAT1	-0.0396918
PARP1	0.0226791
NUP133	0.121413
EGLN1	-0.0419942
HEATR1	0.00164495
ASAP2	-0.0665422
EPCAM	-0.0027104
MSH6	0.106743
RPS27A	0.0670683
FAM161A	0.0190278
CEP68	0.0118542
SPRED2	-0.110424
MXD1	-0.0335534
PCBP1	-0.020862
RNF103	-0.0115865
TMEM127	-0.0663259
RPL31	0.0133287
RNF149	-0.0510773
MALL	-0.0419374
ANAPC1	0.0516344
POLR1B	0.042183
RALB	-0.0534929
MYO7B	-0.0173531
HS6ST1	-0.00650176
NUP35	0.101354
MFSD6	-0.0251353
CCNYL1	-0.133426
ATIC	0.0600537
RPL37A	0.0623634
TMBIM1	-0.0215891
BCS1L	0.100901
COL4A3	0.0175221
CAB39	-0.00228801
NCL	0.00175159
LRRFIP1	-0.0274006
FANCD2	0.00329474
RPL32	0.0419588
RAB5A	-0.0169958
RPL15	0.0772498
TRANK1	-0.0212712
MYD88	-0.00764081
RPL14	0.0450225
CDCP1	-0.000646939
IMPDH2	0.0219303
GNL3	0.00567269
RFT1	0.0153922
PRKCD	-0.00673067
RIOX2	0.00674797
RPL24	0.0211797
OSBPL11	-0.010861
PXYLP1	0.00360135
MCCC1	0.0553879
RPL35A	0.064607
GAK	-0.0359899
C4orf19	-0.0107152
RELL1	-0.00489004
RPL9	0.00677437
RBM47	-0.0116724
SLAIN2	-0.0710546
G3BP2	-0.052347
ARHGAP24	0.0166136
HERC3	-0.0297276
PDLIM5	-0.0229889
AFG2A	0.0330959
ZNF330	0.016336
RPS3A	0.049145
RAPGEF2	-0.00178884
NAF1	0.0158824
SLC12A7	-0.0260242
NUP155	0.0417521
RPL37	0.0316759
MRPS27	0.0406307
LHFPL2	-0.0818827
RPS23	0.0309327
NREP	0.00281112
AP3S1	-0.0174266
RPS14	0.0140292
TNIP1	-0.0254098
GEMIN5	0.0360258
LSM11	0.0761635
NPM1	0.00347654
CDHR2	-0.0209673
NHP2	0.05405
RACK1	0.0621061
LYRM4	0.0475769
KDM1B	-0.0248627
PRRT1	0.0117232
RPS18	0.062233
ITPR3	-0.00420394
ILRUN	-0.00851929
RPL10A	0.056632
CDKN1A	-0.00958015
TBC1D22B	-0.0632548
ZFAND3	-0.108692
BTBD9	-0.0442652
TOMM6	0.00109612
C6orf132	-0.0139478
POLR1C	0.0205593
GTPBP2	-0.0487412
TMEM63B	-0.0092746
MCM3	0.00647176
LRRC1	-0.054292
SMAP1	-0.0877345
FOXO3	-0.0666382
SLC18B1	0.0673735
RPS12	0.0630875
LTV1	0.0168757
SERAC1	-0.0186076
PDGFA	-0.0733586
GET4	-0.0230133
ADAP1	-0.0290497
TMEM184A	-0.00941143
CDCA7L	0.0716613
URGCP	-0.0590679
OGDH	-0.0105859
UPP1	-0.0175959
FIGNL1	0.00645672
COBL	-0.0620181
STEAP1	0.00254226
TECPR1	-0.0142911
SMURF1	-0.0243837
TES	-0.0308939
AGK	0.0137318
ARHGEF5	-0.0326927
KIF13B	-0.033067
MAK16	0.0326967
RPS20	0.0973061
RPL7	0.023693
ZC2HC1A	0.00623007
CA13	-0.0154035
CFAP418	0.0944553
RPL30	0.049664
DCAF13	0.0033473
NUDCD1	0.0306718
SLC45A4	-0.0650982
TOP1MT	0.00541286
FAM83H	-0.0609182
PLEC	-0.094743
PUM3	0.00467617
PLPP6	-0.00463955
RPS6	0.126856
MTAP	0.0217535
POLR1E	0.0584362
DENND1A	-0.000394636
RPL12	0.0181619
ZER1	-0.00372599
RPL7A	0.0873726
FBXW5	-0.0314547
TUBAL3	-0.0521817
OPTN	-0.00178718
ARHGAP21	-0.0608515
ZNF32	0.00271933
ZNF22	0.057937
HKDC1	-0.00138204
COMTD1	-0.00347898
ANXA11	-0.0152332
LCOR	-0.010022
NOLC1	0.0197766
NT5C2	-0.0329791
PDCD11	0.0476715
TCF7L2	-0.0275396
PKP3	-0.111497
LRRC56	-0.0353427
PNPLA2	-0.0263554
TOLLIP	-0.0211449
MICAL2	-0.0827763
PLEKHA7	-0.067923
RPS13	0.110191
NAT10	0.0448256
ABTB2	-0.056128
CKAP5	0.00900626
PTPRJ	-0.0806627
ZDHHC5	-0.0723062
PRPF19	0.00604443
TMEM109	0.00345606
MARK2	-0.00835091
MACROD1	0.0473735
PLCB3	-0.0185904
EHD1	-0.0392127
ATG2A	-0.0208869
CAPN1	-0.0127007
MAP3K11	-0.0805913
AP5B1	-0.000639878
PC	-0.105598
C11orf86	-0.0308552
RHOD	-0.0293044
CTTN	-0.0679146
RAB6A	-0.0846062
RPS3	0.0458947
AQP11	-0.0141806
ALG8	0.00524409
NARS2	0.0772103
PGR	0.0292101
ALKBH8	0.0334198
PCSK7	-0.00898034
ST14	-0.0351364
NCAPD2	0.0175126
RBP5	0.058786
GPRC5A	-7.44428e-05
PRPF40B	0.0153306
PRR13	-0.0484863
HNRNPA1	0.0895726
PIP4K2C	-0.0761132
CDK4	0.0430445
EEF1AKMT3	0.0672628
DYRK2	-0.0548582
NUP107	0.0235765
NAP1L1	0.0363544
NOPCHAP1	0.0118293
NAA25	0.00234093
RPL6	0.0540269
WSB2	-0.0728738
RPLP0	0.0208719
PXN	-0.068078
RHOF	-0.0254619
KNTC1	0.027964
VPS37B	-0.0562949
MPHOSPH9	0.0956315
NCOR2	-0.0214351
CHFR	-0.0551978
RPL21	0.0733251
RNASEH2B	0.00891776
IPO5	0.0679249
STK24	-0.0177218
DOCK9	-0.0920424
RAB20	-0.00493073
TTC5	0.0504237
CCNB1IP1	0.0485633
APEX1	0.0420145
NDRG2	0.00189611
LRP10	-0.0272022
ARF6	-0.0756524
GCH1	-0.0175798
TIMM9	0.000835048
ANGEL1	0.0808012
ITPK1	-0.0267412
INF2	-0.110291
CEP170B	-0.0180481
FAN1	0.0723349
CHP1	-0.0429911
TP53BP1	0.0290246
SECISBP2L	-0.0306699
MYO1E	-0.0584608
RPL4	0.0410774
RPS17	0.0175263
FURIN	-0.0474877
RHBDF1	-0.134181
CAPN15	-0.0143623
ATP6V0C	-0.0359618
BICDL2	-0.0500235
IL32	-0.000424254
ZNF213	-0.0284916
NAA60	-0.0509641
RSL1D1	0.0458109
RPS15A	0.0393381
IL4R	-0.0114467
KIF22	0.0166591
MAPK3	-0.0152596
RPGRIP1L	0.00987441
DOK4	-0.041459
USB1	-0.0302083
MMP15	-0.0335062
SETD6	0.0538422
ZFP90	0.00455161
SNTB2	-0.0159708
VPS4A	-0.0524516
NOB1	0.0298584
MARVELD3	-0.0226063
ZNF821	-0.00105982
BCAR1	-0.0425261
MAP1LC3B	-0.0309423
CHMP1A	-0.03417
SPATA2L	-0.0502747
TSR1	0.0651674
PLD2	-0.0807837
RPAIN	0.0409101
TNK1	-0.0107943
LRRC75A	-0.00310679
FAM83G	-0.00180086
MAP2K3	-0.093402
RPL23A	0.0722873
RAB11FIP4	-0.000757861
RPL23	0.0538195
LASP1	-0.0850512
WIPF2	-0.0868521
JUP	-0.0635032
ATXN7L3	-0.0143836
SPAG9	-0.107134
GRB2	-0.0250437
LLGL2	-0.00805404
MYO15B	-0.0152194
WBP2	-0.0677918
SEPTIN9	-0.00808122
NPLOC4	-0.0353595
ARHGDIA	-0.0887208
RFNG	-0.000541901
SLC16A3	-0.0485145
METRNL	-0.0228809
EPB41L3	-0.0480287
VAPA	-0.0861897
RIOK3	-0.0908305
ELP2	0.063847
CDC34	-0.0401572
MISP	-0.0284816
EFNA2	-0.00154857
AP3D1	-0.0151614
GNA11	-0.0309497
ZBTB7A	-0.0245065
SIRT6	-0.0601464
TICAM1	-0.036311
PLIN3	-0.0572174
CRB3	-0.0420115
ARHGEF18	-0.108787
STXBP2	-0.0514557
CARM1	-0.0398641
TRMT1	0.0109318
PODNL1	-0.0221444
RAB8A	-0.032179
GTPBP3	0.00271955
ZNF738	0.115164
RHPN2	-0.00915173
KCNK6	-0.118572
ACTN4	-0.000457147
FBL	0.0325154
ITPKC	-0.00207016
RPS19	0.0667045
GSK3A	-0.0319617
NECTIN2	-0.0031542
RELB	-0.0220463
VASP	-0.00646453
FAM83E	-0.00691408
RPL13A	0.0441813
AP2A1	-0.0312923
MYH14	-0.0657766
EPS8L1	-0.00349865
TMEM150B	-0.05733
ZNF419	0.0574142
RPS5	0.083204
ISM1	0.0373372
RRBP1	-0.0014933
SRC	-0.00887262
HNF4A	-0.0103344
CSE1L	0.0374324
RAB22A	-0.126014
OSBPL2	-0.0839488
RPS21	0.0270567
PTK6	-0.0378254
DNAJC5	-0.088842
JAM2	0.0514782
MIS18A	0.000327003
VPS26C	-0.0818453
B3GALT5	-0.0311009
PDXK	-0.0274911
PEX26	-0.00598204
GGT1	-0.0231069
KIAA1671	-0.0197114
PRR14L	-0.0136443
TOM1	-0.00658571
CARD10	-0.0686692
TRIOBP	-0.0246629
EIF3L	0.0574365
JOSD1	-0.0059918
RPL3	0.0474751
CYB5R3	-0.0183729
CDPF1	0.0120856
SCML2	0.0814827
POLA1	0.0617322
UBA1	-0.0296347
KLF8	0.00239656
GDPD2	-0.0680791
ZMYM3	0.00152046
RPS4X	0.0441218
GPRASP1	0.01302
TCEAL9	0.0191649
BEX3	0.0428983
TCEAL4	0.00356237
MORC4	0.0327619
PRPS1	0.000184758
UBE2A	-0.0342064
XIAP	-0.0261821
ELF4	-0.0253671
SLC6A8	-0.0153972

## Sheet: comp1_microbe
taxa	taxa_coeff
Fusicatenibacter	0.989949
Pseudomonadaceae_unclassified	-0.141421

## Sheet: comp2_gene
gene	gene_coeff
SAMD11	-0.0339211
RPL22	0.0821722
SLC2A5	-0.00255855
CASZ1	-0.0241902
UQCRHL	0.0459427
SPEN	-0.0573051
KLHDC7A	0.0397991
MICOS10	0.0301996
ZBTB8A	0.0388215
PPIH	0.027591
EBNA1BP2	0.059459
RPS8	0.0646939
MMACHC	0.0430665
UQCRH	0.104827
PLPP3	-0.0257087
OMA1	0.00240537
ITGB3BP	0.00719369
SAMD13	0.0818965
DDAH1	0.0174942
RPL5	0.0240978
SLC44A3	0.0861953
DPYD	-0.000943037
STRIP1	-0.0383482
ATP5PB	0.0613675
WARS2	0.014242
FAM72B	0.00763075
SNX27	-0.0286589
MRPL24	0.0490865
SH2D2A	-0.0356875
METTL18	0.0998727
MRPS14	0.0611788
SMG7	-0.0117502
RGL1	-0.00091984
PTPN7	-0.00215865
EIF2D	0.0884077
TFB2M	0.11432
RPS7	0.0568512
LDAH	0.0653933
NCOA1	-0.0666802
DPY30	0.0611066
SRSF7	0.01639
SLC8A1	-0.0237401
CHAC2	0.0251778
TRABD2A	0.00675724
VAMP5	-0.0122378
TXNDC9	0.0291501
PDCL3	0.0351995
RPL31	0.0620613
MRPS9	0.0560195
NIFK	0.0254004
MYO7B	-0.0123477
HNMT	0.0298823
FASTKD1	0.000446049
SSB	0.003061
HSPE1	0.00199876
CFLAR	-0.0336458
ALS2	-0.0485879
IDH1	0.0582147
RPE	0.0566818
RPL37A	0.0265431
CHPF	-0.0143326
SNED1	-0.0291482
RPL32	0.0262974
RPL15	0.058955
RPSA	0.062925
RPL14	0.0541562
GNAI2	-0.0577227
RPL29	0.0363062
UQCC5	0.0174955
SHQ1	0.082971
NIT2	0.0725524
TRMT10C	0.00223952
RPL24	0.0344504
FAM162A	0.00561429
MRPL3	0.00476348
CEP70	0.0197491
FAIM	0.0146396
PXYLP1	0.0255629
SSR3	0.110901
NAALADL2	0.0204552
MRPL47	0.00777211
NDUFB5	0.00806461
MCCC1	0.00885775
HES1	0.0273304
RUBCN	-0.0025476
RPL35A	0.0417375
RPL9	0.0373828
MRPL1	0.0937035
AFF1	-3.70538e-05
ADH1C	0.0668189
H2AZ1	0.0227025
CISD2	0.119914
PPA2	0.121707
RPL34	0.0274246
OSTC	0.0221358
UGT8	0.121413
RPS3A	0.0113801
FHDC1	-0.00235339
TLL1	-0.0139498
SLC12A7	-0.0454662
ATPSCKMT	0.105266
RPL37	0.0191619
MAST4	-0.0285599
COX7C	0.031075
LOC124900192	0.0264177
TGFBI	-0.0087913
PDGFRB	-0.0790569
RPS14	0.0342408
G3BP1	0.0143755
NUDCD2	0.0519106
STK10	-0.0708875
HRH2	-0.0233546
NHP2	0.0122581
COL23A1	-0.0418377
RACK1	0.0493215
PXDC1	-0.0481967
RPS18	0.053269
TAPBP	-0.0291614
PHF1	-0.0208771
RPL10A	0.0271135
SRPK1	0.0015454
TJAP1	-0.023427
POLR1C	0.0483475
VEGFA	-0.0190574
TMEM14A	0.0541866
IRAK1BP1	0.0475486
NDUFAF4	0.0435823
COQ3	0.0234356
RTN4IP1	0.0558427
MTRES1	0.180604
FOXO3	-0.0144069
ECHDC1	0.00381284
HIVEP2	-0.0214334
GTF2H5	0.00934378
SYTL3	-0.0206773
AFDN	-0.0129656
FAM20C	-0.0199495
TMEM184A	-0.0299963
USP42	-0.094415
GGCT	0.151505
LSM5	0.090612
BBS9	0.0273356
MRPL32	0.0567055
NIPSNAP2	0.0536014
CCT6A	0.0283989
AUTS2	-0.0235429
COL1A2	-0.00726086
PDK4	-0.0208969
LRCH4	-0.00910441
ORC5	0.0181212
DLD	0.0416086
NDUFA5	0.0386223
IRF5	-0.0773924
CEP41	0.0355944
CREB3L2	-0.00217265
MRPS33	0.0449577
AGK	0.0131897
LZTS1	-0.0171382
GFRA2	-0.00134163
PPP3CC	-0.00851475
PBK	0.0419228
HMBOX1	-0.0749868
MAK16	0.0258443
MRPL15	0.0223999
TMEM68	0.00745634
GGH	0.0604458
TTPA	0.0267715
RPL7	0.0590147
RBIS	0.0271428
OTUD6B	0.0139472
RAD54B	0.0206677
UQCRB	0.015319
RIDA	0.0340277
COX6C	0.0145344
POLR2K	0.0697634
DCAF13	0.00207919
EIF3E	0.0648736
MRPL13	0.0363739
TATDN1	0.00742245
NDUFB9	0.0396209
ST3GAL1	-0.0606171
PLEC	-0.0145468
DMAC1	0.0927142
PTPRD	-0.141948
RPS6	0.0413932
NDUFB6	0.0985426
AQP3	-0.0531664
FAM219A	-0.0127968
ZNF658	0.00669182
DAPK1	-0.0181582
CKS2	0.016349
NINJ1	-0.0296571
NANS	0.0174512
NIPSNAP3A	0.0737051
DENND1A	-0.023673
RPL35	0.0265592
SH2D3C	-0.0113527
SLC25A25	-0.0109383
RAPGEF1	-0.109364
RPL7A	0.0383539
PIP4K2A	-0.0227618
ZNF22	0.0379945
PSAP	-0.0345579
CHCHD1	0.0221224
ZSWIM8	-0.00833556
ADK	0.0151196
RPS24	0.0371097
RNLS	0.0370656
PDZD7	-0.0351697
ATP5MK	0.0738943
TRUB1	0.0193825
SFXN4	0.0198894
PRDX3	0.108096
GRK5	-0.042285
ACADSB	0.0243667
BCCIP	0.0419822
MGMT	0.00814728
PHRF1	-0.0261716
RPS13	0.0703076
SAAL1	0.0437056
SVIP	0.0101918
ELP4	0.0580608
ABTB2	-0.00730456
IFTAP	0.0620826
MDK	-0.0406674
TNKS1BP1	-0.0280998
TMEM223	0.0323304
SLC25A45	-0.00793361
EHBP1L1	-0.0171991
BANF1	0.0130936
KLC2	-0.0215156
MRPL11	0.0644458
KDM2A	-0.0890347
GRK2	-0.000720453
SLCO2B1	-0.0334146
RPS3	0.0769042
NARS2	0.0231016
TMEM126A	0.0240718
MTMR2	0.0600324
KBTBD3	0.00784998
ALKBH8	0.0126482
MPZL2	0.0437376
EI24	0.0701541
HYLS1	0.0379867
MRPL51	0.090245
MRPS35	0.129626
AAAS	0.0401808
ATP5MC2	0.0447087
NAB2	-0.00182482
TSFM	0.0112073
HMGA2	0.103816
RLIG1	0.0626232
MRPL42	0.059681
NR2C1	0.0101035
ARL1	0.0306421
UQCC6	0.022609
POLR3B	0.0754505
UNG	0.0578935
VPS29	0.00468425
RPL6	0.073064
RPLP0	0.0776555
ZNF140	0.0327931
ZNF268	0.0354901
RPL21	0.00330457
NUDT15	0.0461393
EBPL	0.0235188
COMMD6	0.0685204
IPO5	0.00444438
NDRG2	0.0520615
SLC7A8	-0.013668
NOVA1	-0.0175827
DTD2	0.0102025
NUBPL	0.0235259
MIPOL1	0.0104165
GEMIN2	0.0217924
FKBP3	0.0249134
RPS29	0.032714
LRR1	0.0449251
PRKCH	-0.000227661
WDR89	0.0223133
PLEKHG3	-0.0204126
EXD2	0.0360294
NDUFB1	0.0153538
SERPINA6	0.00631039
CCNK	-0.00684654
ATP5MJ	0.029081
PLCB2	-0.00312296
MAPKBP1	-0.0170819
RSL24D1	0.0420913
DAPK2	-0.0154407
CIAO2A	0.0390338
IGDCC4	-0.00267404
RPL4	0.0345523
THSD4	-0.0511736
ARID3B	-0.00645109
RCN2	0.0582965
ADAMTS7	-0.0150211
RPS17	0.042588
MRPL46	0.0714574
FES	-0.125907
RCCD1	0.0119385
CREBBP	-0.0681803
ADCY9	-0.000993502
MGRN1	-0.0180119
RPS15A	0.012099
ATXN2L	-0.0857793
DCTPP1	0.121099
ITGAL	-0.0543473
FBRS	-0.0249574
ADCY7	-0.061094
NUDT21	0.0607777
KIFC3	-0.0917798
CMTM3	-0.0876025
CTRL	-0.0295059
MPHOSPH6	0.0415442
GALNS	-0.00774627
SMG6	-0.00988332
MNT	-0.0133229
KDM6B	-0.0693729
RPL26	0.0473164
FLCN	-0.0743164
RPL23A	0.000498347
ADAP2	-0.0161567
MRPL45	0.0903719
RPL23	0.00307786
ACLY	-0.0184343
TMEM101	0.053333
SKAP1	-0.0145113
PHB1	0.0675342
COL1A1	-0.0243717
PCTP	0.0865723
MRC2	-0.0848042
NOL11	0.036895
MRPL58	0.0212836
MRPS7	0.00862256
TNRC6C	-0.0625278
TIMP2	-0.038199
SLC38A10	-0.0223779
MRPL12	0.0794785
SNRPD1	0.101421
RMC1	-0.0115004
NPC1	-0.0135984
RPRD1A	0.0355107
NARS1	0.0817571
TIMM21	0.0775189
ARID3A	-0.00121049
DOT1L	-0.0165253
FZR1	-0.0266187
CREB3L3	-0.0367185
MICOS13	0.0444139
ANGPTL4	-0.0584213
MYO1F	-0.0601675
DOCK6	-0.0110701
GADD45GIP1	0.0505625
BRD4	-0.0467844
MYO9B	-0.0686677
ARRDC2	-0.0478142
ELL	-0.084011
ZNF681	0.0295637
KMT2B	-0.065259
TYROBP	-0.0130104
SPRED3	-0.00612398
SAMD4B	-0.067009
PLD3	-0.0448883
TGFB1	-0.0611036
RPS19	0.0246439
CIC	-0.00603741
ZNF283	0.0655328
TRAPPC6A	0.0151161
RPL13A	0.0741961
RPS5	0.0269575
IDH3B	0.0326982
CPXM1	-0.038962
PCNA	0.111442
DSTN	0.0446552
MAP1LC3A	0.0174272
PIGU	0.0240924
RPS21	0.0520033
SCAF4	-0.0568913
CRYZL1	0.00516561
KCNE2	0.0280035
TRPM2	-0.0172742
POFUT2	-0.0595726
IL17RA	-0.0130119
SCARF2	-0.0635457
MED15	-0.00276968
SEC14L2	-0.0275622
TCN2	-0.0560717
EIF3L	0.0251413
CBY1	0.0139156
TOMM22	0.0575769
RPL3	0.0205435
ADSL	0.00671497
EP300	-0.031979
CENPM	0.0313441
BRD1	-0.0692868
SHOX	0.0411827
PRPS2	0.0201717
VCF2	0.0881351
RPS4X	0.0776461
HMGN5	0.052672
RPS6KA6	0.0205113
TCEAL9	0.12442
GRIA3	-0.0596527
CETN2	0.0176801
BGN	-0.0346315
ABCD1	-0.0704108
MECP2	-0.0412028

## Sheet: comp2_microbe
taxa	taxa_coeff
Acetobacter	-0.141421
Pseudomonas	-0.98995

## Sheet: comp3_gene
gene	gene_coeff
SDF4	-0.0081831
TPRG1L	-0.0306011
TNFRSF9	0.0570348
FBXO44	0.0852651
PLA2G2D	0.04835
STPG1	-0.0262838
RUNX3	0.00958669
CD52	0.0722579
THEMIS2	0.0116754
PTAFR	0.0341982
LAPTM5	0.0561152
PPT1	0.0256311
TUT4	0.0279676
SHISAL2A	0.106357
GBP5	0.0615924
SORT1	-0.0398545
CD53	0.102452
CHI3L2	0.0458913
TRIM45	0.00216113
MINDY1	-0.0067732
RFX5	0.0174721
FCRL4	0.0174248
FCRL3	0.0739412
FCRL1	0.118715
CD1C	0.0922663
PYHIN1	0.0771801
IFI16	0.0734747
AIM2	0.100222
SLAMF6	0.0694274
SLAMF1	0.0233631
CD48	0.0747209
SLAMF7	0.0842062
LY9	0.0196597
CD244	0.00865195
ARHGAP30	0.00926727
FCER1G	0.00611021
FCGR3A	0.0475969
FCRLA	0.0744107
RCSD1	0.0654448
MR1	0.0642223
C1orf21	-0.0053099
RGS13	0.0392168
PTPRC	0.125208
RASSF5	0.0378579
FCMR	0.00641416
CR2	0.00175608
TRAF3IP3	0.0649347
CEP170	0.0238804
CYRIA	0.0867979
HS1BP3	-0.0377123
APOB	-0.0153516
LBH	0.0826305
RASGRP3	0.121303
CCDC88A	0.0138948
PLEK	0.00856737
ARHGAP25	0.0545419
TIA1	0.00047591
ST3GAL5	0.041404
RNF103	-0.0118012
CNNM4	-0.0174995
INPP4A	0.0112744
MALL	-0.0277283
KYNU	0.0949795
ERMN	0.0543899
CYTIP	0.0242421
WIPF1	0.058349
ZNF385B	-0.0136862
ITGA4	0.0520711
ANKRD44	0.0354178
CTLA4	0.0781818
ICOS	0.0818885
SGPP2	-0.0422281
DOCK10	0.0638586
SP140	0.105024
INPP5D	0.0216573
IL5RA	0.0321319
TTLL3	0.0002141
CMTM7	0.0478899
CCR4	0.001055
SLC6A20	-0.060567
SEMA3B	-0.0018365
TLR9	0.0146215
DZIP3	0.006792
GCSAM	0.112579
BTLA	0.100659
CD80	0.0213967
ADPRH	0.0235602
HCLS1	0.0561135
EAF2	0.00685475
CD86	0.076348
PARP15	0.12362
NEK11	-0.0162668
BFSP2	0.00913071
SLC9A9	0.0837098
SPTSSB	0.0550415
LAMP3	0.0685746
KLHL6	0.0897185
FGFRL1	-0.021402
ZFYVE28	-0.0387647
CD38	0.0708803
TLR10	0.122526
TMEM156	0.00029081
KIT	0.00301905
STAP1	0.00123118
FDCSP	0.0242424
CXCL10	0.0590269
STBD1	-0.0036032
CXCL13	0.0371964
LOC124900867	-0.0164151
PPM1K	0.00996064
BANK1	0.0328547
SLC9B2	0.0105796
LEF1	0.00728264
NDNF	-0.0237691
TMEM154	0.106275
TMEM131L	0.0790138
TDO2	0.0814634
MARCHF1	0.0280253
AMACR	-0.007102
FYB1	0.0285186
EMB	0.0360085
PARP8	0.0287302
CD180	0.00706118
F2R	0.0469491
ST8SIA4	0.0938014
ACSL6	0.0287742
TIFAB	0.0250598
KLHL3	0.0310692
ITK	0.0786001
DOCK2	0.0267444
ZNF354B	0.0400609
MGAT4B	-0.0258012
SERPINB9	0.00679717
CD83	0.103941
BTN2A2	0.0311034
C4A	0.0153189
ZBTB22	-0.0111167
DEF6	0.0915869
FGD2	0.072353
C6orf132	-0.0058554
RUNX2	0.0428685
PLA2G7	0.0330998
TINAG	-0.0050543
COL19A1	0.0380762
SLC17A5	-0.0043008
GABRR2	0.0289603
MDN1	0.0193758
BACH2	0.103725
SCML4	0.0194246
FYN	0.031758
CALHM6	0.0692949
CEP85L	0.00178424
TXLNB	0.030128
ADAT2	0.0120337
IPCEF1	0.0873637
CARD11	0.00501819
ITGB8	0.00672139
HYCC1	0.00839207
OSBPL3	0.0232249
SNX10	0.00813246
CPVL	0.015581
ELMO1	0.00793259
GPR141	0.0241874
DDX56	0.0180112
IKZF1	0.0483166
ZNF107	0.00702993
NCF1	0.0248931
HIP1	0.00141306
TMEM120A	-0.0206641
CCDC146	0.0790484
GSAP	0.115246
CYP3A4	-0.0399448
STAG3	0.0373385
PVRIG	0.0348645
MOSPD3	-0.0060727
PIK3CG	0.156839
AGBL3	0.0762862
GIMAP7	0.0593388
GIMAP4	0.048234
GIMAP6	0.0317182
GIMAP2	0.0339952
GIMAP1	0.0122171
ESYT2	-0.0341226
MSR1	0.00579713
DOK2	0.00881802
ADAM28	0.0563657
FZD3	0.0639815
PDE7A	0.114502
TBC1D31	0.0057969
HSF1	-0.0126843
DOCK8	0.0332317
PDCD1LG2	0.0514332
CCL19	0.0316146
CD72	0.0138563
PAX5	0.0376754
LOC107987020	0.0597605
SEMA4D	0.0612122
FGD3	0.00970992
GALNT12	-0.0411159
TNFSF8	0.0321151
TRAF1	0.00072917
CNTRL	0.0321566
NIBAN2	-0.0293275
ZDHHC12	-0.0442945
RABL6	-0.015679
FBXW5	-0.0094408
MRPL41	-0.0193459
PRKCQ	0.00565252
SFMBT2	0.0530245
CELF2	0.019855
MALRD1	-0.0627633
ARHGAP22	0.0214484
WDFY4	0.0990403
SLC16A9	-0.0742875
SRGN	0.0340584
SPOCK2	0.00589963
PAPSS2	-0.0365879
BTAF1	0.00880596
PDLIM1	-0.0201061
PKD2L1	0.036816
TACC2	-0.0102093
INPP5A	-0.0653538
ADAM8	0.0307218
PGGHG	0.0430793
CTSD	-5.98e-05
TRIM22	0.0244558
KBTBD4	-0.0262553
SLC43A3	0.0057106
LPXN	0.0543366
MPEG1	0.0028132
MS4A7	0.00016616
MS4A1	0.0359829
SLC15A3	0.0429595
CD5	0.0221459
AHNAK	-0.0469056
FERMT3	0.0356221
CNIH2	0.050265
RIN1	-0.0293755
PC	-0.0582846
TBC1D10C	0.0757955
IL18BP	0.0979138
LAMTOR1	-0.0145862
UCP3	0.0210345
ATM	0.0161607
DSCAML1	0.0308329
IL10RA	0.0199673
CXCR5	0.00172243
OAF	-0.0027168
FLI1	0.0259709
PARP11	0.0382601
CD4	0.0160944
CLSTN3	0.0252001
CLEC2D	0.159285
KLRF1	0.0686958
CLEC2B	0.0398185
CLEC7A	0.00772904
ARHGDIB	0.0185849
IRAG2	0.142608
BICD1	0.0246967
PCED1B	0.00143035
VDR	-0.0205197
BIN2	0.0448305
SMUG1	-0.0157796
NCKAP1L	0.0928247
TESPA1	0.042645
PAN2	0.00250364
HELB	0.0682747
GLIPR1	0.0064623
PLXNC1	0.0343454
APPL2	-0.0040313
C12orf75	-0.0300963
HVCN1	0.00437271
ALDH2	-0.0582553
PXN	-0.0035195
PXMP2	-0.0234811
USPL1	0.00808918
ALOX5AP	0.00542849
LCP1	0.0625039
MYCBP2	0.0618281
SLC15A1	-0.0250364
TNFSF13B	0.104145
LAMP1	-0.013548
RNASE6	0.00093649
ZNF219	-0.0249761
AJUBA	0.00928089
CARMIL3	0.101566
REC8	0.0338508
DDHD1	0.0529066
ZBTB25	0.0281568
BATF	0.00561236
SAMD15	0.0293633
GPR65	0.00527459
SLC24A4	0.00828268
EVL	0.062579
TNFAIP2	0.0517616
GPR132	0.0136773
GOLGA8A	0.0319809
RASGRP1	0.0202497
PLCB2	0.0139667
LYSMD2	0.0152189
GCOM1	-0.0106564
GCNT3	-0.0163363
RORA	0.00359309
SNX22	0.0404668
TSPAN3	-0.0352737
ARNT2	0.00728163
IL16	0.0866276
HAPLN3	0.0651055
TRAF7	-0.0294542
LOC124900372	0.00327003
IGSF6	0.0132109
NPIPB5	0.0310713
IL21R	0.0529953
CD19	0.045603
LAT	0.020727
MAPK3	-0.0006243
CORO1A	0.0255081
ITGAX	0.0793051
ADGRG5	0.0331309
CES2	-0.0214498
CARMIL2	0.0180285
VPS4A	-0.0372325
ZNRF1	-0.0557825
GAN	-0.0036764
PLCG2	0.045358
CHMP1A	-0.0245293
FANCA	0.0874523
MYO1C	-0.107186
TLCD2	-0.0141699
P2RX5	0.0841818
GP1BA	0.0576231
SCIMP	0.104168
PIK3R6	0.0318625
GRAP	0.0234878
ALDOC	-0.0233756
TMIGD1	-0.0079436
EVI2A	0.00486293
MYO1D	-0.0126588
LOC105371932	0.00616056
SLFN11	0.00649926
MMP28	-0.011111
CCL3L3	0.0103334
CCL4L2	0.0140533
EPOP	0.0552842
IKZF3	0.0195839
CCR7	0.0300066
KRT19	-0.0021526
DUSP3	-0.000951
LIMD2	0.0583821
CD79B	0.00745445
ICAM2	0.0105624
CDC42EP4	-0.0091948
CD300C	0.0355645
CD300LF	0.0590517
FDXR	-0.0148193
RHBDF2	0.0869572
TMC8	0.0699982
CANT1	-0.0303497
CD226	0.021866
ARRDC5	0.0923046
SLC25A23	-0.0395171
DENND1C	0.0200349
VAV1	0.0650275
S1PR2	0.0158724
DNM2	-0.0019522
OCEL1	-0.0375106
BST2	0.0503678
NIBAN3	0.0340642
JAK3	0.0511671
IFI30	0.0127666
LRRC25	0.0167791
ZNF431	0.017703
SLC7A9	-0.0043961
LSR	-0.0105062
CD22	0.0319955
IGFLR1	0.0251385
ZNF382	0.00610837
KCNK6	-0.0200471
MAP4K1	0.0168361
POU2F2	0.0242585
CARD8	0.126555
CD37	0.0452924
IL4I1	0.0579915
KCNC3	0.0472011
JOSD2	-0.0115542
SIGLEC10	0.045899
SIGLEC5	0.0261912
FPR3	0.00570164
ZNF614	0.0525884
LILRB1	0.0488245
LILRB4	0.0256667
ZNF548	0.0320125
ZNF671	0.0204406
LAMP5	0.00772641
PYGB	-0.0173633
CHMP4B	-0.0209044
ACSS2	-0.0024625
MMP24OS	-0.0352097
SAMHD1	0.00625289
MAFB	0.0148276
ADA	0.0948397
PABPC1L	0.0125908
CD40	0.0787047
NFATC2	0.0488019
ZNF831	0.0283889
PPDPF	-0.0047608
SAMSN1	0.0240284
UBASH3A	2.51e-05
RSPH1	-0.0043848
PTTG1IP	-0.0229348
ADA2	0.0118992
VPREB3	0.0263657
GRK3	0.0282589
TBC1D10A	-0.0380305
CSF2RB	0.0131397
RAC2	0.017566
APOBEC3F	0.0306879
APOBEC3G	0.0162681
TNFRSF13C	0.00865296
PARVG	0.0455607
CELSR1	0.0222429
CSF2RA	0.0209082
P2RY8	0.00894688
CYBB	0.0596532
SLC9A7	0.00247113
MSN	0.00286615
CYSLTR1	0.0479751
P2RY10	0.0364487
GPR174	0.0702372
BTK	0.0620394
ZMAT1	0.00035495
PAK3	0.0299862
DOCK11	0.00956196
SH2D1A	0.0828225
SASH3	0.0232023
INTS6L	0.0285001
ARHGEF6	0.0193063
SLC6A8	-0.0061249
GAB3	0.0463264
CLIC2	0.0266225

## Sheet: comp3_microbe
taxa	taxa_coeff
[Eubacterium]_fissicatena_group	-0.98995
Eggerthella	0.141421

## Sheet: comp4_gene
gene	gene_coeff
TMEM201	0.0510581
MRTO4	0.044969
EPHB2	0.0368686
RPL11	0.0718267
MACO1	-0.0185442
CLSPN	0.00417095
RRAGC	-0.0763455
PPIH	0.0369898
RPS8	0.0552853
RNF11	-0.0926905
CYB5RL	0.0487681
MIER1	-0.0482605
SLC35D1	-0.0146463
GNG12	-0.0103028
DIRAS3	0.00127831
GIPC2	-0.0457094
SELENOF	-0.0092318
CDC7	0.0632227
RPL5	0.0343067
TMED5	-0.0065727
TLCD4	-0.0877052
SLC35A3	-0.0050087
SLC30A7	-0.0657664
EEIG2	-0.031341
STXBP3	-0.0364165
ELAPOR1	0.0349141
CD58	-0.0231744
RPS27	0.0514903
ITLN2	0.0289193
UHMK1	-0.0703613
STYXL2	-0.0005941
RALGPS2	-0.0048227
ARPC5	-0.0455683
DENND1B	-0.0731117
EIF2D	0.0782922
SLC30A1	-0.0313364
LPGAT1	-0.0209514
BROX	-0.101093
FBXO28	-0.0421046
RPS7	0.0277277
ASAP2	-0.122626
ATP6V1C2	0.038481
RAB10	-0.0055254
SELENOI	-0.0683465
SOCS5	-0.037889
MSH6	0.0636325
RPS27A	0.0304462
PUS10	-0.0165035
PAIP2B	0.0007321
MOB1A	-0.0472273
WDR54	0.0108229
REG3A	0.0451236
ANKRD36	0.00015878
ANKRD36B	0.0177831
RPL31	0.0488201
MRPS9	0.0816471
GCC2	-0.0037526
TMEM87B	-0.0864503
POLR1B	0.00294872
SLC35F5	-0.0616844
ZRANB3	0.0165465
SPOPL	-0.040018
ACVR2A	-0.0226943
ARL5A	-0.0404793
B3GALT1	-0.0109673
PHOSPHO2	-0.0113218
SP5	0.0113769
NCKAP1	-0.0670513
C2orf88	-0.0166206
GLS	-0.0346831
STK17B	-0.11424
HYCC2	-0.0269114
RPL37A	0.0750962
WDFY1	-0.0827437
AGFG1	-0.0310913
PID1	-0.0194296
NCL	0.0256524
DTYMK	0.0170555
SETMAR	0.0112355
ARL8B	-0.0815085
RPL32	0.0665382
DPH3	-0.0131016
RAB5A	-0.074307
KAT2B	-0.0349464
RPL15	0.0246755
CMTM6	-0.0168596
RPL14	0.0895574
EXOSC7	0.0310288
SACM1L	-0.0473831
IMPDH2	0.0320561
SEMA3B	-0.0379389
RPL29	0.0417432
SLMAP	-0.0149931
LRIG1	0.00734889
EIF4E3	-0.103205
CHMP2B	-0.030792
ZNF654	-0.0206705
TBC1D23	-0.0197657
RPL24	0.0565335
PODXL2	0.0181164
RUVBL1	0.0264235
PLS1	-0.0599321
PDCD10	-0.0429675
PRKCI	-0.010638
SKIL	-0.005776
DCUN1D1	-0.0376731
MCCC1	0.103204
VWA5B2	0.0429492
EPHB3	0.0638478
ACAP2	-0.0200025
WDR53	0.0434059
RPL35A	0.0557081
RNF212	0.0143664
KIAA0232	-0.0710807
RELL1	-0.0202867
RPL9	0.00070408
RBM47	-0.0150449
TMEM33	-0.0388088
SLAIN2	-0.0338439
UBA6	-0.0283046
G3BP2	-0.0388834
CCNG2	-0.0783583
BMP2K	-0.0359391
PAQR3	-0.130845
HERC3	-0.0087248
PDLIM5	-0.0098784
PPP3CA	-0.0201403
UBE2D3	-0.0552555
RPL34	0.00144944
AP1AR	-0.0449213
ELMOD2	-0.0773671
IL15	-0.0437326
INPP4B	-0.0043463
RPS3A	0.022804
TRIM2	-0.0448444
C5orf22	-0.0380557
RPL37	0.0645525
SELENOP	-0.0494327
SMIM15	-0.0325975
ERBIN	-0.0045385
CERT1	-0.0248586
LHFPL2	-0.0763863
TMEM167A	-0.0113763
GLRX	-0.000272
SLC25A46	-0.0259872
FEM1C	-0.023729
SNX24	-0.0191548
CSNK1G3	-0.0711941
GRAMD2B	-0.0177882
UBE2B	-0.0319865
SEC24A	-0.001676
NDFIP1	-0.0565255
PRELID2	-0.0314945
RPS14	0.0570719
NPM1	0.0275103
NHP2	0.0340608
RACK1	0.081405
SLC35B3	-0.0243149
FAM8A1	-0.0263581
LSM2	0.0770987
ZBTB12	0.0416189
RPS18	0.112311
RPL10A	0.0810779
FRS3	0.00638288
BYSL	0.00792165
ENPP4	-0.132157
MCM3	0.0397979
LMBRD1	-0.0936386
FAM135A	-0.0177032
SMAP1	-0.0193289
TMEM30A	-0.0855425
PNRC1	-0.0711614
SNX3	-0.0529013
CD164	-0.0388851
RPS12	0.0423716
MYB	0.0171488
HECA	-0.0597177
PHACTR2	-0.0137408
ARMT1	-0.0065698
C1GALT1	-0.0543119
SNX13	-0.0141902
CDCA7L	0.0306688
SNX10	-0.0162714
ZNRF2	-0.0061173
INHBA	-0.0321872
POLD2	0.0164088
PTPN12	-0.0272267
PON2	-0.0563097
MCM7	0.0651003
CCDC71L	-0.0516949
SLC26A3	-0.0091992
WASL	-0.0690716
AGK	0.0477006
PRSS2	0.0054626
DEFA6	0.0387641
DEFA5	0.0393109
ERI1	-0.0150682
PPP2CB	-0.0196317
RPS20	0.0863459
RPL7	0.00436497
HNF4G	-0.0361312
CA13	-0.0486433
RPL30	0.0381121
RNF139	-0.0378252
EFR3A	-0.0475868
TOP1MT	0.153173
CDC37L1	-0.024565
JAK2	-0.0491699
LURAP1L	-0.0321162
ZDHHC21	-0.0942613
TTC39B	-0.0219263
RPS6	0.0919573
LRRC19	-0.0954018
CA9	0.0186951
POLR1E	0.0695557
IGFBPL1	0.0655285
RFK	-0.0419503
GNAQ	-0.0505801
TLE4	-0.0234904
FRMD3	-0.077356
SPIN1	-0.0837737
ZNF510	0.0224346
ANKS6	0.0790346
UGCG	-0.0072071
CDK5RAP2	0.00401031
RPL35	0.0542001
RPL12	0.0485476
RPL7A	0.115797
DPH7	0.0103657
ARL5B	-0.0120555
RAB18	-0.0855244
MPP7	-0.0014407
MAPK8	-0.0272091
A1CF	-0.0457195
IPMK	-0.0600057
REEP3	-0.0720759
RUFY2	-0.0232704
VPS26A	-0.0117889
MACROH2A2	0.0296209
LRRC20	0.0692978
RPS24	0.0306464
PCGF5	-0.0147886
LCOR	-0.0157949
GSTO2	0.045841
SHOC2	-0.0408238
INPP5F	-0.0409367
ASCL2	0.0253352
TMEM41B	-0.0748649
RRAS2	-0.0360073
RPS13	0.0718454
NAT10	0.0667603
CKAP5	0.00148631
PRPF19	0.0496343
FEN1	0.013242
POLA2	0.00971931
ZNRD2	0.0265137
BANF1	0.0398937
PLEKHB1	0.0519523
RAB6A	-0.0429155
RPS3	0.106795
PPP2R1B	-0.0120788
FDXACB1	0.0377738
NECTIN1	0.0538923
JHY	0.00869494
ZNF202	0.0107134
C12orf57	0.0563944
KLRC2	0.0197199
PYROXD1	-0.0552373
KRAS	-0.0384825
SLC2A13	-0.122498
ATP5MC2	0.0158464
RPL41	0.00265941
SHMT2	0.0301298
RASSF3	-0.0118852
TMBIM4	-0.0700586
DYRK2	-0.0756444
RAP1B	-0.0026585
RAB21	-0.0888276
NUDT4	-0.0114146
SNRPF	0.0126159
APAF1	-0.0334652
GNPTAB	-0.0120952
SLC41A2	-0.067223
UNG	0.0302238
GLTP	-0.0206105
PPTC7	-0.1247
RPL6	0.0336281
RFC5	0.00736369
RPLP0	0.0481387
USP12	-0.0449803
RPL21	0.0218526
FBXL3	-0.0253666
NDFIP2	-0.0616261
TM9SF2	-0.0230635
APEX1	0.028965
NDRG2	0.027242
NYNRIN	0.0337855
STRN3	-0.0505727
ARHGAP5	-0.0460578
RPS29	0.0342744
ARF6	-0.0063305
GCH1	-0.0271448
NAA30	-0.0292309
PPM1A	-0.100429
MTHFD1	0.035603
UBE3A	-0.0479898
NSMCE3	0.0794642
SEMA6D	-0.0599003
SECISBP2L	-0.0427443
MAPK6	-0.0513633
CCPG1	-0.0932506
RPL4	0.0780052
RPS17	0.00838139
MRPL46	0.0057808
TEDC2	0.0513606
ZNF263	0.00997784
TRAP1	0.00384877
EEF2KMT	0.0251499
HAPSTR1	-0.0222809
RPS15A	0.0673777
KNOP1	0.039155
REXO5	0.0176846
NUPR1	0.017614
SIAH1	-0.074264
GINS3	0.00054402
CKLF	-0.0063057
DDX28	0.0137643
NOB1	0.0223854
DHODH	0.105442
TMEM170A	-0.0053503
MRM3	0.13363
NAA38	0.0191049
RPL26	0.0738683
MYH10	0.0389927
TMEM97	0.00655691
RPL23A	0.0267708
NLE1	0.0145441
MRPL45	0.0745072
RPL23	0.00068066
MKS1	0.125257
PTRH2	0.00880788
RNFT1	-0.124647
GNA13	-0.0590685
PSMD12	-0.0336508
KIF19	0.0451322
SNRPD1	0.026112
RNF138	-0.0257843
KIAA1328	0.00798644
CCDC68	-0.0575867
VPS4B	-0.009905
RBFA	0.0219712
FBXW9	0.0624543
HAUS8	0.0150984
TMEM161A	0.00554044
LRP3	0.0127709
SYNE4	0.00040218
FBL	0.07404
RPS19	0.0903241
MAMSTR	0.0156109
RPL13A	0.0820979
ZNF761	0.00087961
ZNF416	0.0344529
ZNF544	0.0672201
RPS5	0.0565746
ZNF324B	0.0997326
SLC27A5	0.0515102
SDCBP2	-0.016194
NOP56	0.0336271
ADISSP	0.0438465
BFSP1	0.0233643
DTD1	0.00340742
AHCY	0.020049
RAB22A	-0.0052742
PRELID3B	-0.0149537
RPS21	0.0550737
CXADR	-0.0253755
CHAF1B	0.0337139
ZNF74	0.0757787
ZNRF3	0.00251648
NIPSNAP1	0.0313259
PES1	0.0456332
PATZ1	0.0017676
EIF3L	0.0442246
CBY1	0.107241
RPL3	0.0629562
EFCAB6	0.0234084
SLC38A5	0.00389283
ZMYM3	0.00701424
RPS4X	0.082489
POF1B	-0.0215224
FAM199X	-0.0119831
RBM41	-0.0164898
SLC25A43	-0.0218882
XIAP	-0.0323291
RAP2C	-0.0420164
FMR1	-0.039858
VAMP7	-0.0883292

## Sheet: comp4_microbe
taxa	taxa_coeff
Arcobacter	-0.989949
Gluconobacter	-0.141421

## Sheet: comp5_gene
gene	gene_coeff
PUSL1	0.0244146
KCNAB2	-0.0160231
SLC25A33	0.0265784
CTNNBIP1	0.0502794
AGMAT	0.0283878
LDLRAD2	0.0801167
HSPG2	0.0100794
SLC30A2	0.137158
MECR	0.0078607
NCDN	0.0228706
AGO4	-0.0615504
BMP8A	-0.0401774
RLF	-0.126246
DPH2	0.0633239
CIMAP2	-0.0257547
IL12RB2	-0.00227822
DDAH1	0.0436145
GBP2	-0.0144449
GBP7	-0.0203043
CCDC18	0.000223328
PSRC1	0.00723488
GSTM1	-0.0503779
SLC16A4	-0.0200041
SLC16A1	0.0515324
NOTCH2NLA	0.019402
FCGR1A	-0.014175
S100A2	-0.0746191
RIT1	-0.00896341
SLC25A44	-0.0119865
MNDA	-0.022921
HSPA6	-0.0146647
C1orf226	0.00450252
LMX1A	0.0284694
KIFAP3	0.0306241
FMO1	-0.0855076
FMO4	-7.28916e-05
TOR1AIP2	-0.00736895
IER5	-0.00839064
NCF2	-0.0204773
TIMM17A	0.00360689
CHIT1	-0.0440308
RAB29	-0.0979892
PFKFB2	0.0677192
SPATA17	0.0208163
MAP10	0.0099165
IRF2BP2	-0.0357883
SDCCAG8	-0.00106011
ADI1	-0.10455
SLC66A3	-0.0282277
NBAS	-0.00502486
ADCY3	-0.0125475
YPEL5	-0.0564775
FAM98A	0.075242
PLEK	-0.0194652
GFPT1	0.0510175
MXD1	-0.0707005
GPAT2	0.00108042
ARID5A	-0.00842059
LIPT1	-0.00436133
RNF149	-0.0445047
MRPS9	0.0942212
SULT1C2	0.00264603
EDAR	-0.00472599
IL1B	-0.00566371
DPP10	0.0318032
CCDC74A	-0.0728532
KYNU	-0.0114809
ARHGAP15	-0.047351
ACVR2A	-0.0209856
NEB	-0.0165556
KCNJ3	-0.0600334
AGPS	0.015029
SESTD1	-0.0165061
MYO1B	0.00442996
HECW2	-0.000161044
CFLAR	-0.00670341
B3GNT7	-0.0495988
UGT1A3	-0.0706615
DTYMK	0.0203214
IL5RA	-0.059197
IRAK2	-0.0569857
MRPS25	0.00325408
SH3BP5	-0.000398668
HACL1	-0.142067
NKIRAS1	-0.0946786
CMTM8	-0.0300173
POMGNT2	0.0182135
PFKFB4	-0.0731948
INKA1	-0.0100989
HYAL1	0.0170955
IL17RB	-0.0164026
PDE12	0.073507
ZNF717	-0.00361499
ROBO1	-0.00584565
ZNF654	-0.0313039
GRAMD1C	-0.0425766
ABTB1	-0.0934466
CFAP92	-0.0479235
TMCC1	-0.0609078
MRPL3	0.0139531
SOX14	-0.011369
XRN1	-0.0603854
CCNL1	-0.0215963
GFM1	0.068579
TNFSF10	-0.0656319
EIF4G1	0.0104467
TBCCD1	0.0229742
UBXN7	-0.00335458
NSD2	0.00817479
NOP14	0.027555
ADGRA3	0.0320494
KLHL5	-0.00256333
GABRA2	-0.00573723
CNGA1	-0.141792
NIPAL1	-0.022608
UGT2B17	0.0967899
CXCL8	-0.0818274
CXCL6	0.011368
SEPTIN11	0.0326595
CCNG2	-0.0451073
HSD17B13	-0.00947333
CXXC4	-0.0841293
CYP2U1	-0.0134192
ELOVL6	0.0695338
ALPK1	-0.0885732
BBS12	-0.0565934
TBC1D9	0.0176121
CASP3	-0.0489499
PRIMPOL	-0.000529544
LRP2BP	-0.0401283
TLR3	-0.0340989
CTNND2	-0.0221093
DNAH5	0.0210976
AGXT2	-0.02559
PRLR	-0.0193755
DAB2	-0.0215925
CCDC152	-0.165975
SELENOP	-0.128521
EMB	-0.0411205
GTF2H2	0.00638711
ARHGEF28	-0.0430414
GCNT4	-0.0506891
POLR3G	0.00669118
ARRDC3	-0.0656162
CEP120	-0.0171447
LYRM7	0.00899338
JADE2	-0.00788806
NME5	0.0223284
HSPA9	0.0174477
DNAJC18	-0.0252685
KCTD16	0.0146753
GPRIN1	-0.00950931
HK3	-0.0224952
NQO2	-0.0755828
PHACTR1	-0.035573
TRIM38	-0.129748
BTN2A2	-0.00893092
BTN3A1	-0.0322956
OR2I1P	-0.123363
MDC1	0.00380872
LST1	-0.0811391
AIF1	-0.0116275
GPANK1	-0.00586744
BTNL2	-0.0251443
UQCC2	0.00901145
FKBP5	0.023007
PNPLA1	0.0426045
BNIP5	-0.0640799
APOBEC2	-0.069145
TREM2	-0.0285255
PLA2G7	-0.014861
LMBRD1	-0.0164924
TENT5A	-0.0497619
ZNF292	-0.0367351
PNRC1	-0.0313383
RTN4IP1	0.0249501
FOXO3	-0.0322796
SAMD3	-0.0273623
TMEM200A	-0.00306263
TBPL1	-0.0505683
IL20RA	0.0264904
TNFAIP3	-0.0278666
TFB1M	0.0131068
TAGAP	-0.0281673
TCP1	0.0364196
MPC1	0.0171014
FAM20C	-0.0750702
ZFAND2A	-0.0304567
AIMP2	0.0516754
CYCS	0.0599474
SPMIP4	0.0484618
KBTBD2	-0.0289616
IGFBP3	-0.0111562
TNS3	-0.0453697
AUTS2	-0.0255583
DNAJC30	0.039769
CASTOR2	-0.0785566
CCDC146	-0.06297
FGL2	-0.0558825
PDK4	-0.0781657
SLC25A13	0.0460227
CNPY4	-0.00347702
MUC12	-0.000217395
MUC17	-0.0207368
LRWD1	0.00313652
FAM185A	0.0268639
LRRC17	-0.0533038
DLD	0.0188114
TSPAN33	-0.0100956
MEST	0.107633
TMEM140	-0.0837594
CLEC5A	-0.0641873
ZNF786	0.0152954
NPM2	-0.00166059
TNFRSF10A	0.0343206
PPP2R2A	-0.000259051
ADAM32	-0.0184213
STAU2	-0.072951
E2F5	-0.0072743
FBXO32	-0.0380202
PSCA	0.0749121
PYCR3	0.019597
HGH1	0.0195682
BOP1	0.0453616
SLC52A2	0.0129971
CD274	-0.0567912
CDKN2A	-0.0830994
DMRTA1	0.00184634
CAAP1	0.0302126
LOC730098	0.0150934
UNC13B	0.0384353
GBA2	0.0156462
SPAAR	0.0293296
QNG1	0.00697397
CKS2	0.00776391
NFIL3	-0.124742
NINJ1	-0.00571743
NANS	0.0362266
TNFSF8	-0.0106361
FCN1	-0.0122936
NRARP	0.0893293
AKR1C4	-0.00317993
CUBN	-0.0487578
PLXDC2	-0.0331051
ZNF33A	-0.0144053
UNC5B	0.0622382
DDIT4	-0.0476445
ADK	0.0559183
CCSER2	-0.0140899
LIPA	-0.0281029
SFXN3	-0.00866848
TLX1	-0.068694
SMC3	-0.0751604
BNIP3	-0.0106212
PNPLA2	-0.00477227
TRIM6	-0.144209
STK33	0.0210475
WEE1	-0.0115886
BMAL1	-0.0170138
E2F8	0.0250699
NELL1	-0.00711024
BDNF	0.00081338
SLC35C1	0.0239393
LBHD1	0.0356311
SLC3A2	-0.0120848
RPS6KA4	0.0017857
BANF1	0.00274647
SLC29A2	0.00803001
CDK2AP2	0.0110742
IL18BP	-0.00688151
DNAJB13	-0.0482008
SERPINH1	0.00862704
WNT11	-0.0692087
MTMR2	0.000428071
NPAT	-0.0183811
ZBTB16	0.037494
REXO2	0.000104162
TMPRSS13	-0.0534121
CD3D	-0.0127642
HYOU1	0.0201817
USP2	0.0267623
SPA17	0.0391607
CLEC4A	-0.0360513
ETV6	-0.0473689
BCL2L14	-0.0749432
BORCS5	0.0405899
HEBP1	-0.0476043
SOX5	-0.0556624
RESF1	-0.0648816
TMEM117	-0.0526785
RND1	-0.0122477
STAT2	-0.0443009
SPRYD4	0.0140236
NAB2	-0.0679081
PLXNC1	-0.00441711
CDK17	-0.0168244
POLR3B	0.0194399
MMAB	0.0178532
TRAFD1	-0.0044239
RPH3A	-0.0208932
SPRING1	0.00320731
PRKAB1	0.0396064
PLA2G1B	0.0368285
HCAR2	-0.0482304
HCAR3	-0.0678568
UBC	-0.0161505
ULK1	-0.0102839
CENPJ	-0.0763998
N4BP2L1	-0.0861921
RFXAP	0.0461878
FOXO1	-0.0092013
SLC15A1	-0.0090627
C13orf46	0.0375337
NDRG2	0.0341369
OXA1L	0.00343194
PRMT5	0.00409393
SLC7A8	-0.101532
LTB4R2	-0.0148403
BAZ1A	-0.0305344
CDKL1	0.120992
ZFYVE26	-0.000785725
RPS6KL1	0.0840137
GSTZ1	0.00524815
TTC8	0.00795565
SERPINA1	-0.0675381
CLBA1	0.0126534
JAG2	-0.0809812
CHRFAM7A	-0.154206
CHRNA7	-0.0271645
BMF	-0.0175643
CTDSPL2	-0.027869
EIF3J	0.00927806
SHF	-0.0167946
GATM	-0.0470194
CGNL1	-0.0502255
ZWILCH	0.0278901
IQCH	0.0147071
IDH3A	0.063097
BCL2A1	-0.0432639
GOLGA6L4	-0.0244849
SNRNP25	0.0584783
MSLN	0.00480504
CHTF18	0.00887103
TRAP1	0.0428428
PMM2	0.0448964
ITPRIPL2	0.0818314
GDE1	-0.0121405
KNOP1	0.00718152
CRYM	0.0316986
IGSF6	-0.0502202
QPRT	-0.0513913
ITGAX	-0.020345
BCLAF1P2	-0.0207476
MT2A	0.00433274
MT1E	0.00771774
MT1M	0.0313762
MT1H	0.0209087
MT1X	0.0464282
HSD11B2	0.026599
NFATC3	-0.0246423
CENPN	0.0721803
BCO1	-0.03029
SCARF1	-0.0744143
SERPINF2	-0.0594146
CCDC92B	0.0182908
PIMREG	0.0105569
DNAH9	-0.00805407
ALDH3A2	0.00743843
ALDOC	-0.0171745
CCL3	-0.0256048
CCL4	-0.0594943
TUBG1	0.148331
COA3	0.0413527
PHB1	0.0508699
MMD	0.00437277
ABCA10	-0.0393016
CD300A	-0.00384552
CD300LF	-0.0183103
MRPL12	0.0459837
SLC25A10	0.0109151
SMCHD1	-0.0354423
SPIRE1	-0.0173338
GREB1L	0.0744125
CABLES1	-0.0357143
NPC1	-0.0594594
LAMA3	-0.0967952
HRH4	-0.0453014
ARK2C	0.111825
ATP9B	0.0993392
RBFA	0.0351616
ARID3A	-0.0204819
WDR18	0.0190426
QTRT1	0.0150333
C19orf38	-0.00625437
ZNF440	-0.00540714
FBXW9	0.00985205
WIZ	0.0173579
ARRDC2	-0.0183365
MPV17L2	0.100689
TMEM161A	0.0780513
ZNF681	0.0244943
PDCD5	0.00809168
GPI	0.0533385
TYROBP	-0.0128291
ZNF585A	-0.0101257
SNRPA	0.0278703
IGSF23	-0.00330941
PPP5C	0.0279621
BBC3	-0.0802524
PLA2G4C	-0.0580661
SPHK2	0.012324
FPR1	-0.0288377
FPR2	-0.00596015
ZNF350	-0.0892407
NLRP12	-0.0234203
LILRB3	-0.010045
FCAR	-0.0113896
HSPBP1	0.0714603
KIZ	-0.00196568
EPB41L1	0.0256976
PI3	-0.0101589
MMP9	-0.0209343
PPP1R3D	-0.00519456
LIME1	-0.0610421
OPRL1	-0.0112705
BACH1	-0.0638184
RCAN1	-0.0183296
HLCS	0.0135584
KCNJ15	-0.0566962
IGSF5	-0.0426754
SLC7A4	0.00618716
EMID1	-0.00200744
OSM	-0.0271416
MTFP1	0.00375358
TCN2	-0.119061
TOMM22	0.0336565
APOBEC3D	-0.0469686
XPNPEP3	0.0614755
TTLL12	0.0119407
ARSD	0.0178207
PRPS2	0.0113612
ASB11	0.0057804
ZRSR2	-0.00440415
GSPT2	0.0335984
PFKFB1	0.0397545
VCF2	0.0418816
SPIN2B	0.0290459
FAAH2	-0.0613786
EFNB1	0.00605544
HDAC8	0.023614
SLC16A2	-0.0475439
RPS6KA6	0.00946286
TCEAL9	0.0176726
GAB3	-0.0172378
KDM5D	0.0299884

## Sheet: comp5_microbe
taxa	taxa_coeff
Abiotrophia	-0.99448
Actinomyces	-0.0398107
Streptococcus	-0.0970801

[truncated: 10 more sheets: comp6_gene, comp6_microbe, comp7_gene, comp7_microbe, comp8_gene, comp8_microbe, comp9_gene, comp9_microbe, comp10_gene, Sheet21]
