# Supplementary material for: Integrative host transcriptomic and mucosal microbiome profiling reveals region-specific host-microbiome associations across the human intestine
Source: bioRxiv. 2026 May 14:2026.05.13.725025. Preprint. [Version 1] doi: 10.64898/2026.05.13.725025 (PMC13192753; doi:10.64898/2026.05.13.725025)
Supplement: Supplement 13 — Supplemental Table 5: Gene-microbe pairs identified via elastic net, both intestine-wide and by intestinal region List of 13,302 gene-microbe pairs comprising 6,977 unique genes and 76 unique microbes intestine-wide, 1,567 gene-microbe pairs comprising 1,047 unique genes and 62 unique microbes within the terminal ileum, 2,305 gene-microbe pairs comprising 1,549 unique genes and 69 unique microbes within the cecum, and 1,455 gene-microbe pairs comprising 1,242 unique genes and 43 unique microbes within the right colon. [file media-13.csv]

gene	microbe	coef	type
SAMD11	Peptostreptococcaceae_unclassified	-0.006522795	intestine
SAMD11	Blautia	-0.001394678	intestine
KLHL17	X.Eubacterium._coprostanoligenes_group	0.000514684	intestine
KLHL17	X.Eubacterium._nodatum_group	-0.012992167	intestine
KLHL17	Blautia	-0.001670688	intestine
KLHL17	Alicyclobacillus	0.036181389	intestine
PLEKHN1	Intestinibacter	-0.038033296	intestine
PLEKHN1	Alcaligenaceae_unclassified	0.00376527	intestine
RNF223	Proteiniphilum	-0.008420776	intestine
TNFRSF18	Faecalitalea	-0.002383156	intestine
TNFRSF18	Gordonibacter	-0.005858873	intestine
TNFRSF4	X.Eubacterium._nodatum_group	-0.020821592	intestine
TNFRSF4	Proteiniphilum	0.014154767	intestine
B3GALT6	Acetobacteraceae_unclassified	-0.004427951	intestine
B3GALT6	Blautia	0.000457069	intestine
SCNN1D	Family_XIII_AD3011_group	-0.010490611	intestine
SCNN1D	Blautia	-0.000249256	intestine
PUSL1	X.Eubacterium._nodatum_group	-0.015682861	intestine
CCNL2	Romboutsia	0.013736564	intestine
CCNL2	Proteiniphilum	0.003441637	intestine
ANKRD65	Proteiniphilum	-0.000134761	intestine
ATAD3C	Komagataeibacter	0.000617144	intestine
ATAD3C	Proteiniphilum	-0.00453788	intestine
ATAD3C	Alicyclobacillus	0.040466516	intestine
ATAD3B	Prevotella	0.01414441	intestine
MIB2	Komagataeibacter	-0.00587786	intestine
MMP23B	Alicyclobacillus	0.004373027	intestine
CDK11B	Alcaligenaceae_unclassified	0.001561089	intestine
TMEM52	Gordonibacter	0.001613703	intestine
TMEM52	Proteiniphilum	-0.007217404	intestine
FAAP20	Acetobacteraceae_unclassified	-0.001327752	intestine
FAAP20	Proteiniphilum	0.004149476	intestine
MORN1	Proteiniphilum	-0.003248275	intestine
PEX10	Collinsella	0.005366632	intestine
PEX10	Acetobacteraceae_unclassified	-0.009824159	intestine
PEX10	Proteiniphilum	-0.011690049	intestine
HES5	Ralstonia	0.003684906	intestine
HES5	Proteiniphilum	0.00159516	intestine
TNFRSF14	Proteiniphilum	-0.003129503	intestine
PRXL2B	Proteiniphilum	0.001572281	intestine
MMEL1	Proteiniphilum	-0.007600759	intestine
TTC34	Ralstonia	-0.013765536	intestine
TTC34	Proteiniphilum	0.009800206	intestine
LOC124903827	Proteiniphilum	0.000965276	intestine
ARHGEF16	Proteiniphilum	0.004716504	intestine
MEGF6	Alcaligenaceae_unclassified	0.006187225	intestine
TP73	Peptostreptococcaceae_unclassified	-0.01135751	intestine
TP73	Proteiniphilum	0.003604848	intestine
TP73	Turicibacter	-0.035250871	intestine
SMIM1	Fusicatenibacter	0.008269657	intestine
SMIM1	Collinsella	-0.008379432	intestine
SMIM1	Parasutterella	0.007487105	intestine
SMIM1	Proteiniphilum	-0.001283965	intestine
SMIM1	Haemophilus	0.100239164	intestine
CEP104	X.Eubacterium._coprostanoligenes_group	-0.011094723	intestine
CEP104	Proteiniphilum	0.000425477	intestine
AJAP1	Anaerostipes	-0.021400463	intestine
GPR153	Alistipes	0.003415733	intestine
GPR153	Proteiniphilum	-0.003833886	intestine
ACOT7	X.Eubacterium._coprostanoligenes_group	-0.000412338	intestine
ACOT7	Proteiniphilum	8.64E-05	intestine
HES2	X.Eubacterium._nodatum_group	-3.81E-05	intestine
TNFRSF25	Gordonibacter	-0.021662102	intestine
TNFRSF25	Parvimonas	-0.005072024	intestine
PLEKHG5	Proteiniphilum	-0.00152798	intestine
KLHL21	Acetobacteraceae_unclassified	-0.015822744	intestine
KLHL21	Proteiniphilum	0.00209213	intestine
PHF13	Klebsiella	-0.001527916	intestine
CAMTA1	Komagataeibacter	-0.007313418	intestine
PER3	Anaerostipes	0.006684487	intestine
PER3	Proteiniphilum	-0.002245345	intestine
TNFRSF9	Alistipes	0.000358525	intestine
ERRFI1	Proteiniphilum	-0.005548538	intestine
SLC45A1	Acetobacteraceae_unclassified	-0.011456888	intestine
SLC2A7	Peptostreptococcaceae_unclassified	-0.001135569	intestine
SLC2A5	Acetobacteraceae_unclassified	0.0250147	intestine
SLC2A5	Proteiniphilum	-0.002538863	intestine
SLC2A5	Blautia	-0.003541097	intestine
SPSB1	Alcaligenaceae_unclassified	-0.000846074	intestine
PIK3CD	X.Eubacterium._hallii_group	-0.001725609	intestine
PIK3CD	Proteiniphilum	0.001236182	intestine
RBP7	Alistipes	0.001755829	intestine
PGD	Proteiniphilum	-0.002186965	intestine
CENPS	Ralstonia	0.02978161	intestine
CENPS	Acetobacteraceae_unclassified	0.008220398	intestine
CENPS	Alcaligenaceae_unclassified	2.99E-05	intestine
CENPS	Proteiniphilum	-0.002417881	intestine
PEX14	Proteiniphilum	0.00286125	intestine
CASZ1	X.Eubacterium._hallii_group	-0.003646143	intestine
CASZ1	Proteiniphilum	0.007470652	intestine
C1orf127	X.Eubacterium._nodatum_group	0.011757592	intestine
SRM	Proteiniphilum	-0.000299906	intestine
FBXO2	Proteiniphilum	-0.000984589	intestine
FBXO44	X.Eubacterium._nodatum_group	0.013147271	intestine
FBXO44	X.Eubacterium._fissicatena_group	-0.032919676	intestine
FBXO44	Proteiniphilum	0.00526218	intestine
MAD2L2	Proteiniphilum	-0.001205381	intestine
DRAXIN	Peptostreptococcaceae_unclassified	-0.009189889	intestine
AGTRAP	Acetobacteraceae_unclassified	0.010553415	intestine
C1orf167	Anaerostipes	0.018938331	intestine
C1orf167	Proteiniphilum	0.003712849	intestine
CLCN6	Collinsella	-0.005485497	intestine
CLCN6	Proteiniphilum	0.007532642	intestine
MIIP	Proteiniphilum	0.0005806	intestine
TNFRSF1B	Proteiniphilum	-0.008262203	intestine
PDPN	Proteiniphilum	0.000826754	intestine
KAZN	X.Eubacterium._nodatum_group	-0.010882866	intestine
KAZN	Acetobacteraceae_unclassified	0.006392712	intestine
KAZN	Parvimonas	-0.035247843	intestine
KAZN	Proteiniphilum	-0.011631728	intestine
FHAD1	Klebsiella	-0.003797005	intestine
DDI2	Proteiniphilum	0.002248909	intestine
ZBTB17	Alistipes	-0.00089485	intestine
HSPB7	Alcaligenaceae_unclassified	0.002154766	intestine
ARHGEF19	X.Eubacterium._nodatum_group	-0.029518144	intestine
ARHGEF19	Desulfovibrio	0.00635277	intestine
ARHGEF19	X.Eubacterium._hallii_group	0.01408438	intestine
ARHGEF19	Lachnospiraceae_unclassified	0.004604687	intestine
ARHGEF19	Proteiniphilum	-0.009403691	intestine
CPLANE2	Intestinibacter	0.00760205	intestine
CPLANE2	Peptostreptococcus	0.001390505	intestine
CPLANE2	Alcaligenaceae_unclassified	-0.011999899	intestine
MFAP2	Anaerostipes	-0.015815475	intestine
MFAP2	Alistipes	-0.013991932	intestine
MFAP2	Komagataeibacter	0.007571459	intestine
MFAP2	Proteiniphilum	0.013530246	intestine
PADI1	Ralstonia	0.077135798	intestine
PADI1	Proteiniphilum	0.009403393	intestine
PADI4	Alcaligenaceae_unclassified	-0.000122279	intestine
ARHGEF10L	Blautia	0.001483392	intestine
IGSF21	Komagataeibacter	0.00230453	intestine
IGSF21	Ralstonia	0.026168867	intestine
IGSF21	Proteiniphilum	0.00845256	intestine
KLHDC7A	Collinsella	0.052608696	intestine
KLHDC7A	X.Eubacterium._hallii_group	0.016635707	intestine
KLHDC7A	Blautia	0.003078193	intestine
ALDH4A1	Blautia	0.000963782	intestine
IFFO2	Proteiniphilum	0.000891287	intestine
AKR7A3	Proteiniphilum	0.003614383	intestine
MICOS10	Proteiniphilum	-0.001032262	intestine
NBL1	Collinsella	-0.003517948	intestine
NBL1	Enterococcus	-0.034871794	intestine
RNF186	Ralstonia	0.000610749	intestine
RNF186	Acetobacteraceae_unclassified	0.005794055	intestine
PLA2G2A	Proteiniphilum	-0.001959621	intestine
PLA2G5	Proteiniphilum	-0.001484638	intestine
PLA2G2F	Alistipes	0.001513423	intestine
PLA2G2F	Alcaligenaceae_unclassified	0.003400611	intestine
PLA2G2F	Proteiniphilum	-0.012034426	intestine
PLA2G2C	Collinsella	0.003086206	intestine
PLA2G2C	Proteiniphilum	-0.000745244	intestine
UBXN10	Gordonibacter	0.007878866	intestine
UBXN10	Proteiniphilum	0.004367938	intestine
MUL1	Alistipes	-0.001793033	intestine
MUL1	Proteiniphilum	-0.001379176	intestine
KIF17	Proteiniphilum	-0.001964905	intestine
NBPF3	Peptostreptococcaceae_unclassified	0.006604738	intestine
NBPF3	Eggerthella	0.01764704	intestine
NBPF3	Turicibacter	0.078350614	intestine
ALPL	Alistipes	0.00207499	intestine
ALPL	Proteiniphilum	-0.006983425	intestine
RAP1GAP	Comamonas	-0.106364032	intestine
RAP1GAP	Proteiniphilum	0.002887993	intestine
LDLRAD2	NK4A214_group	-0.004529318	intestine
LDLRAD2	Alcaligenaceae_unclassified	-0.014895892	intestine
LDLRAD2	Proteiniphilum	0.006895886	intestine
HSPG2	Blautia	0.001059441	intestine
CELA3B	Acetobacteraceae_unclassified	-0.026675365	intestine
CELA3A	X.Eubacterium._hallii_group	0.018302977	intestine
CELA3A	Acetobacteraceae_unclassified	-0.000300768	intestine
CELA3A	uncultured_Ruminococcaceae	0.000696832	intestine
CELA3A	Proteiniphilum	-0.000266534	intestine
WNT4	Alistipes	0.00516243	intestine
WNT4	Proteiniphilum	-0.00577303	intestine
ZBTB40	Komagataeibacter	0.008947043	intestine
ZBTB40	Proteiniphilum	0.003767395	intestine
C1QA	Proteiniphilum	-0.00175611	intestine
C1QC	Proteiniphilum	-0.002085816	intestine
C1QB	Proteiniphilum	-0.004559832	intestine
EPHB2	Proteiniphilum	-0.002136212	intestine
HTR1D	Bilophila	0.003299389	intestine
HTR1D	Proteiniphilum	-0.005611112	intestine
HTR1D	Sellimonas	0.010251352	intestine
TCEA3	Proteiniphilum	-0.002025382	intestine
E2F2	Anaerostipes	-0.010169415	intestine
E2F2	X.Eubacterium._hallii_group	-0.012728878	intestine
E2F2	Enterococcus	0.001543515	intestine
E2F2	Proteiniphilum	0.016301027	intestine
ID3	Alcaligenaceae_unclassified	-0.013175299	intestine
ID3	Proteiniphilum	0.002747578	intestine
CNR2	Fusicatenibacter	0.085586335	intestine
MYOM3	Alcaligenaceae_unclassified	0.002449708	intestine
MYOM3	Proteiniphilum	0.003600597	intestine
IL22RA1	Anaerostipes	-0.00495065	intestine
IL22RA1	Alcaligenaceae_unclassified	0.003234774	intestine
IFNLR1	Anaerostipes	-0.024560547	intestine
IFNLR1	Proteiniphilum	0.001849	intestine
STPG1	Alistipes	-0.001466245	intestine
RCAN3	Alistipes	-0.006069957	intestine
RCAN3	X.Eubacterium._nodatum_group	0.012548568	intestine
RCAN3	Pediococcus	0.043914335	intestine
RCAN3	Desulfovibrio	-0.004268697	intestine
RCAN3	X.Eubacterium._hallii_group	-0.046122066	intestine
RCAN3	Subdoligranulum	-0.000207917	intestine
RCAN3	Alcaligenaceae_unclassified	-0.004019916	intestine
RCAN3	Proteiniphilum	0.002395254	intestine
RCAN3	Sellimonas	0.002013957	intestine
NCMAP	Klebsiella	0.002059495	intestine
CLIC4	Proteiniphilum	0.0032702	intestine
MACO1	Gluconobacter	0.216969533	intestine
MACO1	Proteiniphilum	0.007015689	intestine
SELENON	Alistipes	-0.001932519	intestine
AUNIP	Alistipes	0.000116377	intestine
AUNIP	Komagataeibacter	-0.033051493	intestine
AUNIP	Proteiniphilum	-0.00013883	intestine
SLC30A2	Abiotrophia	-0.078861376	intestine
SLC30A2	Actinomyces	-0.072631728	intestine
SLC30A2	uncultured_Ruminococcaceae	0.003050311	intestine
TRIM63	TM7x	0.00160818	intestine
TRIM63	Alistipes	0.011873351	intestine
TRIM63	Haemophilus	0.000372142	intestine
FAM110D	Ralstonia	0.032672526	intestine
FAM110D	Alcaligenaceae_unclassified	0.004663	intestine
ZNF593	X.Eubacterium._nodatum_group	-0.001337462	intestine
ZNF593	Proteiniphilum	-0.005378359	intestine
ZNF593	Klebsiella	0.001459503	intestine
CNKSR1	Komagataeibacter	0.005250897	intestine
CEP85	X.Eubacterium._nodatum_group	0.00626468	intestine
UBXN11	Proteiniphilum	0.0057347	intestine
CD52	Gordonibacter	-0.005567494	intestine
CRYBG2	Proteiniphilum	0.008681745	intestine
CRYBG2	Klebsiella	0.001267495	intestine
ZNF683	X.Eubacterium._nodatum_group	0.013048045	intestine
ZNF683	Parvimonas	0.003256638	intestine
ZNF683	Proteiniphilum	0.003405766	intestine
ZNF683	Sellimonas	-0.002170595	intestine
ZDHHC18	Proteiniphilum	-0.000755141	intestine
GPATCH3	Intestinibacter	-0.027008296	intestine
GPATCH3	Acetobacteraceae_unclassified	-0.00805202	intestine
NR0B2	Intestinibacter	-0.006045895	intestine
NR0B2	Ralstonia	0.017116055	intestine
NR0B2	X.Eubacterium._hallii_group	-0.00427338	intestine
NR0B2	Proteiniphilum	0.004393955	intestine
TRNP1	Gluconacetobacter	0.039684498	intestine
TENT5B	Proteiniphilum	-0.00204107	intestine
SLC9A1	Proteiniphilum	-0.0027178	intestine
TMEM222	Alcaligenaceae_unclassified	0.001873376	intestine
MAP3K6	X.Eubacterium._fissicatena_group	0.079949379	intestine
AHDC1	Collinsella	-0.005578132	intestine
AHDC1	Proteiniphilum	0.005589078	intestine
FGR	Alcaligenaceae_unclassified	-0.003961765	intestine
IFI6	Anaerostipes	0.001115113	intestine
FAM76A	Blautia	0.001199041	intestine
SMPDL3B	Proteiniphilum	-0.002087795	intestine
PTAFR	Proteiniphilum	0.003061898	intestine
RAB42	Acetobacteraceae_unclassified	0.004973537	intestine
RAB42	Proteiniphilum	0.000444621	intestine
RAB42	Turicibacter	-0.000471448	intestine
MECR	TM7x	-0.005197608	intestine
MECR	Proteiniphilum	0.001495922	intestine
PTPRU	Alcaligenaceae_unclassified	0.000459805	intestine
PTPRU	Alicyclobacillus	0.002289282	intestine
FABP3	Acetobacteraceae_unclassified	0.0062871	intestine
SERINC2	Alcaligenaceae_unclassified	0.000658017	intestine
COL16A1	Alcaligenaceae_unclassified	0.003791166	intestine
ADGRB2	Alicyclobacillus	-0.009295241	intestine
SPOCD1	X.Eubacterium._nodatum_group	-0.004391468	intestine
SPOCD1	Faecalitalea	0.019218682	intestine
SPOCD1	Proteiniphilum	-0.01161037	intestine
TMEM39B	Ralstonia	0.001942293	intestine
IQCC	Alistipes	-0.010798028	intestine
IQCC	Komagataeibacter	0.006228498	intestine
IQCC	Acetobacteraceae_unclassified	0.014870598	intestine
IQCC	Proteiniphilum	0.00172576	intestine
IQCC	Haemophilus	-0.02022315	intestine
FAM229A	Collinsella	-0.003594252	intestine
FAM229A	Proteiniphilum	0.008014061	intestine
BSDC1	Proteiniphilum	0.001135678	intestine
FNDC5	Proteiniphilum	9.75E-05	intestine
HPCA	Family_XIII_AD3011_group	0.005385615	intestine
HPCA	Alcaligenaceae_unclassified	-0.006906091	intestine
PHC2	Alistipes	-0.001310657	intestine
ZSCAN20	uncultured_Ruminococcaceae	0.002186353	intestine
ZSCAN20	Alcaligenaceae_unclassified	0.00371666	intestine
CSMD2	Anaerostipes	0.006790582	intestine
CSMD2	Parasutterella	0.003518495	intestine
CSMD2	Alcaligenaceae_unclassified	0.006475748	intestine
CSMD2	Proteiniphilum	-0.005335672	intestine
GJA4	Proteiniphilum	-0.001452745	intestine
DLGAP3	Alistipes	-0.001350888	intestine
DLGAP3	Alcaligenaceae_unclassified	-0.01056692	intestine
DLGAP3	Proteiniphilum	-0.011800534	intestine
TMEM35B	Lactobacillales_unclassified	0.005677579	intestine
TMEM35B	Proteiniphilum	-0.009553664	intestine
KIAA0319L	Proteiniphilum	-7.89E-05	intestine
NCDN	Rothia	-0.000788865	intestine
NCDN	Alistipes	-0.00018134	intestine
NCDN	Alcaligenaceae_unclassified	-0.005658969	intestine
NCDN	Proteiniphilum	-0.000584938	intestine
TFAP2E	UBA1819	-0.002796926	intestine
TFAP2E	Fusicatenibacter	-0.023094531	intestine
TFAP2E	Acetobacteraceae_unclassified	0.000688024	intestine
TFAP2E	Alcaligenaceae_unclassified	-0.002120275	intestine
TFAP2E	Proteiniphilum	0.012096706	intestine
TFAP2E	Haemophilus	0.183906187	intestine
C1orf216	Collinsella	-0.015120236	intestine
C1orf216	Proteiniphilum	0.011224456	intestine
CLSPN	Alistipes	0.000658373	intestine
AGO4	Proteiniphilum	0.000474555	intestine
ADPRS	Actinomyces	0.005678378	intestine
ADPRS	Proteiniphilum	-0.001215569	intestine
COL8A2	Ralstonia	-0.008137411	intestine
SH3D21	Ralstonia	0.002776173	intestine
SH3D21	Proteiniphilum	0.002349212	intestine
EVA1B	Alcaligenaceae_unclassified	0.001736615	intestine
OSCP1	Alistipes	-0.00137373	intestine
CSF3R	Collinsella	-0.012257756	intestine
CSF3R	Fusobacterium	0.150244798	intestine
GRIK3	Proteiniphilum	0.002074542	intestine
ZC3H12A	Proteiniphilum	-0.002833502	intestine
DNALI1	X.Eubacterium._hallii_group	0.003804543	intestine
DNALI1	Acetobacteraceae_unclassified	-0.004578824	intestine
DNALI1	Parvimonas	-0.016165796	intestine
DNALI1	Proteiniphilum	0.00192065	intestine
DNALI1	Blautia	1.30E-05	intestine
CDCA8	X.Eubacterium._hallii_group	-0.054068971	intestine
CDCA8	Acetobacteraceae_unclassified	0.007811194	intestine
CDCA8	Proteiniphilum	0.005473199	intestine
EPHA10	Proteiniphilum	0.00584786	intestine
MANEAL	Proteiniphilum	-0.005392257	intestine
INPP5B	Alistipes	-0.000311571	intestine
INPP5B	Proteiniphilum	-0.001269102	intestine
FHL3	X.Eubacterium._hallii_group	-0.002317824	intestine
RRAGC	Dialister	-0.001738052	intestine
RHBDL2	Turicibacter	0.037568262	intestine
BMP8A	Anaerostipes	-0.00248128	intestine
HEYL	Proteiniphilum	0.011553264	intestine
PPIE	Acetobacteraceae_unclassified	-0.005749105	intestine
PPIE	Alcaligenaceae_unclassified	-0.002260274	intestine
PPIE	Proteiniphilum	-0.003494022	intestine
BMP8B	Komagataeibacter	-0.002536933	intestine
OXCT2	Proteiniphilum	0.00636447	intestine
TRIT1	Romboutsia	0.008489811	intestine
TRIT1	Proteiniphilum	-0.001693087	intestine
MYCL	Proteiniphilum	-0.004161449	intestine
MFSD2A	Ralstonia	0.001178015	intestine
RLF	TM7x	0.00636871	intestine
RLF	Abiotrophia	0.037910416	intestine
RLF	Actinomyces	0.108646026	intestine
RLF	Klebsiella	-0.00211518	intestine
COL9A2	Klebsiella	-0.000389735	intestine
SMAP2	Alistipes	-0.001491094	intestine
SMAP2	Gordonibacter	-0.002471281	intestine
SMAP2	Proteiniphilum	-0.002782852	intestine
ZFP69B	Alistipes	-0.003898489	intestine
ZFP69B	Peptostreptococcaceae_unclassified	0.013214926	intestine
ZFP69B	Alicyclobacillus	-0.030274207	intestine
EXO5	UBA1819	-0.056076271	intestine
EXO5	Anaerostipes	0.005686783	intestine
EXO5	Peptostreptococcaceae_unclassified	0.010157645	intestine
EXO5	X.Eubacterium._hallii_group	0.000551175	intestine
EXO5	Lachnospiraceae_unclassified	0.023869307	intestine
EXO5	Proteiniphilum	-0.002850558	intestine
RIMS3	Proteiniphilum	0.005409251	intestine
KCNQ4	Acetobacteraceae_unclassified	0.006797741	intestine
KCNQ4	Proteiniphilum	0.000207545	intestine
CITED4	Alistipes	-0.000762417	intestine
CITED4	Proteiniphilum	0.001578863	intestine
CTPS1	Komagataeibacter	-0.003799506	intestine
CTPS1	Proteiniphilum	-0.004974104	intestine
FOXO6	Komagataeibacter	-0.005039092	intestine
FOXO6	Acetobacteraceae_unclassified	-0.00192656	intestine
FOXO6	Alcaligenaceae_unclassified	0.001049994	intestine
HIVEP3	Proteiniphilum	0.002794297	intestine
GUCA2B	Alistipes	0.000280079	intestine
GUCA2B	Proteiniphilum	-0.001059101	intestine
ZMYND12	Intestinibacter	0.007292872	intestine
ZMYND12	Proteiniphilum	-0.005713791	intestine
CCDC30	Klebsiella	-0.004815843	intestine
ZNF691	Enterococcus	-0.006239805	intestine
ZNF691	Proteiniphilum	-0.000970538	intestine
TIE1	X.Eubacterium._nodatum_group	-0.011708423	intestine
MPL	X.Eubacterium._coprostanoligenes_group	0.013770444	intestine
MPL	Alcaligenaceae_unclassified	-0.004564991	intestine
MPL	Proteiniphilum	-0.000973952	intestine
CDC20	Proteiniphilum	0.004897946	intestine
ELOVL1	Proteiniphilum	0.000701505	intestine
HYI	Proteiniphilum	-0.001464167	intestine
CCDC24	Proteiniphilum	6.06E-05	intestine
ARMH1	Proteiniphilum	-0.002758178	intestine
BEST4	Proteiniphilum	0.00042665	intestine
PLK3	X.Eubacterium._nodatum_group	0.039834701	intestine
DYNLT4	Komagataeibacter	0.036273088	intestine
DYNLT4	Proteiniphilum	0.010559751	intestine
DYNLT4	Alicyclobacillus	-0.014350919	intestine
BTBD19	Rothia	-0.014397665	intestine
BTBD19	Collinsella	-0.025044694	intestine
TESK2	Alcaligenaceae_unclassified	-0.000420423	intestine
TESK2	Haemophilus	0.04711896	intestine
CCDC163	Komagataeibacter	-0.025705949	intestine
CCDC163	Alcaligenaceae_unclassified	0.003671506	intestine
CCDC163	Proteiniphilum	-0.003885308	intestine
MMACHC	Alcaligenaceae_unclassified	-0.000955351	intestine
MMACHC	Proteiniphilum	-0.00131706	intestine
PIK3R3	Gluconobacter	0.06801897	intestine
PIK3R3	Proteiniphilum	0.014554939	intestine
POMGNT1	Enterococcus	0.007713231	intestine
LURAP1	Acetobacteraceae_unclassified	0.010648074	intestine
LURAP1	Proteiniphilum	0.00383444	intestine
LURAP1	Blautia	-0.001509697	intestine
ATPAF1	Proteiniphilum	0.000998337	intestine
CYP4B1	X.Eubacterium._hallii_group	0.075566714	intestine
CYP4B1	NK4A214_group	0.006364913	intestine
CYP4B1	Proteiniphilum	-0.00834978	intestine
CYP4B1	Haemophilus	-0.039401684	intestine
CYP4A11	Proteiniphilum	-0.002053528	intestine
PDZK1IP1	Proteiniphilum	-0.004156308	intestine
STIL	Acetobacteraceae_unclassified	0.007838448	intestine
CMPK1	Dialister	-0.001878255	intestine
FOXD2	X.Eubacterium._nodatum_group	0.002302527	intestine
FOXD2	Solobacterium	0.017814466	intestine
FOXD2	Acetobacteraceae_unclassified	-0.009562037	intestine
FOXD2	Alcaligenaceae_unclassified	-0.002533719	intestine
FOXD2	Blautia	0.001475952	intestine
TRABD2B	X.Eubacterium._nodatum_group	-0.008129625	intestine
TRABD2B	Acetobacteraceae_unclassified	-0.018146592	intestine
TRABD2B	Proteiniphilum	-0.001473545	intestine
SLC5A9	Proteiniphilum	0.004216128	intestine
SLC5A9	Alicyclobacillus	0.009475059	intestine
BEND5	Proteiniphilum	0.00126914	intestine
LOC124904176	X.Eubacterium._coprostanoligenes_group	0.00067919	intestine
CDKN2C	Proteiniphilum	-0.002176241	intestine
CDKN2C	Turicibacter	0.005364079	intestine
BTF3L4	Alcaligenaceae_unclassified	-0.001027644	intestine
BTF3L4	Proteiniphilum	0.003125342	intestine
ZFYVE9	Proteiniphilum	0.001847959	intestine
ORC1	Peptostreptococcaceae_unclassified	-0.000404976	intestine
ORC1	Ralstonia	-0.022347109	intestine
TUT4	Proteiniphilum	-0.003371195	intestine
GPX7	Alcaligenaceae_unclassified	0.002364261	intestine
SHISAL2A	Komagataeibacter	0.010075334	intestine
SHISAL2A	Gordonibacter	-0.001718962	intestine
SHISAL2A	X.Eubacterium._fissicatena_group	-0.013390457	intestine
SHISAL2A	Acetobacteraceae_unclassified	-0.017662221	intestine
SHISAL2A	Proteiniphilum	0.002304454	intestine
COA7	Acetobacteraceae_unclassified	-0.003633466	intestine
COA7	Proteiniphilum	-0.005113914	intestine
ECHDC2	Proteiniphilum	0.000615029	intestine
ECHDC2	Alicyclobacillus	0.014958775	intestine
PODN	Alcaligenaceae_unclassified	0.000574572	intestine
SLC1A7	Proteiniphilum	0.000265077	intestine
LRP8	Proteiniphilum	0.004182118	intestine
GLIS1	Proteiniphilum	-6.57E-05	intestine
YIPF1	Komagataeibacter	-0.000823795	intestine
IFT25	Proteiniphilum	0.001928644	intestine
IFT25	Prevotella	-0.070648273	intestine
IFT25	Haemophilus	-0.031820095	intestine
LRRC42	Proteiniphilum	-0.000133283	intestine
TCEANC2	Alistipes	0.00106727	intestine
TCEANC2	Proteiniphilum	0.000103519	intestine
CYB5RL	Proteiniphilum	-0.002029339	intestine
FAM151A	Parasutterella	-0.002157134	intestine
FAM151A	Alcaligenaceae_unclassified	0.003845112	intestine
FAM151A	Proteiniphilum	-0.008828454	intestine
MROH7	Fusicatenibacter	0.026719677	intestine
MROH7	Komagataeibacter	-0.024168851	intestine
MROH7	Enterococcus	-0.030523904	intestine
MROH7	Proteiniphilum	-0.00934244	intestine
PARS2	Collinsella	0.002035007	intestine
PARS2	X.Eubacterium._nodatum_group	-0.053999687	intestine
PARS2	Peptostreptococcaceae_unclassified	0.009323733	intestine
PARS2	Proteiniphilum	-0.002628164	intestine
TTC22	Proteiniphilum	2.49E-05	intestine
DHCR24	Proteiniphilum	0.001393034	intestine
TMEM61	Peptostreptococcaceae_unclassified	0.004814319	intestine
TMEM61	uncultured_Ruminococcaceae	0.004646055	intestine
TMEM61	Blautia	0.001602289	intestine
PCSK9	X.Eubacterium._nodatum_group	-0.003382548	intestine
PCSK9	X.Eubacterium._fissicatena_group	0.024936235	intestine
PCSK9	Proteiniphilum	0.002097232	intestine
PRKAA2	Alcaligenaceae_unclassified	0.003953867	intestine
FYB2	Proteiniphilum	-0.005149176	intestine
FYB2	Klebsiella	-0.002019403	intestine
DAB1	Solobacterium	-0.010294185	intestine
DAB1	Enterococcus	0.009947169	intestine
DAB1	Klebsiella	0.002824973	intestine
OMA1	Komagataeibacter	-0.006739569	intestine
OMA1	Alcaligenaceae_unclassified	0.000181927	intestine
TACSTD2	Family_XIII_AD3011_group	-0.002235634	intestine
TACSTD2	Alistipes	-0.001753827	intestine
TACSTD2	Incertae_Sedis	-0.001474159	intestine
TACSTD2	Eggerthella	-0.019054905	intestine
TACSTD2	Acetobacteraceae_unclassified	0.000653348	intestine
TACSTD2	uncultured_Ruminococcaceae	-0.000468264	intestine
JUN	Proteiniphilum	-0.001751532	intestine
FGGY	Escherichia.Shigella	0.016524843	intestine
FGGY	Proteiniphilum	-0.001079665	intestine
HOOK1	Proteiniphilum	0.001231651	intestine
NFIA	Proteiniphilum	-0.000840348	intestine
L1TD1	Alcaligenaceae_unclassified	-0.003302147	intestine
L1TD1	Proteiniphilum	-0.001859679	intestine
KANK4	Fusicatenibacter	0.004486677	intestine
KANK4	Proteiniphilum	-0.002565167	intestine
ATG4C	Alcaligenaceae_unclassified	-0.000401459	intestine
ALG6	Alcaligenaceae_unclassified	-0.000126528	intestine
ALG6	Proteiniphilum	-0.000524555	intestine
ITGB3BP	Proteiniphilum	-0.000529084	intestine
EFCAB7	Proteiniphilum	-0.000492783	intestine
PGM1	Proteiniphilum	-0.003840955	intestine
CACHD1	Alistipes	0.004943706	intestine
CACHD1	X.Eubacterium._coprostanoligenes_group	0.005916112	intestine
CACHD1	Proteiniphilum	-0.001629401	intestine
AK4	Peptostreptococcaceae_unclassified	-0.004692378	intestine
AK4	Proteiniphilum	0.004959066	intestine
LEPR	Proteiniphilum	0.001740493	intestine
LEPR	Alicyclobacillus	-0.027777532	intestine
PDE4B	Alistipes	0.001439841	intestine
SGIP1	Proteiniphilum	0.002990916	intestine
DYNLT5	Actinomyces	0.006161155	intestine
DYNLT5	Ralstonia	-0.014938495	intestine
DYNLT5	Alcaligenaceae_unclassified	0.006125567	intestine
INSL5	Alcaligenaceae_unclassified	-0.001791328	intestine
INSL5	Proteiniphilum	7.84E-05	intestine
DNAI4	Alistipes	0.003501064	intestine
SLC35D1	Proteiniphilum	0.002047382	intestine
IL23R	TM7x	0.004603516	intestine
IL23R	Proteiniphilum	0.003203238	intestine
IL12RB2	Collinsella	0.004058111	intestine
IL12RB2	Proteiniphilum	-0.003686508	intestine
GADD45A	Proteiniphilum	-0.000466916	intestine
DIRAS3	Anaerostipes	0.000103656	intestine
DIRAS3	X.Eubacterium._hallii_group	0.000363831	intestine
DIRAS3	Acetobacteraceae_unclassified	-0.001740339	intestine
DIRAS3	Proteiniphilum	-0.007211844	intestine
WLS	Alistipes	0.000793365	intestine
WLS	X.Eubacterium._nodatum_group	-0.005341133	intestine
WLS	Parasutterella	0.000907665	intestine
WLS	NK4A214_group	0.003105565	intestine
WLS	Proteiniphilum	-0.007719448	intestine
DEPDC1	Proteiniphilum	0.000853026	intestine
LRRC7	Proteiniphilum	0.000439806	intestine
LRRC40	Proteiniphilum	0.006894139	intestine
SRSF11	Proteiniphilum	0.000863876	intestine
ZRANB2	Proteiniphilum	-0.002109595	intestine
LRRIQ3	Desulfovibrio	-0.011595722	intestine
LRRIQ3	Proteiniphilum	0.004796824	intestine
ERICH3	Proteiniphilum	0.002246485	intestine
ERICH3	Blautia	-0.001749511	intestine
CRYZ	Komagataeibacter	-0.006570864	intestine
CRYZ	Proteiniphilum	-0.009093094	intestine
SLC44A5	Anaerostipes	0.020855027	intestine
SLC44A5	Alcaligenaceae_unclassified	0.008616337	intestine
SLC44A5	Klebsiella	0.007917799	intestine
SLC44A5	Turicibacter	-0.051147247	intestine
ACADM	Proteiniphilum	0.000168006	intestine
ST6GALNAC3	Ralstonia	3.74E-05	intestine
ST6GALNAC3	Acetobacteraceae_unclassified	0.002680806	intestine
ST6GALNAC3	Proteiniphilum	0.008020577	intestine
ST6GALNAC5	Proteiniphilum	0.002112857	intestine
PIGK	Komagataeibacter	-0.001379573	intestine
AK5	TM7x	0.031133414	intestine
AK5	Alistipes	0.008376581	intestine
AK5	Collinsella	-0.001792724	intestine
AK5	Peptostreptococcaceae_unclassified	-0.005093395	intestine
AK5	Alcaligenaceae_unclassified	0.005127546	intestine
DNAJB4	Collinsella	0.00426656	intestine
IFI44L	Anaerostipes	0.006524394	intestine
IFI44	Saccharimonadaceae	0.022133788	intestine
IFI44	Anaerostipes	0.001837916	intestine
ADGRL4	Proteiniphilum	0.004188579	intestine
ADGRL2	Ralstonia	0.005269186	intestine
TTLL7	Proteiniphilum	0.00618254	intestine
PRKACB	Desulfovibrio	-0.004267238	intestine
DNASE2B	Peptostreptococcaceae_unclassified	0.007022025	intestine
DNASE2B	Acetobacteraceae_unclassified	-0.003749572	intestine
DNASE2B	Proteiniphilum	-0.012498709	intestine
DNASE2B	Klebsiella	-0.002275219	intestine
DNASE2B	Turicibacter	0.040801493	intestine
SPATA1	X.Eubacterium._nodatum_group	0.008388528	intestine
SPATA1	Alcaligenaceae_unclassified	-0.006659922	intestine
LPAR3	Faecalitalea	-0.005118515	intestine
LPAR3	Proteiniphilum	0.001689826	intestine
MCOLN2	X.Eubacterium._nodatum_group	0.005071105	intestine
SYDE2	Alcaligenaceae_unclassified	7.41E-05	intestine
SYDE2	Klebsiella	0.001334831	intestine
CCN1	Proteiniphilum	-0.000534141	intestine
COL24A1	Acetobacteraceae_unclassified	-0.006324501	intestine
ODF2L	Proteiniphilum	0.006466695	intestine
CLCA2	X.Eubacterium._coprostanoligenes_group	0.000810067	intestine
CLCA2	Proteiniphilum	-0.002602773	intestine
CLCA1	Proteiniphilum	-0.002837759	intestine
CLCA4	Parasutterella	0.003281358	intestine
LMO4	Alistipes	-0.008207407	intestine
LMO4	X.Eubacterium._nodatum_group	-0.013581827	intestine
LMO4	Ralstonia	0.04342977	intestine
RBMXL1	Alcaligenaceae_unclassified	-0.000871869	intestine
GBP2	Proteiniphilum	-0.011717296	intestine
GBP7	Faecalibacterium	0.049050881	intestine
GBP7	Subdoligranulum	0.018076483	intestine
GBP7	Proteiniphilum	-0.005020119	intestine
GBP7	Klebsiella	-0.002923022	intestine
GBP7	Blautia	-0.00133877	intestine
GBP4	Proteiniphilum	-0.001299541	intestine
LRRC8C	Ralstonia	0.001840396	intestine
CDC7	Alcaligenaceae_unclassified	-0.000467223	intestine
BTBD8	Ralstonia	-0.009167601	intestine
BTBD8	Parvimonas	0.007375308	intestine
BTBD8	Alcaligenaceae_unclassified	-0.003171026	intestine
BTBD8	Proteiniphilum	0.005686022	intestine
BTBD8	Klebsiella	-0.004710814	intestine
GLMN	Proteiniphilum	-0.003404519	intestine
GFI1	Incertae_Sedis	0.001386615	intestine
GFI1	Collinsella	0.025136543	intestine
GFI1	Proteiniphilum	-0.003505532	intestine
GFI1	Dialister	0.008197342	intestine
RPL5	Proteiniphilum	-0.003313602	intestine
GCLM	Acetobacteraceae_unclassified	3.50E-05	intestine
GCLM	Proteiniphilum	-0.003616621	intestine
ABCA4	Solobacterium	-0.05985966	intestine
ABCA4	Acetobacteraceae_unclassified	0.005927654	intestine
SLC44A3	X.Eubacterium._coprostanoligenes_group	0.025316261	intestine
SLC44A3	X.Eubacterium._nodatum_group	-0.003108692	intestine
SLC44A3	Ralstonia	-0.065814627	intestine
SLC44A3	X.Eubacterium._hallii_group	0.039491918	intestine
SLC44A3	Pseudomonas	-0.000455382	intestine
SLC44A3	NK4A214_group	0.014198802	intestine
SLC44A3	Proteiniphilum	-0.013098504	intestine
CNN3	TM7x	0.015139077	intestine
CNN3	Komagataeibacter	-0.008322965	intestine
CNN3	Alcaligenaceae_unclassified	-0.004306126	intestine
CNN3	Proteiniphilum	-0.0009733	intestine
PTBP2	Proteiniphilum	0.000961666	intestine
DPYD	Acetobacteraceae_unclassified	0.018329477	intestine
DPYD	Proteiniphilum	-0.005922971	intestine
DPYD	Blautia	-0.002437728	intestine
PLPPR4	X.Eubacterium._nodatum_group	-0.013493441	intestine
PLPPR4	Acetobacteraceae_unclassified	0.006226852	intestine
PLPPR4	Alcaligenaceae_unclassified	0.001772261	intestine
PLPPR4	Proteiniphilum	0.016797394	intestine
PLPPR4	Blautia	-3.87E-05	intestine
PALMD	Alistipes	1.54E-05	intestine
FRRS1	Collinsella	-0.04774769	intestine
FRRS1	X.Eubacterium._nodatum_group	0.005175533	intestine
FRRS1	Faecalitalea	-0.021727198	intestine
FRRS1	Desulfovibrio	-0.000608161	intestine
FRRS1	X.Eubacterium._hallii_group	-0.028688627	intestine
FRRS1	Parvimonas	0.010550713	intestine
FRRS1	Proteiniphilum	0.002797802	intestine
AGL	X.Eubacterium._hallii_group	-0.02231217	intestine
AGL	Proteiniphilum	0.002668749	intestine
SASS6	Collinsella	0.016046918	intestine
SASS6	Proteiniphilum	-0.003045586	intestine
TRMT13	Proteiniphilum	0.00309463	intestine
LRRC39	Acetobacteraceae_unclassified	-0.007920399	intestine
LRRC39	Proteiniphilum	0.000408104	intestine
LRRC39	Alicyclobacillus	-0.003346238	intestine
CDC14A	Alistipes	0.000122816	intestine
DPH5	Proteiniphilum	-0.003593997	intestine
RNPC3	Alcaligenaceae_unclassified	0.003785381	intestine
NBPF4	Anaerostipes	-0.013051075	intestine
NBPF4	X.Eubacterium._hallii_group	-0.033006405	intestine
NBPF4	Alcaligenaceae_unclassified	-0.004248866	intestine
NBPF4	Proteiniphilum	0.008216475	intestine
NBPF4	Gluconacetobacter	0.052679681	intestine
NBPF6	Collinsella	0.001546756	intestine
NBPF6	Alcaligenaceae_unclassified	-0.004863943	intestine
HENMT1	Collinsella	-0.001379966	intestine
GPSM2	X.Eubacterium._hallii_group	-0.009172842	intestine
GPSM2	Proteiniphilum	0.000599056	intestine
ELAPOR1	Proteiniphilum	-0.002723607	intestine
PSRC1	Saccharimonadaceae	-0.02852654	intestine
SYPL2	Proteiniphilum	0.005296479	intestine
SYPL2	Alicyclobacillus	-0.007012617	intestine
GSTM2	Acetobacteraceae_unclassified	-0.007615926	intestine
GSTM1	TM7x	0.032330399	intestine
GSTM1	Pediococcus	-0.000111979	intestine
GSTM1	Proteiniphilum	-0.002523177	intestine
GSTM1	Blautia	-0.00311449	intestine
GSTM3	Pediococcus	-0.012910694	intestine
GSTM3	Peptostreptococcaceae_unclassified	-2.62E-05	intestine
GSTM3	Proteiniphilum	-0.000169144	intestine
GSTM3	Turicibacter	-0.025840597	intestine
KCNC4	Proteiniphilum	0.006531991	intestine
RBM15	Alcaligenaceae_unclassified	0.001129079	intestine
RBM15	Proteiniphilum	-0.01359809	intestine
SLC16A4	Faecalitalea	0.000185198	intestine
SLC16A4	Acetobacteraceae_unclassified	0.000239248	intestine
KCNA2	Proteiniphilum	0.001338668	intestine
CHI3L2	Proteiniphilum	0.009495231	intestine
CIMAP3	Alcaligenaceae_unclassified	0.001244997	intestine
CIMAP3	Proteiniphilum	0.00292644	intestine
OVGP1	Megasphaera	0.00327484	intestine
OVGP1	Alcaligenaceae_unclassified	7.80E-05	intestine
C1orf162	Komagataeibacter	-0.008772921	intestine
C1orf162	Proteiniphilum	-0.00483268	intestine
C1orf162	Blautia	-0.002213845	intestine
TMIGD3	Peptostreptococcaceae_unclassified	-0.000990162	intestine
TMIGD3	Ralstonia	-0.004539718	intestine
TMIGD3	Proteiniphilum	-0.002216642	intestine
ADORA3	X.Eubacterium._hallii_group	0.052044083	intestine
ADORA3	Eggerthella	0.047943865	intestine
ADORA3	Acetobacteraceae_unclassified	-0.018407677	intestine
ADORA3	Proteiniphilum	-0.010293912	intestine
INKA2	Alistipes	-0.005355977	intestine
INKA2	Romboutsia	-0.010448507	intestine
INKA2	Peptostreptococcaceae_unclassified	-0.014173678	intestine
INKA2	Acetobacteraceae_unclassified	0.008746713	intestine
INKA2	Proteiniphilum	0.002751888	intestine
DDX20	Proteiniphilum	-0.000984429	intestine
KCND3	Proteiniphilum	0.001385403	intestine
PPM1J	Saccharimonadales	0.082833087	intestine
PPM1J	Collinsella	-0.005124487	intestine
PPM1J	Proteiniphilum	0.016064963	intestine
PHTF1	X.Eubacterium._nodatum_group	-0.023267125	intestine
PHTF1	Gordonibacter	-0.005992785	intestine
PHTF1	Alcaligenaceae_unclassified	-0.000175209	intestine
PHTF1	Proteiniphilum	0.000633536	intestine
PTPN22	Proteiniphilum	-0.000530856	intestine
BCL2L15	Proteiniphilum	0.000661182	intestine
HIPK1	Proteiniphilum	0.00065283	intestine
OLFML3	Proteiniphilum	0.000332759	intestine
DENND2C	Alistipes	0.00120482	intestine
AMPD1	Proteiniphilum	0.004830852	intestine
NRAS	Proteiniphilum	0.000175689	intestine
TSPAN2	Proteiniphilum	0.001218089	intestine
VANGL1	Bifidobacterium	0.002534894	intestine
VANGL1	Alistipes	0.002444436	intestine
VANGL1	Eggerthella	-0.015585951	intestine
VANGL1	Sellimonas	-0.00364173	intestine
SLC22A15	Intestinibacter	0.034144341	intestine
SLC22A15	Alcaligenaceae_unclassified	-0.002485226	intestine
MAB21L3	Alcaligenaceae_unclassified	0.000884759	intestine
MAB21L3	Proteiniphilum	0.007457598	intestine
IGSF3	Proteiniphilum	0.004919792	intestine
CD101	Alistipes	-0.004983567	intestine
CD101	Haemophilus	0.009571707	intestine
TRIM45	Acetobacteraceae_unclassified	0.009050161	intestine
TRIM45	Proteiniphilum	0.008629623	intestine
TRIM45	Blautia	-0.000358956	intestine
TENT5C	Alcaligenaceae_unclassified	-0.002821456	intestine
HSD3B2	Proteiniphilum	0.002540442	intestine
PHGDH	Klebsiella	-0.003705698	intestine
HMGCS2	NK4A214_group	0.00737379	intestine
HMGCS2	Proteiniphilum	0.003254228	intestine
REG4	Proteiniphilum	-0.001404216	intestine
NBPF8	Proteiniphilum	0.002203825	intestine
NBPF8	Prevotella	0.011007447	intestine
NBPF26	Peptostreptococcaceae_unclassified	-0.01445355	intestine
NBPF26	Proteiniphilum	-0.005223866	intestine
FAM72B	Fusicatenibacter	0.009987493	intestine
FAM72B	Proteiniphilum	-0.001335464	intestine
FAM72B	Klebsiella	0.000677109	intestine
SRGAP2C	Alistipes	-7.80E-05	intestine
SRGAP2C	Klebsiella	-0.004287308	intestine
NBPF15	Klebsiella	0.003896383	intestine
SRGAP2B	Alistipes	-0.004784919	intestine
SRGAP2B	Acetobacteraceae_unclassified	0.000436669	intestine
SRGAP2B	Proteiniphilum	0.001198091	intestine
NBPF20	Parasutterella	-0.00572201	intestine
NBPF20	Proteiniphilum	0.003372238	intestine
GPR89A	Collinsella	-0.000520022	intestine
GPR89A	Komagataeibacter	-0.000144095	intestine
GPR89A	Alcaligenaceae_unclassified	0.005514578	intestine
PDZK1	Alcaligenaceae_unclassified	0.006369828	intestine
PDZK1	Proteiniphilum	0.003876051	intestine
CD160	Blautia	-0.001005499	intestine
NUDT17	Alistipes	0.000605518	intestine
NUDT17	Proteiniphilum	0.001715754	intestine
ANKRD35	Parasutterella	0.002671408	intestine
ITGA10	TM7x	-0.023656813	intestine
ITGA10	Proteiniphilum	-0.005450264	intestine
ANKRD34A	Komagataeibacter	0.009963481	intestine
ANKRD34A	Alcaligenaceae_unclassified	0.006990256	intestine
POLR3GL	Subdoligranulum	0.000242802	intestine
POLR3GL	Proteiniphilum	-0.00899612	intestine
POLR3GL	Prevotella	-0.030227694	intestine
POLR3GL	Klebsiella	-0.001328835	intestine
TXNIP	Parasutterella	0.006509154	intestine
TXNIP	Ralstonia	-0.009905882	intestine
TXNIP	X.Eubacterium._hallii_group	0.041628881	intestine
TXNIP	Proteiniphilum	-0.010919663	intestine
NBPF10	Anaerostipes	0.052607428	intestine
NBPF10	Alistipes	0.003929178	intestine
NBPF10	Ralstonia	-0.005558662	intestine
NBPF10	X.Eubacterium._hallii_group	0.025314678	intestine
NBPF10	Alicyclobacillus	-0.028442883	intestine
NOTCH2NLA	Ralstonia	-0.03812645	intestine
NOTCH2NLA	Acetobacteraceae_unclassified	-0.003392764	intestine
NOTCH2NLA	Proteiniphilum	-0.002230754	intestine
NBPF12	Subdoligranulum	-0.00435452	intestine
NBPF12	Proteiniphilum	0.003642455	intestine
PRKAB2	Proteiniphilum	0.000899807	intestine
FMO5	Alistipes	0.008093902	intestine
FMO5	Alcaligenaceae_unclassified	0.001128661	intestine
ACP6	X.Eubacterium._coprostanoligenes_group	0.011052179	intestine
ACP6	Proteiniphilum	-0.000113237	intestine
ACP6	Sellimonas	0.007097861	intestine
GJA5	Proteiniphilum	-0.000711018	intestine
GPR89B	Pediococcus	-0.001628538	intestine
GPR89B	Acetobacteraceae_unclassified	0.007530686	intestine
GPR89B	NK4A214_group	-0.001542683	intestine
GPR89B	Blautia	-0.004595075	intestine
NBPF11	Collinsella	-0.000480651	intestine
NBPF11	X.Eubacterium._nodatum_group	0.007055064	intestine
NBPF11	Proteiniphilum	0.009328432	intestine
NBPF14	Actinomyces	-0.009112119	intestine
NOTCH2NLB	Collinsella	0.011514075	intestine
NOTCH2NLB	Acetobacteraceae_unclassified	0.019054701	intestine
NOTCH2NLB	NK4A214_group	-0.02626598	intestine
NOTCH2NLB	Proteiniphilum	-0.008890849	intestine
NOTCH2NLC	Acetobacteraceae_unclassified	0.006839292	intestine
NOTCH2NLC	Proteiniphilum	0.002201167	intestine
NBPF19	Acetobacteraceae_unclassified	0.009848927	intestine
NBPF19	Proteiniphilum	0.005626687	intestine
LOC124904409	Anaerostipes	0.032544951	intestine
LOC124904409	Proteiniphilum	-0.003022155	intestine
FCGR1A	Alistipes	0.001725952	intestine
FCGR1A	Collinsella	-0.002610032	intestine
H4C15	Gordonibacter	-0.010736435	intestine
H2BC21	X.Eubacterium._nodatum_group	0.003872262	intestine
H2AC20	Actinomyces	0.062109494	intestine
H2AC20	Peptostreptococcaceae_unclassified	-0.002667213	intestine
H2AC20	Subdoligranulum	0.004714088	intestine
H2AC20	Alcaligenaceae_unclassified	0.001489505	intestine
H2AC20	Proteiniphilum	-0.005434738	intestine
H2AC20	Klebsiella	-0.001543369	intestine
BOLA1	Alcaligenaceae_unclassified	-0.001664704	intestine
BOLA1	Proteiniphilum	-0.000366014	intestine
BOLA1	Klebsiella	-0.000602935	intestine
SV2A	Proteiniphilum	-0.001681598	intestine
CA14	Acetobacteraceae_unclassified	-0.000706414	intestine
APH1A	Proteiniphilum	-0.001212381	intestine
CIART	Alistipes	-0.001326739	intestine
CIART	Romboutsia	0.010973055	intestine
CIART	Alcaligenaceae_unclassified	-0.002821864	intestine
MRPS21	Acetobacteraceae_unclassified	-0.000717295	intestine
TARS2	Proteiniphilum	-0.005197758	intestine
ECM1	Collinsella	-0.00596419	intestine
ECM1	Proteiniphilum	0.00814025	intestine
HORMAD1	Family_XIII_AD3011_group	-0.001688208	intestine
HORMAD1	Proteiniphilum	-0.012182465	intestine
CTSS	Proteiniphilum	-0.000152539	intestine
CERS2	Proteiniphilum	0.000814178	intestine
ANXA9	Proteiniphilum	-0.00513799	intestine
MINDY1	Enterococcus	0.024564878	intestine
MINDY1	Proteiniphilum	0.001788109	intestine
BNIPL	Alistipes	1.79E-05	intestine
BNIPL	Komagataeibacter	0.004361775	intestine
BNIPL	Acetobacteraceae_unclassified	-0.001672525	intestine
BNIPL	Alcaligenaceae_unclassified	0.001592921	intestine
C1orf56	Collinsella	0.011340278	intestine
C1orf56	Komagataeibacter	-0.0001243	intestine
C1orf56	Proteiniphilum	-0.008303588	intestine
MLLT11	Proteiniphilum	0.004759326	intestine
TNFAIP8L2	Proteiniphilum	-0.002835852	intestine
PIP5K1A	Proteiniphilum	-0.001233765	intestine
CGN	Alcaligenaceae_unclassified	0.000382888	intestine
CGN	Proteiniphilum	0.000902302	intestine
CELF3	Alcaligenaceae_unclassified	0.003522076	intestine
CELF3	Proteiniphilum	0.008579353	intestine
OAZ3	Alcaligenaceae_unclassified	-0.001310604	intestine
TDRKH	Christensenellaceae_R.7_group	0.005567424	intestine
TDRKH	Alistipes	0.002287816	intestine
TDRKH	Acetobacteraceae_unclassified	0.003237108	intestine
TDRKH	Proteiniphilum	-0.003995324	intestine
RORC	Proteiniphilum	0.002685513	intestine
C2CD4D	Komagataeibacter	-0.020390237	intestine
C2CD4D	Alcaligenaceae_unclassified	2.96E-06	intestine
THEM4	Acetobacteraceae_unclassified	0.004392748	intestine
S100A10	Acetobacteraceae_unclassified	-0.000142426	intestine
TCHH	Blautia	-0.000439938	intestine
S100A9	Proteiniphilum	-0.005139793	intestine
S100A12	Proteiniphilum	-0.002217939	intestine
S100A8	Acetobacteraceae_unclassified	-0.001891588	intestine
S100A8	Proteiniphilum	-7.75E-05	intestine
S100A6	Proteiniphilum	0.000121918	intestine
S100A4	Pediococcus	-0.015790467	intestine
S100A4	Desulfovibrio	0.001107381	intestine
S100A4	Proteiniphilum	-0.005491417	intestine
S100A2	Abiotrophia	0.020160373	intestine
S100A14	Alcaligenaceae_unclassified	-0.000276727	intestine
S100A14	Proteiniphilum	0.005439726	intestine
S100A13	Acetobacteraceae_unclassified	-0.000584932	intestine
S100A13	Alcaligenaceae_unclassified	0.002716644	intestine
S100A13	Proteiniphilum	-0.002147966	intestine
S100A1	X.Eubacterium._coprostanoligenes_group	0.003108723	intestine
S100A1	Acetobacteraceae_unclassified	-0.001978617	intestine
S100A1	Proteiniphilum	-0.006301345	intestine
SNAPIN	Proteiniphilum	0.002592381	intestine
ILF2	Proteiniphilum	-0.004036089	intestine
JTB	Proteiniphilum	-0.004513583	intestine
RAB13	Alcaligenaceae_unclassified	0.002424767	intestine
RAB13	Proteiniphilum	-0.00850949	intestine
SHE	Proteiniphilum	0.000116356	intestine
TDRD10	Anaerostipes	-0.010427816	intestine
TDRD10	Alicyclobacillus	0.008999378	intestine
CHRNB2	Romboutsia	-0.014762279	intestine
CHRNB2	Peptostreptococcaceae_unclassified	-0.009186935	intestine
CHRNB2	Turicibacter	-0.029286129	intestine
DCST2	Peptostreptococcaceae_unclassified	0.004000218	intestine
DCST2	Turicibacter	0.00047845	intestine
EFNA1	Blautia	-2.26E-05	intestine
SLC50A1	Pediococcus	0.002960902	intestine
SLC50A1	Acetobacteraceae_unclassified	-0.003664071	intestine
SLC50A1	Proteiniphilum	-0.001930472	intestine
ENTREP3	Proteiniphilum	-0.001637708	intestine
SCAMP3	Ralstonia	0.009155569	intestine
SCAMP3	Acetobacteraceae_unclassified	-0.003667577	intestine
HCN3	Proteiniphilum	-0.003568862	intestine
PKLR	Alcaligenaceae_unclassified	0.004625015	intestine
PKLR	Proteiniphilum	0.001303018	intestine
MSTO1	Eggerthella	0.021096999	intestine
RIT1	Acetobacteraceae_unclassified	0.006372406	intestine
RIT1	Proteiniphilum	0.002001078	intestine
RXFP4	Fusicatenibacter	-0.011711371	intestine
RXFP4	X.Eubacterium._coprostanoligenes_group	-0.004011177	intestine
RXFP4	Peptostreptococcaceae_unclassified	-0.000717229	intestine
RAB25	Proteiniphilum	-0.002295226	intestine
MEX3A	Fusicatenibacter	-0.001717067	intestine
MEX3A	Lactobacillales_unclassified	-0.074903986	intestine
LMNA	Proteiniphilum	0.002747156	intestine
PMF1	Proteiniphilum	0.007901596	intestine
PAQR6	Alcaligenaceae_unclassified	-0.002965985	intestine
PAQR6	Proteiniphilum	0.006780726	intestine
TMEM79	X.Eubacterium._nodatum_group	-0.039862941	intestine
TMEM79	Acetobacteraceae_unclassified	0.006977019	intestine
TMEM79	Proteiniphilum	0.004210184	intestine
MEF2D	Gordonibacter	0.007909264	intestine
TTC24	Peptostreptococcaceae_unclassified	-0.00200918	intestine
HAPLN2	Proteiniphilum	-0.001320999	intestine
HAPLN2	Turicibacter	-0.03258207	intestine
BCAN	Erysipelatoclostridium	0.034756928	intestine
BCAN	Fusicatenibacter	0.014439626	intestine
BCAN	X.Eubacterium._nodatum_group	0.002104501	intestine
BCAN	Ralstonia	-0.031711937	intestine
CRABP2	Alcaligenaceae_unclassified	0.004449618	intestine
MRPL24	Proteiniphilum	-0.002147198	intestine
NTRK1	Gordonibacter	-0.016139316	intestine
NTRK1	Dialister	0.000829122	intestine
NTRK1	Haemophilus	0.011012001	intestine
PEAR1	Proteiniphilum	0.005428892	intestine
FCRL4	X.Eubacterium._nodatum_group	0.016695062	intestine
FCRL4	Komagataeibacter	0.012242091	intestine
FCRL4	Peptostreptococcaceae_unclassified	-0.001002996	intestine
FCRL4	Proteiniphilum	0.003456131	intestine
FCRL3	X.Eubacterium._coprostanoligenes_group	0.001598245	intestine
FCRL3	Dialister	0.006375784	intestine
FCRL1	Alistipes	0.001250042	intestine
FCRL1	X.Eubacterium._coprostanoligenes_group	0.005118572	intestine
FCRL1	Proteiniphilum	-0.00606688	intestine
CD1D	Proteiniphilum	-0.00059819	intestine
CD1D	Blautia	-0.001603485	intestine
CD1A	Komagataeibacter	-0.007634011	intestine
CD1A	uncultured_Ruminococcaceae	0.001143243	intestine
CD1C	Christensenellaceae_R.7_group	0.005033625	intestine
CD1C	Alistipes	0.005440997	intestine
CD1E	Family_XIII_AD3011_group	0.008507294	intestine
CD1E	Acetobacteraceae_unclassified	-0.014294349	intestine
CD1E	uncultured_Ruminococcaceae	0.002909889	intestine
MNDA	Alcaligenaceae_unclassified	-0.002913695	intestine
MNDA	Proteiniphilum	-0.003278722	intestine
PYHIN1	Komagataeibacter	0.011138492	intestine
PYHIN1	Alcaligenaceae_unclassified	5.07E-08	intestine
PYHIN1	Proteiniphilum	0.004165873	intestine
AIM2	Alistipes	0.001234303	intestine
AIM2	Eggerthella	4.28E-05	intestine
AIM2	Acetobacteraceae_unclassified	-0.000949306	intestine
CADM3	Proteiniphilum	-0.002011981	intestine
FCER1A	Family_XIII_AD3011_group	0.012820404	intestine
FCER1A	X.Eubacterium._nodatum_group	-0.008294665	intestine
FCRL6	Komagataeibacter	0.008854211	intestine
FCRL6	Alcaligenaceae_unclassified	-0.000598575	intestine
IGSF9	Proteiniphilum	0.002279117	intestine
KCNJ10	Proteiniphilum	0.001713442	intestine
IGSF8	Faecalibacterium	0.03360285	intestine
IGSF8	Alcaligenaceae_unclassified	-0.001130096	intestine
CASQ1	Proteiniphilum	-0.003275223	intestine
VANGL2	Proteiniphilum	0.001170136	intestine
SLAMF6	Proteiniphilum	-0.001227606	intestine
SLAMF1	Alcaligenaceae_unclassified	-0.003225255	intestine
CD48	Eggerthella	0.00987596	intestine
CD48	Proteiniphilum	-0.001500281	intestine
LOC124904439	X.Eubacterium._coprostanoligenes_group	-0.008877375	intestine
SLAMF7	Proteiniphilum	0.003418097	intestine
CD244	Acetobacteraceae_unclassified	4.15E-05	intestine
ITLN1	Proteiniphilum	-0.002698324	intestine
ITLN2	Proteiniphilum	-0.006127709	intestine
ITLN2	Klebsiella	-0.001674757	intestine
NECTIN4	Proteiniphilum	-0.00081258	intestine
KLHDC9	Alicyclobacillus	0.007655811	intestine
USP21	Proteiniphilum	-0.000613533	intestine
B4GALT3	Komagataeibacter	-0.006945047	intestine
B4GALT3	Proteiniphilum	-0.005707723	intestine
ADAMTS4	Proteiniphilum	0.002153512	intestine
FCER1G	Blautia	-0.000570107	intestine
NR1I3	X.Eubacterium._nodatum_group	-0.005130302	intestine
NR1I3	Blautia	-0.000588576	intestine
PCP4L1	Proteiniphilum	0.002089217	intestine
MPZ	Alcaligenaceae_unclassified	-0.001899117	intestine
FCGR2A	Alistipes	0.000822894	intestine
FCGR2A	Komagataeibacter	-0.00706024	intestine
FCGR2A	Proteiniphilum	-0.007159929	intestine
HSPA6	Proteiniphilum	-0.007346945	intestine
FCGR3A	Collinsella	-0.0036613	intestine
FCGR3A	X.Eubacterium._hallii_group	-0.006091166	intestine
FCGR3A	Acetobacteraceae_unclassified	0.011206349	intestine
FCGR3A	Alcaligenaceae_unclassified	-0.006073267	intestine
FCGR3B	Proteiniphilum	-0.000100402	intestine
FCGR2B	Alistipes	0.005306305	intestine
FCGR2B	Komagataeibacter	-0.000158365	intestine
FCGR2B	Acetobacteraceae_unclassified	-0.007480481	intestine
FCGR2B	Proteiniphilum	-0.020524898	intestine
FCRLB	Saccharimonadaceae	-0.016417731	intestine
FCRLB	Saccharimonadales	-0.181430299	intestine
FCRLB	Parasutterella	0.00930076	intestine
FCRLB	uncultured_Ruminococcaceae	0.001083507	intestine
FCRLB	Prevotella	0.091939152	intestine
OLFML2B	Alcaligenaceae_unclassified	0.007289284	intestine
OLFML2B	Proteiniphilum	0.000408147	intestine
NOS1AP	Parasutterella	0.003194818	intestine
C1orf226	Alistipes	-0.000390655	intestine
C1orf226	Komagataeibacter	0.014239923	intestine
HSD17B7	Proteiniphilum	0.007041043	intestine
RGS4	Alistipes	0.000355974	intestine
RGS4	Proteiniphilum	-0.003920785	intestine
RGS5	Alcaligenaceae_unclassified	0.005455804	intestine
PBX1	Proteiniphilum	0.003872421	intestine
LMX1A	Anaerostipes	0.007797318	intestine
LMX1A	uncultured_Ruminococcaceae	0.004016382	intestine
LMX1A	Proteiniphilum	-0.006470565	intestine
RXRG	Pediococcus	-0.043186474	intestine
RXRG	Alcaligenaceae_unclassified	0.002142334	intestine
FAM78B	Alistipes	0.000459887	intestine
FAM78B	Peptostreptococcaceae_unclassified	-0.00169053	intestine
FAM78B	Proteiniphilum	-0.005068544	intestine
TADA1	Anaerostipes	-0.000579341	intestine
TADA1	Komagataeibacter	0.01052461	intestine
TADA1	Proteiniphilum	0.015577556	intestine
ILDR2	Gordonibacter	0.004761251	intestine
ILDR2	Desulfovibrio	-0.003209361	intestine
ILDR2	Gluconobacter	-0.024190743	intestine
ILDR2	Proteiniphilum	-0.000684532	intestine
STYXL2	Saccharimonadaceae	0.032037485	intestine
STYXL2	Proteiniphilum	0.009769057	intestine
ADCY10	X.Eubacterium._coprostanoligenes_group	-0.009569108	intestine
ADCY10	Faecalitalea	0.011935892	intestine
TIPRL	Proteiniphilum	0.006444547	intestine
TBX19	Acetobacteraceae_unclassified	0.005661824	intestine
XCL2	Collinsella	0.007074309	intestine
XCL2	Proteiniphilum	-0.007320622	intestine
XCL2	Klebsiella	-0.00091761	intestine
XCL1	Peptostreptococcus	0.01781359	intestine
NME7	Blautia	0.000990331	intestine
SLC19A2	Alcaligenaceae_unclassified	-0.00546258	intestine
F5	Alcaligenaceae_unclassified	-0.000804194	intestine
SELL	Alcaligenaceae_unclassified	-0.002984383	intestine
SELL	Proteiniphilum	-0.004729813	intestine
METTL18	Collinsella	0.012353147	intestine
METTL18	X.Eubacterium._hallii_group	0.03232483	intestine
METTL18	Pseudomonas	-0.007943323	intestine
METTL18	Acetobacteraceae_unclassified	-0.000167924	intestine
METTL18	Alcaligenaceae_unclassified	-0.004025105	intestine
PRRX1	Proteiniphilum	0.002627261	intestine
FMO3	Acetobacteraceae_unclassified	0.007080868	intestine
FMO2	Proteiniphilum	-0.005902951	intestine
FMO1	Comamonas	-0.006301144	intestine
FMO1	Ralstonia	0.006950213	intestine
FMO1	Alcaligenaceae_unclassified	0.005732892	intestine
FMO1	Proteiniphilum	-0.003049173	intestine
FMO4	Proteiniphilum	0.00456369	intestine
VAMP4	Proteiniphilum	0.001276186	intestine
DNM3	Proteiniphilum	-0.000195079	intestine
C1orf105	X.Eubacterium._nodatum_group	-0.00020786	intestine
FASLG	Alistipes	-0.00612784	intestine
FASLG	Komagataeibacter	0.002855983	intestine
FASLG	Acetobacteraceae_unclassified	0.015453422	intestine
FASLG	Alcaligenaceae_unclassified	-0.006302367	intestine
TNFSF18	Alcaligenaceae_unclassified	0.005120686	intestine
TNFSF18	Klebsiella	0.006472871	intestine
TNFSF4	Proteiniphilum	-0.006957446	intestine
ANKRD45	Alcaligenaceae_unclassified	-0.005172445	intestine
ANKRD45	Proteiniphilum	0.000683904	intestine
ANKRD45	Prevotella	0.007967501	intestine
ANKRD45	Haemophilus	0.03247151	intestine
CENPL	UBA1819	-0.020047155	intestine
CENPL	Alcaligenaceae_unclassified	0.001250966	intestine
CENPL	Proteiniphilum	0.001890731	intestine
CENPL	Klebsiella	0.00496208	intestine
TNN	Acetobacteraceae_unclassified	-0.008045153	intestine
TNN	Alcaligenaceae_unclassified	0.000855174	intestine
TNN	Proteiniphilum	-0.003069665	intestine
TNR	X.Eubacterium._nodatum_group	-6.17E-05	intestine
TNR	Ralstonia	-0.041667056	intestine
TNR	Gluconobacter	-0.095250303	intestine
ASTN1	Collinsella	-0.005774639	intestine
ASTN1	Acetobacteraceae_unclassified	-0.006019814	intestine
ASTN1	Proteiniphilum	0.011463512	intestine
BRINP2	Peptostreptococcaceae_unclassified	-0.01822174	intestine
BRINP2	Alcaligenaceae_unclassified	0.001593779	intestine
BRINP2	Blautia	-0.001317556	intestine
RALGPS2	Fusicatenibacter	-0.027559563	intestine
ABL2	Romboutsia	-0.005354696	intestine
AXDND1	Alcaligenaceae_unclassified	-0.004389779	intestine
TDRD5	Acetobacteraceae_unclassified	-0.017307522	intestine
TDRD5	Alcaligenaceae_unclassified	-0.001918734	intestine
TOR1AIP2	Proteiniphilum	-0.000453352	intestine
LHX4	Proteiniphilum	0.008555247	intestine
ACBD6	Proteiniphilum	-0.000383223	intestine
XPR1	Acetobacteraceae_unclassified	0.002274845	intestine
KIAA1614	Proteiniphilum	0.004963467	intestine
STX6	Ralstonia	-0.005160824	intestine
STX6	Alcaligenaceae_unclassified	-0.007086623	intestine
STX6	Proteiniphilum	-0.001298386	intestine
STX6	Klebsiella	-0.00861797	intestine
MR1	Acetobacteraceae_unclassified	0.00133521	intestine
MR1	Blautia	-0.001485894	intestine
IER5	TM7x	0.000605258	intestine
IER5	Proteiniphilum	-0.005297717	intestine
CACNA1E	X.Eubacterium._nodatum_group	0.019425921	intestine
CACNA1E	Proteiniphilum	5.00E-05	intestine
GLUL	Proteiniphilum	-0.007967304	intestine
RNASEL	Komagataeibacter	0.003116875	intestine
NMNAT2	Proteiniphilum	-0.005447983	intestine
APOBEC4	Alistipes	-0.001081665	intestine
APOBEC4	Peptostreptococcaceae_unclassified	-0.014776396	intestine
APOBEC4	Alicyclobacillus	-0.019541899	intestine
APOBEC4	Turicibacter	-0.008058783	intestine
COLGALT2	Actinomyces	0.065498612	intestine
COLGALT2	Peptostreptococcaceae_unclassified	-0.015102742	intestine
COLGALT2	Acetobacteraceae_unclassified	0.012312477	intestine
COLGALT2	Proteiniphilum	0.002231927	intestine
COLGALT2	Blautia	-0.000726333	intestine
C1orf21	Alcaligenaceae_unclassified	0.006773002	intestine
C1orf21	Proteiniphilum	-0.003990344	intestine
RNF2	Proteiniphilum	0.000920887	intestine
TRMT1L	Proteiniphilum	-0.002250861	intestine
IVNS1ABP	Collinsella	-0.00448129	intestine
IVNS1ABP	X.Eubacterium._nodatum_group	0.007481314	intestine
PTGS2	Alistipes	0.002148293	intestine
PLA2G4A	Peptostreptococcaceae_unclassified	-0.004342006	intestine
PLA2G4A	Proteiniphilum	-0.004973618	intestine
BRINP3	Parasutterella	0.000910585	intestine
RGS18	Proteiniphilum	-0.003179868	intestine
RGS18	Blautia	-0.000602568	intestine
RGS1	Blautia	-0.000631576	intestine
B3GALT2	Desulfovibrio	0.007164596	intestine
B3GALT2	Acetobacteraceae_unclassified	0.002344406	intestine
ASPM	Proteiniphilum	0.003033025	intestine
ZBTB41	Proteiniphilum	0.001087054	intestine
ZBTB41	Klebsiella	0.000670298	intestine
C1orf53	Proteiniphilum	0.001035215	intestine
CAMSAP2	Proteiniphilum	-0.004391058	intestine
INAVA	Alcaligenaceae_unclassified	0.004156059	intestine
KIF21B	Incertae_Sedis	-0.001600357	intestine
KIF21B	Gordonibacter	-0.001951132	intestine
KIF21B	Ralstonia	0.021030826	intestine
PKP1	X.Eubacterium._coprostanoligenes_group	0.015879108	intestine
PKP1	X.Eubacterium._nodatum_group	-0.000712145	intestine
PKP1	uncultured_Ruminococcaceae	0.00631095	intestine
LAD1	Enterococcus	0.00218308	intestine
LAD1	Proteiniphilum	0.010950908	intestine
PHLDA3	Parasutterella	0.002748716	intestine
CSRP1	Gordonibacter	0.005570707	intestine
NAV1	X.Eubacterium._hallii_group	-0.016408489	intestine
NAV1	Proteiniphilum	0.006082387	intestine
SHISA4	Dialister	0.011006054	intestine
LMOD1	Proteiniphilum	0.000473546	intestine
TIMM17A	NK4A214_group	-0.000728313	intestine
ARL8A	Alcaligenaceae_unclassified	-0.002609983	intestine
PTPN7	Komagataeibacter	0.00313582	intestine
LGR6	Komagataeibacter	-0.005261132	intestine
LGR6	Proteiniphilum	-0.00520395	intestine
PPFIA4	Acetobacteraceae_unclassified	0.014006093	intestine
PPFIA4	Proteiniphilum	0.005555161	intestine
ADORA1	Ralstonia	0.023231319	intestine
ADORA1	Blautia	-2.12E-05	intestine
CHI3L1	Proteiniphilum	0.003709349	intestine
CHIT1	Komagataeibacter	-0.013959862	intestine
CHIT1	Proteiniphilum	0.004693245	intestine
CHIT1	Haemophilus	0.009556975	intestine
BTG2	Proteiniphilum	-0.000274149	intestine
FMOD	Proteiniphilum	-0.001875606	intestine
ZBED6	Faecalitalea	8.13E-05	intestine
ETNK2	Proteiniphilum	9.70E-05	intestine
REN	Collinsella	0.003101511	intestine
REN	Ralstonia	0.059312918	intestine
REN	Alcaligenaceae_unclassified	0.004016508	intestine
KISS1	Family_XIII_AD3011_group	-0.001781693	intestine
KISS1	Anaerostipes	-0.031720286	intestine
KISS1	Komagataeibacter	0.005760949	intestine
KISS1	Peptostreptococcaceae_unclassified	-0.008466035	intestine
KISS1	Enterococcus	0.028269661	intestine
KISS1	uncultured_Ruminococcaceae	-0.007885146	intestine
KISS1	Proteiniphilum	0.000141905	intestine
KISS1	Turicibacter	-0.023464343	intestine
LOC124904584	X.Eubacterium._nodatum_group	0.014663787	intestine
LOC124904584	Eggerthella	4.57E-05	intestine
LOC124904584	Acetobacteraceae_unclassified	-0.013700609	intestine
LOC124904584	Proteiniphilum	-0.011707433	intestine
NFASC	Proteiniphilum	-0.001293527	intestine
CNTN2	uncultured_Ruminococcaceae	-0.004747941	intestine
CNTN2	Proteiniphilum	0.003147192	intestine
CNTN2	Turicibacter	-0.000786043	intestine
DSTYK	Alistipes	-0.000344626	intestine
DSTYK	Komagataeibacter	0.016958028	intestine
DSTYK	Proteiniphilum	0.000673498	intestine
TMCC2	Alcaligenaceae_unclassified	-0.000123351	intestine
TMCC2	Proteiniphilum	0.00523897	intestine
NUAK2	Proteiniphilum	-0.00117328	intestine
KLHDC8A	Peptostreptococcaceae_unclassified	-9.91E-05	intestine
BLACAT1	Alcaligenaceae_unclassified	-0.003443912	intestine
BLACAT1	Proteiniphilum	0.000450978	intestine
CDK18	Alcaligenaceae_unclassified	-0.001473746	intestine
MFSD4A	X.Eubacterium._coprostanoligenes_group	0.000941248	intestine
MFSD4A	Klebsiella	0.003050873	intestine
RAB7B	X.Eubacterium._nodatum_group	-0.007871122	intestine
RAB7B	Proteiniphilum	0.008305595	intestine
CTSE	Acetobacteraceae_unclassified	0.00449048	intestine
CTSE	Proteiniphilum	0.002313389	intestine
AVPR1B	Proteiniphilum	0.001109471	intestine
FAM72A	Family_XIII_AD3011_group	0.000830141	intestine
FAM72A	Komagataeibacter	-0.009905212	intestine
FAM72A	Acetobacteraceae_unclassified	-0.004857998	intestine
FAM72A	uncultured_Ruminococcaceae	0.000809346	intestine
SRGAP2	Proteiniphilum	0.002359526	intestine
IKBKE	Proteiniphilum	0.002805145	intestine
MAPKAPK2	Romboutsia	-0.005345375	intestine
IL10	X.Eubacterium._nodatum_group	0.011870351	intestine
FCMR	X.Eubacterium._nodatum_group	0.006923995	intestine
FCMR	Proteiniphilum	-0.002193574	intestine
PIGR	Proteiniphilum	-0.0041484	intestine
FCAMR	Alcaligenaceae_unclassified	-0.003472948	intestine
C1orf116	Proteiniphilum	0.004428045	intestine
PFKFB2	Proteiniphilum	0.002601443	intestine
C4BPA	Alistipes	0.002366977	intestine
CR1	Proteiniphilum	-0.001511624	intestine
LAMB3	Alcaligenaceae_unclassified	0.000747813	intestine
G0S2	Alistipes	0.001717195	intestine
G0S2	Proteiniphilum	-0.003303024	intestine
HSD11B1	Alistipes	0.004026289	intestine
TRAF3IP3	Komagataeibacter	0.001183566	intestine
SERTAD4	Proteiniphilum	-0.000324182	intestine
HHAT	Bacteroides	-0.01319024	intestine
KCNH1	Komagataeibacter	-0.002893222	intestine
KCNH1	Gordonibacter	-0.001167149	intestine
SLC30A1	Proteiniphilum	0.002374959	intestine
NEK2	Proteiniphilum	0.004641469	intestine
LPGAT1	Incertae_Sedis	-0.007340965	intestine
LPGAT1	Acetobacteraceae_unclassified	0.002931933	intestine
LPGAT1	Proteiniphilum	0.003345567	intestine
DTL	X.Eubacterium._nodatum_group	-0.005899612	intestine
DTL	uncultured_Ruminococcaceae	3.42E-05	intestine
DTL	Alcaligenaceae_unclassified	-0.003889709	intestine
DTL	Proteiniphilum	-0.00208053	intestine
PACC1	Proteiniphilum	0.00395341	intestine
BATF3	Alistipes	-0.006664753	intestine
BATF3	Peptostreptococcaceae_unclassified	0.002097864	intestine
NSL1	Peptostreptococcaceae_unclassified	0.010941668	intestine
NSL1	Turicibacter	0.009257919	intestine
TATDN3	Peptostreptococcaceae_unclassified	-0.004514856	intestine
TATDN3	Proteiniphilum	-0.003533544	intestine
TATDN3	Sellimonas	-0.010076187	intestine
FLVCR1	Proteiniphilum	0.003091268	intestine
VASH2	Gordonibacter	-0.007810616	intestine
VASH2	Peptostreptococcaceae_unclassified	0.00910265	intestine
VASH2	X.Eubacterium._hallii_group	-0.013096741	intestine
VASH2	Proteiniphilum	0.011454045	intestine
CENPF	Proteiniphilum	0.001277246	intestine
KCNK2	Proteiniphilum	0.00875258	intestine
KCNK2	Haemophilus	0.081575334	intestine
GPATCH2	Christensenellaceae_R.7_group	-0.001629081	intestine
GPATCH2	Alistipes	-2.27E-05	intestine
GPATCH2	Proteiniphilum	0.011919863	intestine
SPATA17	Actinomyces	-0.036021846	intestine
SPATA17	X.Eubacterium._coprostanoligenes_group	0.014028834	intestine
SPATA17	X.Eubacterium._nodatum_group	-0.000348564	intestine
SPATA17	Parasutterella	0.001579292	intestine
SPATA17	uncultured_Ruminococcaceae	0.00112329	intestine
SPATA17	Alcaligenaceae_unclassified	-0.004791181	intestine
RRP15	Proteiniphilum	-0.005035094	intestine
LYPLAL1	Anaerostipes	0.008500436	intestine
SLC30A10	Alicyclobacillus	0.011040407	intestine
SLC30A10	Turicibacter	-0.014945723	intestine
MARK1	Proteiniphilum	0.000379691	intestine
MTARC2	Proteiniphilum	-0.001335626	intestine
MTARC1	X.Eubacterium._coprostanoligenes_group	0.011191564	intestine
MTARC1	Proteiniphilum	-0.005733827	intestine
HLX	Proteiniphilum	-0.001183363	intestine
DUSP10	Peptostreptococcaceae_unclassified	-0.00455552	intestine
DUSP10	Alcaligenaceae_unclassified	-0.004902746	intestine
AIDA	Komagataeibacter	-0.010487474	intestine
AIDA	Proteiniphilum	-0.002884756	intestine
FAM177B	Alistipes	0.001288162	intestine
FAM177B	Proteiniphilum	-0.000161219	intestine
DISP1	Klebsiella	0.001586517	intestine
TLR5	Komagataeibacter	-0.01101006	intestine
TLR5	Proteiniphilum	-0.003186562	intestine
SUSD4	Enterococcus	0.022215647	intestine
SUSD4	Proteiniphilum	0.004623392	intestine
FBXO28	Alcaligenaceae_unclassified	-0.000209415	intestine
DEGS1	X.Eubacterium._nodatum_group	0.001282454	intestine
NVL	Parvimonas	0.008960903	intestine
NVL	Proteiniphilum	0.00511982	intestine
NVL	Alicyclobacillus	0.008970086	intestine
CNIH3	Alistipes	0.004603528	intestine
DNAH14	Alistipes	-0.004336475	intestine
DNAH14	Komagataeibacter	0.010768171	intestine
DNAH14	Acetobacteraceae_unclassified	0.013472635	intestine
DNAH14	Proteiniphilum	0.001380948	intestine
EPHX1	Komagataeibacter	-0.010633574	intestine
EPHX1	Faecalitalea	-0.022063672	intestine
EPHX1	Dialister	0.016078604	intestine
LEFTY1	Alcaligenaceae_unclassified	-0.000241602	intestine
LEFTY2	Ralstonia	-0.001694609	intestine
LEFTY2	X.Eubacterium._hallii_group	0.007899249	intestine
LEFTY2	Acetobacteraceae_unclassified	-0.000263558	intestine
MIXL1	Solobacterium	0.018156872	intestine
MIXL1	Acetobacteraceae_unclassified	-0.000602963	intestine
MIXL1	Alcaligenaceae_unclassified	-0.001423049	intestine
LIN9	Acetobacteraceae_unclassified	0.011274725	intestine
LIN9	Alcaligenaceae_unclassified	0.003838344	intestine
COQ8A	Alcaligenaceae_unclassified	-1.08E-06	intestine
COQ8A	Blautia	3.39E-05	intestine
JMJD4	Klebsiella	-0.001280155	intestine
WNT9A	Proteiniphilum	0.007215441	intestine
IBA57	Acetobacteraceae_unclassified	-0.005054149	intestine
IBA57	Proteiniphilum	0.000339682	intestine
OBSCN	Proteiniphilum	-0.000231105	intestine
TRIM11	Proteiniphilum	-0.005298576	intestine
CCSAP	Alistipes	-0.000532775	intestine
CCSAP	Proteiniphilum	0.001191975	intestine
NUP133	Pseudomonadaceae_unclassified	-0.018038599	intestine
NUP133	Acetobacteraceae_unclassified	-0.000106954	intestine
NUP133	Proteiniphilum	-0.004183654	intestine
PGBD5	Proteiniphilum	-0.003434305	intestine
AGT	Komagataeibacter	-0.02016738	intestine
AGT	Ralstonia	0.023061392	intestine
C1orf198	Klebsiella	0.001617419	intestine
FAM89A	Proteiniphilum	-0.002199183	intestine
EXOC8	Alistipes	-0.004907174	intestine
SIPA1L2	Alistipes	0.003506094	intestine
SIPA1L2	Komagataeibacter	-0.00486408	intestine
SIPA1L2	Proteiniphilum	-0.004688512	intestine
MAP10	Comamonas	-0.03269803	intestine
MAP10	Proteiniphilum	0.000735784	intestine
PCNX2	X.Eubacterium._nodatum_group	0.027783817	intestine
IRF2BP2	Alistipes	0.000722898	intestine
IRF2BP2	Comamonas	-0.192334556	intestine
B3GALNT2	Proteiniphilum	-0.002091161	intestine
NID1	Alcaligenaceae_unclassified	0.002355079	intestine
EDARADD	Ralstonia	0.007436734	intestine
EDARADD	Proteiniphilum	0.010014435	intestine
EDARADD	Alicyclobacillus	0.010234096	intestine
LGALS8	X.Eubacterium._nodatum_group	0.031359354	intestine
LGALS8	Butyricicoccus	-0.011297414	intestine
LGALS8	Proteiniphilum	0.022070576	intestine
RYR2	Actinomyces	0.021421232	intestine
RYR2	Proteiniphilum	0.006472628	intestine
CHRM3	X.Eubacterium._nodatum_group	-0.014648991	intestine
CHRM3	Acetobacteraceae_unclassified	0.000977639	intestine
FMN2	X.Eubacterium._nodatum_group	-0.005494581	intestine
FMN2	Proteiniphilum	0.008951351	intestine
KMO	Solobacterium	0.030114542	intestine
OPN3	Alistipes	-0.001467727	intestine
SDCCAG8	X.Eubacterium._coprostanoligenes_group	-0.003435297	intestine
SDCCAG8	Komagataeibacter	-0.008727596	intestine
SDCCAG8	Proteiniphilum	-0.006763225	intestine
SDCCAG8	Klebsiella	-0.002538581	intestine
AKT3	Proteiniphilum	0.004396363	intestine
ZBTB18	Alcaligenaceae_unclassified	-0.001322536	intestine
ADSS2	Proteiniphilum	0.001085037	intestine
CATSPERE	Saccharimonadales	-0.000188512	intestine
CATSPERE	Intestinibacter	0.002750611	intestine
CATSPERE	Proteiniphilum	-0.00395619	intestine
CATSPERE	Blautia	-0.001312752	intestine
DESI2	Proteiniphilum	0.000823362	intestine
TFB2M	Komagataeibacter	-0.002822872	intestine
TFB2M	Acetobacter	-0.018544941	intestine
TFB2M	Acetobacteraceae_unclassified	-0.006582218	intestine
TFB2M	Proteiniphilum	-0.001966379	intestine
SCCPDH	X.Eubacterium._nodatum_group	0.001663646	intestine
SCCPDH	Proteiniphilum	0.006299735	intestine
ZNF670	Acetobacteraceae_unclassified	-0.0105317	intestine
ZNF670	Proteiniphilum	-0.002169695	intestine
ZNF669	Alistipes	0.00487919	intestine
ZNF669	Komagataeibacter	-0.036109295	intestine
ZNF669	Proteiniphilum	-0.005383616	intestine
ZNF669	Turicibacter	-0.021751478	intestine
NLRP3	X.Eubacterium._coprostanoligenes_group	-0.001237066	intestine
NLRP3	Peptostreptococcaceae_unclassified	-0.003412982	intestine
NLRP3	Proteiniphilum	-0.005917788	intestine
GCSAML	X.Eubacterium._hallii_group	-0.011725418	intestine
GCSAML	Acetobacteraceae_unclassified	0.001375722	intestine
GCSAML	Enterococcus	0.013181119	intestine
GCSAML	Alicyclobacillus	0.0097705	intestine
TRIM58	Acetobacteraceae_unclassified	0.002088056	intestine
TRIM58	Proteiniphilum	-0.004764281	intestine
OR2W3	Acetobacteraceae_unclassified	0.002386078	intestine
OR2W3	Alcaligenaceae_unclassified	-0.008149804	intestine
OR2W3	Proteiniphilum	0.001205857	intestine
LYPD8	Komagataeibacter	-0.023127455	intestine
LYPD8	Proteiniphilum	0.002072547	intestine
ZNF672	Acetobacteraceae_unclassified	0.003684916	intestine
FAM110C	Proteiniphilum	-0.000848236	intestine
ALKAL2	Komagataeibacter	-0.00708948	intestine
ALKAL2	Acetobacteraceae_unclassified	-0.002178547	intestine
ALKAL2	Klebsiella	0.00233216	intestine
SNTG2	Komagataeibacter	0.013866609	intestine
SNTG2	Proteiniphilum	0.00505245	intestine
TPO	Ralstonia	0.015546113	intestine
TPO	Subdoligranulum	0.003659443	intestine
TPO	Proteiniphilum	-0.001949714	intestine
ADI1	Eggerthella	-0.039330683	intestine
ADI1	Proteiniphilum	-0.001678059	intestine
RPS7	Proteiniphilum	-0.000859524	intestine
COLEC11	X.Eubacterium._nodatum_group	-0.005444958	intestine
COLEC11	Proteiniphilum	-0.010012942	intestine
RSAD2	Faecalitalea	-0.030999191	intestine
ID2	Acetobacteraceae_unclassified	0.001372251	intestine
ID2	Proteiniphilum	0.008660048	intestine
IAH1	Romboutsia	0.00379605	intestine
IAH1	Ralstonia	-0.006651053	intestine
IAH1	Proteiniphilum	0.002554148	intestine
YWHAQ	Fusicatenibacter	-0.00090522	intestine
YWHAQ	Proteiniphilum	0.002063214	intestine
KLF11	Klebsiella	-0.001644243	intestine
HPCAL1	Alistipes	-0.000934719	intestine
HPCAL1	Ralstonia	0.030147143	intestine
HPCAL1	Desulfovibrio	0.001565546	intestine
HPCAL1	Acetobacteraceae_unclassified	0.018389995	intestine
ATP6V1C2	Alistipes	0.003122422	intestine
ATP6V1C2	Proteiniphilum	0.002949007	intestine
KCNF1	Ralstonia	0.006824888	intestine
KCNF1	Klebsiella	0.008435443	intestine
SLC66A3	Komagataeibacter	-0.002296567	intestine
E2F6	X.Eubacterium._hallii_group	0.008481192	intestine
E2F6	Acetobacteraceae_unclassified	-0.000116318	intestine
E2F6	Alcaligenaceae_unclassified	-0.006377209	intestine
E2F6	Proteiniphilum	0.001993998	intestine
E2F6	Blautia	0.000463066	intestine
E2F6	Alicyclobacillus	-0.016434071	intestine
GREB1	Proteiniphilum	-0.010817103	intestine
GREB1	Klebsiella	-0.00053545	intestine
TRIB2	Gordonibacter	-0.011774442	intestine
TRIB2	Proteiniphilum	0.001869239	intestine
TRIB2	Alicyclobacillus	0.013581136	intestine
LRATD1	Alistipes	-0.001855776	intestine
LRATD1	Klebsiella	0.000549374	intestine
MYCN	Peptostreptococcaceae_unclassified	0.000389939	intestine
MYCN	Ralstonia	0.008485991	intestine
MYCN	Proteiniphilum	0.002872184	intestine
RAD51AP2	Romboutsia	0.025899336	intestine
RAD51AP2	Peptostreptococcaceae_unclassified	0.012987683	intestine
VSNL1	NK4A214_group	0.001351936	intestine
VSNL1	X.Ruminococcus._gauvreauii_group	-0.000885834	intestine
VSNL1	Proteiniphilum	0.000917769	intestine
VSNL1	Klebsiella	0.001004918	intestine
GEN1	Alistipes	-0.003362254	intestine
GEN1	Proteiniphilum	0.000487121	intestine
KCNS3	Fusicatenibacter	0.030074216	intestine
KCNS3	X.Eubacterium._coprostanoligenes_group	0.003484633	intestine
KCNS3	Parasutterella	0.021996007	intestine
KCNS3	X.Eubacterium._hallii_group	0.031260151	intestine
KCNS3	uncultured_Ruminococcaceae	0.002169135	intestine
KCNS3	Dialister	0.026092379	intestine
KCNS3	Prevotella	0.000727561	intestine
RDH14	Alistipes	-0.00501773	intestine
RDH14	X.Eubacterium._nodatum_group	-0.019074465	intestine
RDH14	Komagataeibacter	0.022094855	intestine
RDH14	Faecalitalea	0.01303582	intestine
RDH14	Parasutterella	0.00081131	intestine
RDH14	uncultured_Ruminococcaceae	0.002536789	intestine
RDH14	Proteiniphilum	0.016596745	intestine
RHOB	Gordonibacter	0.003665062	intestine
RHOB	Parasutterella	0.002161189	intestine
RHOB	Proteiniphilum	-0.004917836	intestine
GDF7	Actinomyces	-0.056569436	intestine
GDF7	Faecalibacterium	-0.001258163	intestine
GDF7	Proteiniphilum	0.004071898	intestine
LDAH	Ralstonia	-0.010642949	intestine
LDAH	Proteiniphilum	0.000276542	intestine
APOB	Alistipes	-0.002542648	intestine
KLHL29	Alcaligenaceae_unclassified	0.000883394	intestine
UBXN2A	Alcaligenaceae_unclassified	0.004513161	intestine
UBXN2A	Proteiniphilum	-0.002508486	intestine
WDCP	Ralstonia	-0.050008911	intestine
FAM228B	Alistipes	-0.009839908	intestine
FAM228B	Proteiniphilum	-0.006603319	intestine
ADCY3	Faecalibacterium	0.025326135	intestine
EFR3B	Turicibacter	-0.042822056	intestine
DTNB	Alicyclobacillus	0.029638602	intestine
KIF3C	Peptostreptococcaceae_unclassified	-0.003637369	intestine
GAREM2	Proteiniphilum	0.001342154	intestine
ADGRF3	Subdoligranulum	0.025899331	intestine
ADGRF3	Proteiniphilum	-0.003122493	intestine
ADGRF3	Sellimonas	0.001446187	intestine
SELENOI	X.Eubacterium._hallii_group	-0.05352801	intestine
SELENOI	Acetobacteraceae_unclassified	0.007100079	intestine
OTOF	X.Eubacterium._hallii_group	-0.02622607	intestine
OTOF	Proteiniphilum	0.002375099	intestine
KCNK3	Romboutsia	-4.69E-05	intestine
AGBL5	Gordonibacter	0.002186238	intestine
AGBL5	Proteiniphilum	-0.006551507	intestine
AGBL5	Alicyclobacillus	-0.017833544	intestine
ATRAID	Proteiniphilum	-0.003267332	intestine
TRIM54	Proteiniphilum	0.005662422	intestine
ZNF513	Parvimonas	-0.015685465	intestine
ZNF513	Proteiniphilum	-0.001104679	intestine
KRTCAP3	Proteiniphilum	-0.007145292	intestine
IFT172	Proteiniphilum	-0.003418035	intestine
FNDC4	Ralstonia	-0.009344857	intestine
GCKR	Actinomyces	0.004410074	intestine
ZNF512	Proteiniphilum	0.001528864	intestine
RBKS	Proteiniphilum	0.003045064	intestine
FOSL2	Gordonibacter	0.000677448	intestine
FOSL2	Acetobacteraceae_unclassified	-0.001069203	intestine
PLB1	Anaerostipes	-0.002039414	intestine
TOGARAM2	UBA1819	-0.007086567	intestine
TOGARAM2	Subdoligranulum	-0.004509263	intestine
TOGARAM2	uncultured_Ruminococcaceae	0.004410042	intestine
TOGARAM2	Proteiniphilum	0.000335121	intestine
TOGARAM2	Klebsiella	0.012034508	intestine
YPEL5	Komagataeibacter	-0.002621927	intestine
LCLAT1	Acetobacteraceae_unclassified	0.00497703	intestine
CAPN13	Proteiniphilum	0.000626443	intestine
GALNT14	X.Eubacterium._nodatum_group	0.009334125	intestine
GALNT14	Proteiniphilum	0.001906314	intestine
CAPN14	Proteiniphilum	0.002055836	intestine
EHD3	Komagataeibacter	0.000315784	intestine
XDH	Acetobacteraceae_unclassified	0.006951038	intestine
DPY30	Acetobacteraceae_unclassified	-0.000871517	intestine
DPY30	Gluconacetobacter	-0.142146584	intestine
LTBP1	X.Eubacterium._nodatum_group	-0.023172482	intestine
RASGRP3	Alistipes	0.00603633	intestine
RASGRP3	X.Eubacterium._fissicatena_group	-0.000215348	intestine
FAM98A	Klebsiella	0.001689822	intestine
FAM98A	Blautia	0.000526131	intestine
VIT	Parvimonas	-0.016729025	intestine
VIT	Subdoligranulum	0.020067226	intestine
EIF2AK2	Saccharimonadaceae	0.034976658	intestine
EIF2AK2	Anaerostipes	0.005116687	intestine
NDUFAF7	Proteiniphilum	-0.001405778	intestine
QPCT	Proteiniphilum	-0.003490151	intestine
CDC42EP3	Alistipes	0.000285848	intestine
CDC42EP3	Proteiniphilum	-0.00209848	intestine
CYP1B1	X.Eubacterium._nodatum_group	-0.007903784	intestine
CYP1B1	Proteiniphilum	-0.000889158	intestine
GALM	Alcaligenaceae_unclassified	0.001050413	intestine
GEMIN6	Collinsella	-0.009432473	intestine
GEMIN6	X.Eubacterium._nodatum_group	-0.009355126	intestine
GEMIN6	Proteiniphilum	0.00404759	intestine
MORN2	Family_XIII_AD3011_group	0.001430316	intestine
MORN2	Alcaligenaceae_unclassified	0.003524514	intestine
TMEM178A	Alistipes	-0.008367611	intestine
THUMPD2	Alicyclobacillus	-0.014878451	intestine
KCNG3	X.Eubacterium._nodatum_group	0.061225737	intestine
KCNG3	Solobacterium	0.024007184	intestine
KCNG3	Alcaligenaceae_unclassified	-0.004144128	intestine
HAAO	Komagataeibacter	-0.003864324	intestine
HAAO	Peptostreptococcaceae_unclassified	0.00359401	intestine
HAAO	Acetobacteraceae_unclassified	-0.001690378	intestine
LOC107985876	Alistipes	-0.003174932	intestine
LOC107985876	Pediococcus	-0.001149213	intestine
LOC107985876	Alcaligenaceae_unclassified	0.001732925	intestine
LOC107985876	Proteiniphilum	0.000379539	intestine
LOC107985876	Klebsiella	-0.001456428	intestine
ZFP36L2	Alistipes	0.001181801	intestine
ZFP36L2	Desulfovibrio	5.80E-05	intestine
PLEKHH2	Alcaligenaceae_unclassified	0.000781972	intestine
ABCG5	Acetobacteraceae_unclassified	0.00732598	intestine
ABCG5	Alcaligenaceae_unclassified	0.004382858	intestine
SLC3A1	Alcaligenaceae_unclassified	0.006556167	intestine
ATP6V1E2	Alistipes	-0.006664549	intestine
ATP6V1E2	Faecalitalea	0.000203022	intestine
ATP6V1E2	Proteiniphilum	0.000546037	intestine
ATP6V1E2	Prevotella	0.021760731	intestine
RHOQ	Proteiniphilum	5.42E-05	intestine
SOCS5	Escherichia.Shigella	-0.137994993	intestine
SOCS5	Alcaligenaceae_unclassified	-0.000395553	intestine
SOCS5	Proteiniphilum	0.00164709	intestine
MCFD2	Proteiniphilum	0.002373588	intestine
EPCAM	Proteiniphilum	-0.00474692	intestine
MSH2	Parabacteroides	0.001773006	intestine
MSH2	Gluconobacter	-0.001407524	intestine
MSH2	Alcaligenaceae_unclassified	-0.001859249	intestine
MSH6	Proteiniphilum	-0.005490733	intestine
NRXN1	Proteiniphilum	0.002458424	intestine
ASB3	Peptostreptococcaceae_unclassified	0.010889205	intestine
ASB3	Alcaligenaceae_unclassified	-4.77E-05	intestine
GPR75	Christensenellaceae_R.7_group	0.006549418	intestine
GPR75	X.Eubacterium._hallii_group	0.020708599	intestine
GPR75	Enterococcus	-0.074233476	intestine
ACYP2	Bacteroides	-0.027203911	intestine
ACYP2	Peptostreptococcus	0.037734106	intestine
ACYP2	Alcaligenaceae_unclassified	0.003019467	intestine
EML6	Alistipes	0.002584366	intestine
EML6	NK4A214_group	0.004040686	intestine
EML6	Alcaligenaceae_unclassified	-0.002579423	intestine
EML6	Proteiniphilum	-0.004297569	intestine
CLHC1	Alistipes	0.002473036	intestine
CLHC1	X.Eubacterium._nodatum_group	0.002219933	intestine
CLHC1	Peptostreptococcus	0.024681297	intestine
CCDC88A	Proteiniphilum	0.004638275	intestine
CFAP36	Proteiniphilum	-0.001613195	intestine
CFAP36	Klebsiella	-0.000802224	intestine
CCDC85A	Alistipes	0.011296765	intestine
CCDC85A	NK4A214_group	0.00422594	intestine
CCDC85A	Proteiniphilum	-0.000953381	intestine
FANCL	Komagataeibacter	-0.001856956	intestine
FANCL	Alcaligenaceae_unclassified	-0.004369201	intestine
BCL11A	Acetobacteraceae_unclassified	0.002322915	intestine
SANBR	Anaerostipes	0.004028487	intestine
SANBR	Acetobacteraceae_unclassified	0.02057022	intestine
SANBR	Proteiniphilum	0.007034976	intestine
FAM161A	Anaerostipes	0.005861328	intestine
FAM161A	Alcaligenaceae_unclassified	-0.003506318	intestine
FAM161A	Proteiniphilum	-0.001372031	intestine
B3GNT2	Proteiniphilum	0.001265974	intestine
B3GNT2	Klebsiella	0.003124201	intestine
TMEM17	Alcaligenaceae_unclassified	0.00194869	intestine
WDPCP	Ralstonia	-0.007036833	intestine
WDPCP	Acetobacteraceae_unclassified	-0.004594221	intestine
WDPCP	Alcaligenaceae_unclassified	-0.000257711	intestine
PELI1	Proteiniphilum	-0.001424271	intestine
LGALSL	Lactobacillales_unclassified	-0.035339237	intestine
SERTAD2	Alcaligenaceae_unclassified	-0.00143073	intestine
SERTAD2	Alicyclobacillus	-0.006589193	intestine
SLC1A4	Klebsiella	3.66E-05	intestine
CEP68	Peptostreptococcaceae_unclassified	0.000737577	intestine
MEIS1	Acetobacteraceae_unclassified	0.003097462	intestine
MEIS1	Proteiniphilum	0.00082666	intestine
C1D	Proteiniphilum	0.002195988	intestine
PNO1	Komagataeibacter	-0.003370416	intestine
PNO1	Proteiniphilum	-0.001970809	intestine
CNRIP1	Alcaligenaceae_unclassified	-0.001642882	intestine
PLEK	Alistipes	0.000276516	intestine
PLEK	Proteiniphilum	-0.003229242	intestine
APLF	Collinsella	0.006103613	intestine
ARHGAP25	Proteiniphilum	0.000496722	intestine
ARHGAP25	Blautia	-0.000933932	intestine
GFPT1	Actinomyces	-0.006805087	intestine
AAK1	Proteiniphilum	0.000879059	intestine
GMCL1	Gluconobacter	0.019026878	intestine
SNRNP27	Alcaligenaceae_unclassified	-0.001897592	intestine
ADD2	Parasutterella	0.016254558	intestine
ADD2	Acetobacteraceae_unclassified	0.002502477	intestine
CLEC4F	Proteiniphilum	-0.006939443	intestine
CD207	Proteiniphilum	-0.000125708	intestine
ANKRD53	Proteiniphilum	-0.006527103	intestine
PAIP2B	X.Eubacterium._hallii_group	0.004863865	intestine
PAIP2B	Proteiniphilum	-0.002346439	intestine
CYP26B1	Gordonibacter	0.013261166	intestine
EXOC6B	Proteiniphilum	0.003333246	intestine
EMX1	X.Eubacterium._nodatum_group	0.002521377	intestine
EMX1	Proteiniphilum	0.002169014	intestine
FBXO41	Proteiniphilum	0.001058145	intestine
NAT8	Proteiniphilum	0.001807062	intestine
TPRKB	Alcaligenaceae_unclassified	-4.38E-06	intestine
TPRKB	Proteiniphilum	0.003936947	intestine
BOLA3	Alcaligenaceae_unclassified	-0.000578643	intestine
BOLA3	Proteiniphilum	-0.000800265	intestine
MTHFD2	Proteiniphilum	5.88E-05	intestine
SLC4A5	Alcaligenaceae_unclassified	-0.007907881	intestine
SLC4A5	Proteiniphilum	-0.003808856	intestine
C2orf81	Parasutterella	0.002554709	intestine
WDR54	Solobacterium	0.014963555	intestine
WDR54	Acetobacteraceae_unclassified	-0.002136114	intestine
WDR54	Proteiniphilum	-0.008311765	intestine
RTKN	Proteiniphilum	0.000773392	intestine
MRPL53	Proteiniphilum	-0.006920623	intestine
CCDC142	X.Eubacterium._hallii_group	-0.016467178	intestine
CCDC142	Gluconacetobacter	0.045392755	intestine
LBX2	Parasutterella	-0.00077473	intestine
LBX2	Peptostreptococcaceae_unclassified	-0.006657845	intestine
LBX2	Acetobacteraceae_unclassified	-0.015207052	intestine
LBX2	Alcaligenaceae_unclassified	0.002418859	intestine
LBX2	Proteiniphilum	0.000371052	intestine
LBX2	Turicibacter	-0.004675434	intestine
DQX1	Megasphaera	-0.031020127	intestine
AUP1	Proteiniphilum	-0.005569218	intestine
LOXL3	X.Eubacterium._coprostanoligenes_group	-0.001959424	intestine
DOK1	Proteiniphilum	0.003127757	intestine
M1AP	Peptostreptococcaceae_unclassified	0.002579968	intestine
M1AP	Ralstonia	0.09256142	intestine
SEMA4F	X.Eubacterium._nodatum_group	0.012343847	intestine
EVA1A	Acetobacteraceae_unclassified	-0.025727289	intestine
EVA1A	Proteiniphilum	-0.00451414	intestine
EVA1A	Klebsiella	-0.002774085	intestine
GCFC2	Acetobacteraceae_unclassified	0.002321127	intestine
REG3G	X.Eubacterium._nodatum_group	0.004186122	intestine
REG3G	Proteiniphilum	-0.002323791	intestine
REG1B	Proteiniphilum	-0.004042944	intestine
REG1A	Proteiniphilum	-0.00139377	intestine
REG3A	Proteiniphilum	-0.002426689	intestine
TCF7L1	Proteiniphilum	0.001937868	intestine
RETSAT	Alcaligenaceae_unclassified	0.002430795	intestine
SH2D6	Alistipes	0.003034958	intestine
SH2D6	Alicyclobacillus	-0.004756977	intestine
MAT2A	Proteiniphilum	-0.000128207	intestine
GGCX	Alicyclobacillus	-0.001375934	intestine
TMEM150A	Proteiniphilum	0.001750798	intestine
TMEM150A	Klebsiella	0.002011112	intestine
C2orf68	Turicibacter	0.005749039	intestine
GNLY	Proteiniphilum	-0.003378959	intestine
ATOH8	Proteiniphilum	-0.000459634	intestine
ST3GAL5	Peptostreptococcaceae_unclassified	-0.002150709	intestine
ST3GAL5	Proteiniphilum	0.001886246	intestine
POLR1A	Proteiniphilum	0.002857708	intestine
CHMP3	Proteiniphilum	1.72E-05	intestine
RMND5A	Proteiniphilum	-0.000165396	intestine
CD8A	Acetobacteraceae_unclassified	0.002343647	intestine
CD8A	Proteiniphilum	-9.04E-05	intestine
CD8A	Blautia	-0.000506431	intestine
CD8B	uncultured_Ruminococcaceae	-0.003999239	intestine
CD8B	Blautia	-4.30E-05	intestine
RGPD2	Acetobacteraceae_unclassified	-0.007739564	intestine
RGPD2	Proteiniphilum	0.006891974	intestine
KRCC1	Proteiniphilum	0.009198998	intestine
FABP1	Proteiniphilum	0.003413488	intestine
MAL	Proteiniphilum	0.004533012	intestine
ZNF514	Peptostreptococcaceae_unclassified	0.004156353	intestine
ZNF514	Proteiniphilum	0.00314676	intestine
PROM2	Proteiniphilum	-0.001657179	intestine
KCNIP3	Alcaligenaceae_unclassified	0.002796478	intestine
ANKRD36C	Alcaligenaceae_unclassified	0.005807945	intestine
ANKRD36C	Proteiniphilum	-0.002038521	intestine
GPAT2	Alistipes	-0.002870734	intestine
GPAT2	Collinsella	0.009626329	intestine
GPAT2	Komagataeibacter	0.02354579	intestine
ADRA2B	Alistipes	0.002090941	intestine
ADRA2B	Alicyclobacillus	-0.000154751	intestine
ADRA2B	Gluconacetobacter	-0.068274137	intestine
DUSP2	Proteiniphilum	-0.00220882	intestine
ITPRIPL1	Proteiniphilum	-0.002977105	intestine
NEURL3	X.Eubacterium._coprostanoligenes_group	-0.003860885	intestine
NEURL3	Sellimonas	-0.010906166	intestine
NEURL3	Klebsiella	-0.000395286	intestine
ANKRD23	Family_XIII_AD3011_group	-0.000155674	intestine
ANKRD23	Collinsella	-0.011662654	intestine
ANKRD23	X.Eubacterium._hallii_group	-0.019043877	intestine
ANKRD23	uncultured_Ruminococcaceae	-0.000762723	intestine
ANKRD23	Proteiniphilum	0.002749198	intestine
SEMA4C	Proteiniphilum	0.001366977	intestine
FAHD2B	Enterococcus	0.032763312	intestine
ANKRD36B	Collinsella	0.048711495	intestine
ANKRD36B	Proteiniphilum	-0.002744859	intestine
ANKRD36B	Alicyclobacillus	-0.016043459	intestine
C2orf92	Proteiniphilum	0.008490106	intestine
ZAP70	Proteiniphilum	0.000249227	intestine
ZAP70	Blautia	-0.000468728	intestine
VWA3B	Komagataeibacter	0.00225265	intestine
VWA3B	Haemophilus	0.021038622	intestine
CNGA3	Collinsella	0.005711866	intestine
CNGA3	X.Eubacterium._nodatum_group	0.01255947	intestine
CNGA3	Klebsiella	-0.006342491	intestine
INPP4A	Proteiniphilum	0.003819699	intestine
COA5	Saccharimonadaceae	0.000117182	intestine
COA5	Proteiniphilum	-0.000902253	intestine
CRACDL	Klebsiella	-0.007667924	intestine
TSGA10	Acetobacteraceae_unclassified	0.001534897	intestine
TSGA10	Klebsiella	-0.002386023	intestine
TSGA10	Alicyclobacillus	0.003436098	intestine
TSGA10	Turicibacter	0.00827107	intestine
C2orf15	Proteiniphilum	0.007192553	intestine
LIPT1	Acetobacteraceae_unclassified	0.013086816	intestine
LYG1	Alistipes	0.000145726	intestine
LYG1	Collinsella	0.020227877	intestine
LYG1	X.Eubacterium._nodatum_group	0.012884131	intestine
LYG1	NK4A214_group	0.003721828	intestine
LYG1	Alcaligenaceae_unclassified	0.002223356	intestine
LYG1	Proteiniphilum	-0.004729437	intestine
LYG1	Klebsiella	-0.000977185	intestine
CHST10	Proteiniphilum	-0.007548351	intestine
PDCL3	Proteiniphilum	-0.003214564	intestine
NPAS2	Proteiniphilum	0.005810141	intestine
TBC1D8	Peptostreptococcaceae_unclassified	0.001403756	intestine
TBC1D8	Acetobacteraceae_unclassified	-0.021567037	intestine
IL1R2	X.Eubacterium._nodatum_group	0.019808161	intestine
IL1R2	Proteiniphilum	3.26E-05	intestine
IL1R1	Lactobacillus	0.002792431	intestine
IL1R1	Alcaligenaceae_unclassified	0.005333301	intestine
IL1RL2	Acetobacteraceae_unclassified	0.00467851	intestine
IL1RL2	Peptostreptococcus	-0.000258256	intestine
IL1RL2	Proteiniphilum	0.016591653	intestine
IL1RL1	Proteiniphilum	-0.008683877	intestine
IL18R1	Proteiniphilum	-0.002415636	intestine
IL18R1	Alicyclobacillus	0.003514631	intestine
IL18RAP	X.Eubacterium._nodatum_group	0.00203638	intestine
IL18RAP	Proteiniphilum	-0.005325256	intestine
TMEM182	TM7x	-0.006969873	intestine
TMEM182	Anaerostipes	-0.004654177	intestine
TMEM182	X.Eubacterium._coprostanoligenes_group	0.011547339	intestine
MRPS9	Proteiniphilum	-0.007983637	intestine
TGFBRAP1	X.Eubacterium._nodatum_group	0.006816153	intestine
CD8B2	X.Eubacterium._nodatum_group	0.010057592	intestine
CD8B2	Ralstonia	0.015602433	intestine
ST6GAL2	Alistipes	0.006740568	intestine
RGPD4	Faecalitalea	0.024946335	intestine
RGPD4	uncultured_Ruminococcaceae	0.00369017	intestine
RGPD4	Alicyclobacillus	-0.02708199	intestine
SLC5A7	Proteiniphilum	0.004233871	intestine
SULT1C3	Alistipes	0.010829115	intestine
SULT1C3	Peptostreptococcus	-0.0457661	intestine
SULT1C3	Proteiniphilum	-0.010697513	intestine
SULT1C3	Blautia	-0.000642685	intestine
SULT1C2	Bacteroides	0.023005815	intestine
SULT1C2	Saccharimonadales	-0.068036251	intestine
SULT1C2	Alistipes	0.002485266	intestine
SULT1C2	Intestinibacter	0.107731537	intestine
SULT1C2	Peptostreptococcaceae_unclassified	-0.006529218	intestine
SULT1C2	Eggerthella	0.051340669	intestine
SULT1C2	NK4A214_group	0.000285688	intestine
SULT1C2	Proteiniphilum	-0.010791937	intestine
SULT1C2	Blautia	-0.001633819	intestine
SULT1C4	Proteiniphilum	0.002941087	intestine
LIMS1	Alcaligenaceae_unclassified	-0.000556308	intestine
CCDC138	Alcaligenaceae_unclassified	6.60E-05	intestine
CCDC138	Proteiniphilum	-0.004439497	intestine
EDAR	Proteiniphilum	-0.003952329	intestine
SEPTIN10	X.Eubacterium._coprostanoligenes_group	0.010744294	intestine
SEPTIN10	Proteiniphilum	-0.005012144	intestine
SOWAHC	Parasutterella	0.003643365	intestine
SOWAHC	Proteiniphilum	-0.003293841	intestine
MALL	Proteiniphilum	0.003119167	intestine
NPHP1	Proteiniphilum	-0.003929541	intestine
LIMS4	Enterococcus	0.022639705	intestine
LIMS4	Proteiniphilum	0.008919237	intestine
LIMS4	Alicyclobacillus	0.00064859	intestine
BUB1	Alcaligenaceae_unclassified	-0.000923367	intestine
BUB1	Proteiniphilum	0.000380344	intestine
ACOXL	Komagataeibacter	-0.019479709	intestine
ACOXL	Subdoligranulum	0.001875328	intestine
ACOXL	Proteiniphilum	-0.009952343	intestine
ACOXL	Klebsiella	-0.012898934	intestine
BCL2L11	Proteiniphilum	-0.001764092	intestine
MERTK	Blautia	-6.35E-05	intestine
FBLN7	Acetobacteraceae_unclassified	-0.005983108	intestine
ZC3H8	Parvimonas	0.007965319	intestine
ZC3H6	Proteiniphilum	-0.007975561	intestine
RGPD8	Saccharimonadaceae	0.01739587	intestine
RGPD8	Saccharimonadales	0.096687692	intestine
RGPD8	Parasutterella	-0.001100614	intestine
RGPD8	Acetobacteraceae_unclassified	0.008751992	intestine
RGPD8	Proteiniphilum	0.003916452	intestine
TTL	X.Eubacterium._nodatum_group	0.007286852	intestine
TTL	Proteiniphilum	0.001168612	intestine
POLR1B	Proteiniphilum	-0.004501198	intestine
NT5DC4	Parasutterella	1.11E-05	intestine
NT5DC4	Peptostreptococcus	0.021238427	intestine
NT5DC4	Proteiniphilum	0.004015104	intestine
NT5DC4	Haemophilus	0.022482409	intestine
CKAP2L	Alistipes	0.002699811	intestine
IL1A	Alcaligenaceae_unclassified	0.00377455	intestine
PSD4	Proteiniphilum	0.005506272	intestine
PAX8	Proteiniphilum	0.000508351	intestine
RABL2A	X.Eubacterium._nodatum_group	0.011412634	intestine
RABL2A	Peptostreptococcus	0.023541666	intestine
DPP10	Acetobacteraceae_unclassified	-0.016386589	intestine
C2orf76	X.Eubacterium._nodatum_group	-0.015470162	intestine
C2orf76	Proteiniphilum	-0.006035142	intestine
TMEM37	Acetobacteraceae_unclassified	-0.009872899	intestine
CFAP221	Alistipes	0.003080143	intestine
CFAP221	Collinsella	0.023469649	intestine
CFAP221	X.Eubacterium._hallii_group	0.101767523	intestine
CFAP221	Proteiniphilum	-0.005646825	intestine
CFAP221	Alicyclobacillus	0.014413021	intestine
EPB41L5	Proteiniphilum	0.001948491	intestine
TMEM185B	Proteiniphilum	-0.003169397	intestine
GLI2	Proteiniphilum	0.000135428	intestine
TFCP2L1	Acetobacteraceae_unclassified	-0.00121938	intestine
TFCP2L1	Proteiniphilum	-0.000646781	intestine
TFCP2L1	Blautia	5.14E-05	intestine
CYP27C1	Proteiniphilum	0.006177256	intestine
LOC124908047	Collinsella	-0.003321328	intestine
LOC124908047	X.Eubacterium._nodatum_group	0.024689852	intestine
LOC124908047	Ralstonia	0.013740091	intestine
LOC124908047	Alcaligenaceae_unclassified	0.00226808	intestine
LOC124908047	Proteiniphilum	0.006133032	intestine
PROC	Ralstonia	-0.009425196	intestine
PROC	Desulfovibrio	-0.000892857	intestine
PROC	Acetobacteraceae_unclassified	-0.020357599	intestine
PROC	Alcaligenaceae_unclassified	-0.00253822	intestine
PROC	Blautia	0.000439128	intestine
MYO7B	Alcaligenaceae_unclassified	0.000916776	intestine
LIMS2	Alcaligenaceae_unclassified	0.000575823	intestine
HS6ST1	Proteiniphilum	-0.001651855	intestine
CCDC115	Proteiniphilum	-2.12E-06	intestine
IMP4	Proteiniphilum	-0.003618255	intestine
AMER3	X.Eubacterium._coprostanoligenes_group	-0.01116839	intestine
AMER3	Collinsella	0.008944057	intestine
AMER3	Ralstonia	0.01148341	intestine
AMER3	Alcaligenaceae_unclassified	0.008574211	intestine
AMER3	Proteiniphilum	-0.010043081	intestine
POTEE	Klebsiella	0.005302044	intestine
RAB6D	X.Eubacterium._nodatum_group	0.009913314	intestine
RAB6D	Komagataeibacter	-0.006868411	intestine
MZT2A	X.Eubacterium._coprostanoligenes_group	0.004790043	intestine
MZT2A	Ralstonia	-0.009641152	intestine
MZT2A	Peptostreptococcus	-0.001693363	intestine
MZT2A	Proteiniphilum	-0.005621111	intestine
CCDC74A	Actinomyces	0.031715541	intestine
CCDC74A	Alcaligenaceae_unclassified	0.004669142	intestine
CCDC74A	Proteiniphilum	-0.002660389	intestine
LOC124905948	Gordonibacter	0.004027445	intestine
GPR39	Alistipes	0.001927438	intestine
GPR39	Proteiniphilum	-0.011356051	intestine
LYPD1	Alcaligenaceae_unclassified	-2.64E-06	intestine
NCKAP5	Proteiniphilum	0.008529207	intestine
TMEM163	Solobacterium	0.027330129	intestine
TMEM163	Komagataeibacter	-0.006715451	intestine
TMEM163	Acetobacteraceae_unclassified	-0.006966305	intestine
TMEM163	Enterococcus	0.024897969	intestine
CCNT2	Proteiniphilum	0.001301215	intestine
ZRANB3	Proteiniphilum	-0.001969975	intestine
MCM6	Proteiniphilum	-0.000583064	intestine
CXCR4	Alistipes	0.007409128	intestine
CXCR4	Proteiniphilum	-0.00803374	intestine
CXCR4	Blautia	-0.000942826	intestine
HNMT	Ralstonia	-0.037151119	intestine
KYNU	Gordonibacter	-0.010412428	intestine
ARHGAP15	Collinsella	-0.011866739	intestine
ARHGAP15	Blautia	-0.000809279	intestine
ZEB2	Blautia	-0.000346815	intestine
ACVR2A	Acetobacteraceae_unclassified	0.009881636	intestine
ACVR2A	Blautia	-0.00253163	intestine
LYPD6B	Ralstonia	0.003348485	intestine
LYPD6	Alcaligenaceae_unclassified	-0.002427623	intestine
LYPD6	Proteiniphilum	0.001605894	intestine
RBM43	TM7x	0.008172416	intestine
TNFAIP6	Alistipes	0.003493079	intestine
TNFAIP6	Komagataeibacter	-0.00261567	intestine
NEB	Parasutterella	-0.001728042	intestine
NEB	Ralstonia	0.001958644	intestine
NEB	Megasphaera	0.007139155	intestine
NEB	Proteiniphilum	0.004183695	intestine
ARL5A	Proteiniphilum	0.001157807	intestine
CACNB4	Gordonibacter	-0.005791075	intestine
GALNT13	Alistipes	-0.002480573	intestine
GALNT13	Peptostreptococcaceae_unclassified	-0.004167045	intestine
GALNT13	Acetobacteraceae_unclassified	0.000938714	intestine
KCNJ3	Alistipes	-0.001018636	intestine
KCNJ3	Actinomyces	0.02830704	intestine
KCNJ3	X.Eubacterium._coprostanoligenes_group	-0.002524285	intestine
KCNJ3	Alcaligenaceae_unclassified	-0.007467303	intestine
KCNJ3	Proteiniphilum	0.009174017	intestine
NR4A2	Subdoligranulum	-0.000162903	intestine
NR4A2	Alcaligenaceae_unclassified	-5.26E-06	intestine
NR4A2	Proteiniphilum	0.002089504	intestine
CYTIP	Alistipes	0.003310204	intestine
CYTIP	Proteiniphilum	-0.006382036	intestine
CYTIP	Blautia	-0.000345924	intestine
ACVR1C	Blautia	0.000949197	intestine
ACVR1	Eggerthella	-0.002390842	intestine
ACVR1	Proteiniphilum	-0.005364558	intestine
WDSUB1	Anaerostipes	0.009042954	intestine
WDSUB1	Proteiniphilum	-0.00118837	intestine
PLA2R1	Proteiniphilum	0.001765709	intestine
ITGB6	Alcaligenaceae_unclassified	0.004318371	intestine
PSMD14	Proteiniphilum	0.004910309	intestine
DPP4	Alistipes	0.001067887	intestine
DPP4	Alcaligenaceae_unclassified	0.000339968	intestine
FAP	Alcaligenaceae_unclassified	0.000216823	intestine
IFIH1	Klebsiella	-0.002386185	intestine
GCA	Alcaligenaceae_unclassified	-0.000314941	intestine
GCA	Proteiniphilum	-0.003006614	intestine
FIGN	Proteiniphilum	0.000697107	intestine
GRB14	Eggerthella	0.01529144	intestine
GRB14	Proteiniphilum	0.001712696	intestine
SLC38A11	Anaerostipes	0.016740985	intestine
SLC38A11	Alistipes	0.009706927	intestine
SLC38A11	X.Eubacterium._nodatum_group	0.012566525	intestine
SLC38A11	Eggerthella	0.06883893	intestine
SLC38A11	Acetobacteraceae_unclassified	-0.012082071	intestine
SLC38A11	Proteiniphilum	-0.007865319	intestine
SCN3A	Alistipes	-8.58E-05	intestine
SCN3A	Alcaligenaceae_unclassified	-0.000541927	intestine
SCN3A	Proteiniphilum	0.005106687	intestine
CSRNP3	Acetobacteraceae_unclassified	0.001876451	intestine
TTC21B	Proteiniphilum	9.77E-05	intestine
SCN9A	Proteiniphilum	-0.002273761	intestine
B3GALT1	X.Eubacterium._coprostanoligenes_group	0.00714461	intestine
B3GALT1	X.Eubacterium._nodatum_group	-0.016678474	intestine
B3GALT1	Parasutterella	0.002410477	intestine
B3GALT1	Proteiniphilum	0.001143372	intestine
B3GALT1	Klebsiella	0.000972072	intestine
SPC25	Proteiniphilum	0.001411482	intestine
SP5	Collinsella	0.011361191	intestine
SP5	Peptostreptococcus	-0.028391375	intestine
SP5	Proteiniphilum	-0.011638942	intestine
ERICH2	X.Eubacterium._coprostanoligenes_group	0.010364455	intestine
ERICH2	Proteiniphilum	-8.20E-05	intestine
ERICH2	Klebsiella	0.000643738	intestine
CYBRD1	NK4A214_group	0.002937071	intestine
SLC25A12	Gordonibacter	0.02042997	intestine
SLC25A12	Proteiniphilum	0.005594326	intestine
METAP1D	Alcaligenaceae_unclassified	0.00201778	intestine
PDK1	Proteiniphilum	0.004862269	intestine
RAPGEF4	Proteiniphilum	0.000442879	intestine
MAP3K20	Proteiniphilum	0.00017274	intestine
[truncated: 16,630 more rows]
