# Supplementary material for: Integrative host transcriptomic and mucosal microbiome profiling reveals region-specific host-microbiome associations across the human intestine
Source: bioRxiv. 2026 May 14:2026.05.13.725025. Preprint. [Version 1] doi: 10.64898/2026.05.13.725025 (PMC13192753; doi:10.64898/2026.05.13.725025)
Supplement: Supplement 14 — Each tab contains the genes and microbes contributing to the first 10 sparse CCA components for the terminal ileum, along with their variate coefficients. [file media-14.xlsx]

## Sheet: TI_comp1_gene
gene	gene_coeff
NOC2L	0.0181585
PLEKHN1	-0.0242601
ISG15	-0.00776493
AGRN	-0.00118399
TNFRSF18	-0.0172807
SCNN1D	-0.0281864
CDK11A	-0.0134887
PRKCZ	-0.0156988
TNFRSF14	-0.0234517
PRDM16	-0.0150928
CEP104	-0.00771236
RPL22	0.0277069
ACOT7	-0.0442096
NOL9	0.0313784
VAMP3	-0.00180548
TNFRSF9	-0.0150357
PARK7	0.0019099
SLC2A7	-0.0219054
SLC25A33	0.0159935
PIK3CD	-0.0174835
PEX14	-0.0153296
CASZ1	-0.014056
FBXO2	-0.0297694
FBXO44	-0.0302198
FBXO6	-0.0480738
MTHFR	-0.00741074
MFN2	-0.00772903
DHRS3	-0.0170637
TMEM51	-0.00980593
HSPB7	0.00358486
NECAP2	-0.00215301
PADI2	0.0404088
ARHGEF10L	0.012158
SLC66A1	-0.0170257
RNF186	-0.00459439
ECE1	-0.000891816
RAP1GAP	0.000351106
LUZP1	-0.0619672
HTR1D	-0.00917751
TCEA3	0.00544068
ASAP3	0.00568777
RPL11	0.0226743
RUNX3	-0.021241
PAQR7	-0.00109468
CNKSR1	-0.0105298
CD52	-0.0320182
NUDC	0.0303021
MAP3K6	0.0023418
AHDC1	-0.0272991
EYA3	-0.0400832
PTAFR	-0.00796788
SESN2	-0.0282249
RCC1	0.0149113
LAPTM5	-0.00213295
ADGRB2	-0.0533304
LCK	-0.0257826
RNF19B	-0.00529965
TRIM62	-0.0123407
MAP7D1	-0.0147506
SH3D21	-0.0348241
MRPS15	0.0082745
DNALI1	0.0199993
EPHA10	0.0225094
SF3A3	0.039107
RRAGC	-0.000559791
TRIT1	0.0437721
ZNF684	0.0250007
PPIH	0.00990754
EBNA1BP2	0.00984981
ST3GAL3	0.00571707
DPH2	0.0490261
RPS8	0.0457895
EIF2B3	0.0325759
MMACHC	0.00899002
NASP	0.00666805
TAL1	0.012606
ECHDC2	-0.00851087
SLC1A7	-0.0150853
NDC1	0.0086485
CYB5RL	0.00617912
MRPL37	0.0126426
ACOT11	-0.0195987
FYB2	0.0346476
JUN	-0.0129237
FGGY	-0.00746078
NFIA	0.00812756
ITGB3BP	0.00188641
CACHD1	0.0171659
DNAJC6	0.0358378
IL23R	-0.0182872
WLS	0.0045547
TYW3	0.0330352
ACADM	-0.0115625
SAMD13	0.0392934
MCOLN2	-0.0155482
CLCA2	0.00377976
CLCA1	0.00849923
GBP3	-0.00482606
GBP1	-0.0036728
GBP4	-0.0425312
GBP5	-0.00168147
TGFBR3	0.00676624
RPL5	0.0403451
SLC44A3	0.0320683
DPYD	-0.0464513
CDC14A	-0.0109206
EXTL2	0.012065
DPH5	0.0458783
SLC16A4	-0.0393681
CHI3L2	-6.78793e-05
OVGP1	0.0237371
MOV10	-0.0226266
LRIG2	-0.0181
BCL2L15	-0.00614716
IGSF3	-0.0122562
CD2	-0.00629317
WDR3	0.00421711
PDZK1	-0.00589661
ITGA10	0.000497633
ACP6	0.0258078
GJA5	0.0154622
NBPF14	0.0286891
OTUD7B	-0.0266324
ECM1	-0.00150206
CTSS	-0.0319359
CDC42SE1	-0.00552876
TNFAIP8L2	-0.0189511
PIP5K1A	-0.0134144
RFX5	-0.0140841
CGN	-0.0332987
TUFT1	-0.0117763
S100A1	0.0376536
ILF2	0.00253573
CREB3L4	0.0254584
RPS27	0.00257388
SHC1	-0.00474486
EFNA1	-0.00798607
FDPS	0.0113993
PMF1	0.00225059
SMG5	-0.0231286
NAXE	0.00268499
GPATCH4	0.022022
MRPL24	0.0050691
SH2D2A	-0.0212507
ARHGEF11	-0.03494
ITLN2	0.00192383
ARHGAP30	-0.022091
NR1I3	-0.000797447
FCGR2B	0.00707573
POGK	0.0135378
FMO4	-0.000561981
DNM3	0.00655259
FASLG	-0.0168416
TNFSF18	-0.0123461
DARS2	0.0226943
ABL2	-0.00285787
ACBD6	0.0356981
STX6	-0.00995795
MR1	-0.029202
GLUL	0.00348758
HMCN1	0.000368721
RGS1	-0.0153928
TMEM9	0.00080562
PTPN7	-0.0196732
PRELP	0.0159694
SOX13	-0.012734
KISS1	-0.0163067
CDK18	-0.0410099
MFSD4A	0.00951458
NUCKS1	0.00144976
RAB7B	-0.00726813
CTSE	-0.00366353
SRGAP2	-0.00998764
RASSF5	-0.00573076
EIF2D	0.0180378
C1orf116	-0.0366946
TRAF3IP3	-0.00593499
UTP25	0.0387843
LPGAT1	-0.0293925
FLVCR1	-0.00191309
RPS6KC1	-0.00425097
RRP15	0.0134549
BPNT1	-0.0277039
IARS2	0.0348236
MTARC1	0.0477081
DEGS1	-0.0331613
CNIH4	-0.0191142
LEFTY1	0.0185443
PARP1	0.00419064
COQ8A	0.0321259
ZNF678	0.0127294
WNT9A	0.00359738
ARV1	0.0620868
NTPCR	0.0211396
TOMM20	0.00722516
GPR137B	-0.0438072
LGALS8	-0.021464
SH3BP5L	-0.0232659
TPO	0.0109119
RPS7	0.0125063
CMPK2	-0.00949945
MBOAT2	0.0361623
LPIN1	-0.00793759
GDF7	-0.0091241
APOB	-0.0183046
SELENOI	-0.00540923
BABAM2	0.00206291
WDR43	0.0237071
LBH	-0.025157
XDH	-0.0681677
TTC27	0.00569671
FEZ2	-0.0120806
CDC42EP3	0.00725171
GALM	-0.0084731
DHX57	0.0235071
SOS1	-0.0284392
KCNG3	-0.00833135
ABCG5	-0.0119289
ABCG8	-0.00694026
LRPPRC	0.0252646
PRKCE	-0.00145092
MSH6	0.0290307
RTN4	-0.00386889
RPS27A	0.0135036
PUS10	-0.0425405
ARHGAP25	-0.00891823
AAK1	-0.0247737
MXD1	-0.0129615
MPHOSPH10	0.00656387
PAIP2B	0.0117279
SMYD5	0.0348659
RTKN	-0.0175343
DQX1	-0.0137986
LOXL3	-0.0134364
POLE4	0.0175633
FABP1	-0.0188637
KCNIP3	0.0106799
NEURL3	-0.00182583
FAHD2B	0.0196297
LIPT1	-0.00976054
RPL31	0.0272266
RNF149	-0.00429005
IL18R1	-0.013873
MRPS9	0.018323
NCK2	-0.00500639
ECRG4	0.00451244
ANAPC1	0.0106835
RGPD8	-0.0325916
POLR1B	0.0176441
SLC20A1	-0.00499483
DPP10	0.0165944
DDX18	0.0147569
TFCP2L1	0.00076223
NIFK	0.0106904
MYO7B	-0.0107296
MZT2B	0.00751465
CCDC115	0.0023945
IMP4	0.0375959
DARS1	0.0559562
KYNU	-0.0155322
ARL5A	-0.0223708
LY75	-0.0295641
SLC4A10	-0.00657975
DPP4	-0.00311028
GRB14	0.00913676
B3GALT1	0.0424945
CERS6	0.000592846
SLC25A12	0.000437172
METAP1D	0.00471506
PDK1	0.0121692
WIPF1	-0.0181458
HOXD9	0.00435623
ZNF385B	0.0077076
DNAJC10	0.0117246
STAT1	-0.0051354
STAT4	-0.00719865
HSPD1	0.0300385
HSPE1	0.00697923
FTCDNL1	0.000232543
HYCC2	-0.00956
TMEM237	0.00397082
NOP58	0.00288863
CD28	-0.00266097
EEF1B2	0.0141874
ATIC	0.0440945
RPL37A	0.0322886
RUFY4	-0.0183623
GPBAR1	0.0181333
CYP27A1	-0.00475669
PTPRN	0.0180172
DNPEP	-0.013098
SP110	-0.00166766
ITM2C	0.0327769
ALPI	-0.0201996
NGEF	-0.00116216
INPP5D	-0.0470312
ATG16L1	-0.0210268
UGT1A6	0.00733443
RAB17	-0.0242236
HES6	0.0336549
GPR35	-0.0261948
ANO7	0.0107766
DTYMK	0.00860029
CNTN4	0.00317219
SETMAR	0.0121468
IRAK2	-0.035673
TIMP4	0.0198798
RPL32	0.012375
FGD5	-0.0165545
HACL1	-0.00364533
KAT2B	-0.0202593
RPL15	0.0398892
CCR4	-0.00915495
TRANK1	-0.0156216
CTDSPL	0.0485544
ACAA1	-0.0307685
MYD88	-0.0305286
CX3CR1	-0.0359183
RPSA	0.0275645
MYRIP	0.00711538
ENTPD3	0.0124984
RPL14	0.0209562
ULK4	0.0295782
SEC22C	-0.0135929
SNRK	-0.00491826
CXCR6	-0.0235202
CCR5	-0.0219652
PTH1R	0.0048763
KIF9	0.0472722
SLC25A20	-0.0504354
IMPDH2	0.0305493
GPX1	-0.00177509
MST1	-0.013583
RNF123	-0.00644246
UBA7	-0.0123129
TRAIP	0.0248574
MST1R	-0.0181683
MON1A	-0.0160094
SEMA3F	-0.0379681
HYAL1	0.0283564
CACNA2D2	0.00852512
PARP3	-0.0113759
RPL29	0.0275105
UQCC5	0.025338
GNL3	0.0259789
TKT	0.0188611
SELENOK	0.0360842
ARHGEF3	-0.0154087
ABHD6	-0.0559807
FAM107A	0.0245749
FRMD4B	0.0104843
GXYLT2	0.00747346
CNTN3	0.0230741
ROBO2	0.0357808
CADM2	0.0216251
ARL6	0.0175192
RIOX2	0.0449205
GPR15	0.00673544
NIT2	0.00404518
TFG	-0.0256364
RPL24	0.0287764
DZIP3	-0.0116196
RETNLB	0.0295252
TRAT1	-0.0125084
C3orf85	-0.0362843
CD96	-0.0103082
PLCXD2	-0.00843883
CD200R1	-0.0455709
HCLS1	-7.88981e-06
IQCB1	0.0270092
CD86	-0.0133951
MIX23	0.0086752
PARP14	-0.0128923
PDIA5	0.0298752
KALRN	-0.000708957
SLC12A8	0.015981
SLC41A3	0.0224058
KLF15	0.0343311
CHCHD6	0.0368586
RUVBL1	0.0221271
EEFSEC	0.0333433
MRPL3	0.0670733
ACAD11	-0.0363467
SRPRB	0.0346817
PPP2R3A	0.024779
CLDN18	-0.0170753
DZIP1L	-0.0229809
RBP2	-0.0719381
XRN1	-0.0243409
PLS1	-0.0384129
HPS3	-0.00817383
AADAC	-0.0255119
ARHGEF26	0.0159416
MME	-0.0244113
GFM1	0.00171514
WDR49	-0.0176484
SKIL	-0.0157825
SLC2A2	-0.00955783
TNIK	-0.0748828
ACTL6A	0.0291721
MCCC1	0.0585714
ALG3	0.0161147
MAGEF1	0.00620675
VPS8	0.0208445
TMEM41A	-0.0167559
IGF2BP2	-0.0108233
RFC4	0.0156178
RTP4	-0.01318
MB21D2	-0.0448438
APOD	0.0135406
PCYT1A	-0.0193539
NCBP2AS2	0.0292638
PIGZ	0.0101992
RUBCN	-0.0181253
RPL35A	0.01363
RNF212	0.0546954
UVSSA	-0.00732863
NOP14	0.0181358
LYAR	0.00954667
MRFAP1L2	0.000264999
CPZ	-0.0344751
C1QTNF7	0.0319478
BST1	-0.0185881
LAP3	-0.00336983
CCDC149	0.029303
ARAP2	-0.0196286
NWD2	0.0244459
TLR6	-0.0175491
KLHL5	-0.00425193
RPL9	0.013433
LRRC66	-0.0122939
CHIC2	-0.0102316
PPAT	0.0110776
SRP72	0.0173413
NOA1	0.00266741
UBA6	-0.0385211
UGT2A3	-0.00840612
SULT1B1	-0.0227752
SLC4A4	-0.0704233
COX18	0.0356358
MTHFD2L	0.00079468
EREG	0.0347831
CXCL9	-0.0243972
CXCL10	-0.0208486
CXCL11	-0.0144743
FAM47E	0.0155654
BMP3	0.0189539
ENOPH1	0.0461682
ARHGAP24	0.0181166
FAM13A	-0.0230301
CCSER1	-0.0599784
ATOH1	0.00844719
MTTP	-0.042625
H2AZ1	0.021281
SLC39A8	0.013189
INTS12	-0.0497186
NPNT	-0.0296792
RPL34	0.0013464
PITX2	0.0234102
FABP2	-0.0380202
PRDM5	0.00894177
CLGN	0.0013909
SLC10A7	0.0522715
RPS3A	0.0197244
GATB	0.00173516
TDO2	-0.0139508
CTSO	-0.00261373
ETFDH	-0.0151076
FNIP2	3.53034e-05
DDX60	-0.00654002
SH3RF1	-0.00807135
AGA	0.0256521
CASP3	-0.0434353
ANKRD37	-0.00158207
CCDC110	0.00415196
CYP4V2	-0.0174906
SLC9A3	-0.00772526
SLC12A7	-0.031644
SEMA5A	-0.00373628
SKP2	0.000284206
CPLANE1	0.0357578
NUP155	0.000138175
FYB1	-0.01717
RPL37	0.00810181
C7	0.0220209
C6	0.0240439
FBXO4	0.0271524
EMB	-0.0474144
PARP8	-0.0448346
HSPB3	0.00503303
IPO11	0.0216122
ERBIN	-0.0056709
MAST4	-0.036608
MCCC2	0.0224917
MRPS27	0.0367197
UTP15	0.0179272
F2RL2	-0.023712
F2R	-0.00327277
ZBED3	0.0358251
WDR41	0.00932904
BHMT2	0.00758638
RPS23	0.00463648
RHOBTB3	0.0119455
GLRX	-0.021961
PCSK1	0.00245983
RGMB	0.0106821
MACIR	0.00197696
CAMK4	-0.000595999
APC	-0.0202613
COMMD10	0.000965832
HSD17B4	-0.00644177
CSNK1G3	-0.000491224
GRAMD2B	-0.0291489
ALDH7A1	0.0371214
SLC12A2	0.000789135
ACSL6	-0.0469803
SLC22A5	-0.0180486
IRF1	-0.00704356
SOWAHA	-0.022595
LEAP2	-0.017942
TCF7	-0.0506807
SAR1B	-0.00828183
SEC24A	-0.0222917
PITX1	-0.00569945
TGFBI	-0.0013438
HSPA9	0.028661
PCDHB4	0.0110656
PCDHGA6	0.00173887
FCHSD1	-0.0221065
GNPDA1	-0.00780267
NDFIP1	-0.00299214
SPRY4	-0.033871
TCOF1	0.0324731
CD74	-0.0584536
RPS14	0.0211845
SYNPO	-0.0383926
GPX3	0.0262436
ITK	-0.0218166
THG1L	0.0187867
ADRA1B	0.0186211
CCNJL	0.0173722
NUDCD2	0.0229506
WWC1	-0.0125914
DOCK2	-0.0303943
NPM1	0.0433878
BOD1	0.000531427
NOP16	0.0178053
NHP2	0.0301667
MGAT1	-0.00846563
BTNL9	0.034224
RACK1	0.0350062
FOXQ1	-0.0167797
SERPINB9	-0.0295539
RIPK1	-0.0171842
PXDC1	-0.0254552
LYRM4	0.00161039
FARS2	0.00401711
TXNDC5	0.00475131
EEF1E1	0.0282385
PAK1IP1	0.00734907
NEDD9	-0.0158655
HIVEP1	-0.0155839
ID4	0.00623762
ACOT13	0.0105808
GMNN	0.0535567
SLC17A4	-0.0089623
TRIM38	-0.0100973
H2AC8	-0.00572949
H3C6	-0.0293314
BTN2A2	-0.02815
BTN3A1	-0.0425088
BTN3A3	-0.0671101
H3C10	-0.000535721
SCAND3	0.0114215
UBD	-0.0277785
TRIM40	-0.000265048
TRIM26	-0.0208174
NRM	0.00874225
TUBB	0.0171654
LTB	-0.0671149
LST1	-0.0202657
VARS1	0.0364554
ZBTB12	0.037564
CFB	-0.00333968
C4B	-0.00662027
TAP2	-0.0202332
PSMB8	-0.00874816
TAP1	-0.0176357
PSMB9	-0.0111307
RPS18	0.028078
WDR46	0.0501161
TAPBP	-0.0144474
BAK1	-0.00069488
UQCC2	0.0124963
FANCE	0.0115401
RPL10A	0.0295747
ETV7	-0.021108
PIM1	-0.00385099
TMEM217	-0.0189473
TBC1D22B	-0.0263706
UNC5CL	-0.0151786
TRERF1	-0.0236925
UBR2	-0.0354766
KLC4	-0.00764798
XPO5	0.0484759
SLC29A1	0.00237987
HSP90AB1	0.0297092
SLC35B2	0.0555237
CYP39A1	0.00133716
PLA2G7	-0.00434014
MLIP	0.00831817
FAM83B	-0.0144446
KHDRBS2	0.0389369
FKBP1C	0.0431756
EEF1A1	0.00200771
UBE3D	0.023462
RARS2	0.00862226
COQ3	0.00838132
FOXO3	-0.0109822
WASF1	0.013785
MFSD4B	-0.00941351
FYN	-0.0008941
HSF2	0.016859
TPD52L1	0.0125893
LAMA2	0.0133289
ARHGAP18	-0.00996685
TMEM200A	-0.0588293
SMLR1	-0.00487103
ENPP3	-0.0482086
RPS12	0.0181697
SLC2A12	-0.0454157
NHSL1	-0.00182563
LTV1	0.00267287
ZC3H12D	-0.00864863
CCDC170	-0.018824
TFB1M	0.00627222
ZDHHC14	-0.00483441
CCR6	-0.0274889
UNC93A	-0.0210173
AFDN	-0.0366708
SMOC2	0.00513956
DLL1	0.00400506
PDGFA	-0.01224
CYP2W1	-0.0369539
GPR146	0.00152803
EIF3B	0.0483322
CARD11	-0.0316291
TNRC18	-0.0259223
USP42	-0.00571578
ICA1	0.00665064
AGMO	-0.00513755
ITGB8	-0.0288003
CDCA7L	0.00113565
HOXA2	0.00252416
HOXA5	0.0106736
HOXA7	0.0431314
HOXA9	0.0204689
HOXA10	0.00873759
MTURN	0.00490074
GGCT	0.0244548
AQP1	-0.0396585
INHBA	-0.00295183
POLD2	0.004541
NPC1L1	-0.0557395
TMED4	-0.0603028
PPIA	0.0372301
MYO1G	-0.0073225
NACAD	0.0422937
GRB10	-0.0553087
STX1A	-0.0270563
LIMK1	-0.0164151
LAT2	-0.000196451
GTF2IRD2B	0.0224539
CCDC146	-0.039608
FGL2	-0.0374655
CD36	-0.018271
HEPACAM2	0.0246663
PPP1R9A	0.00672478
TECPR1	-0.0112229
MCM7	0.00360989
PVRIG	-0.0316423
MUC3A	-0.0324169
TRIM56	-0.0279539
MOGAT3	-0.0329055
ARMC10	0.0267768
NAPEPLD	-0.030984
HBP1	-0.00179348
FOXP2	0.0136562
FAM3C	-0.0235547
TSPAN33	-0.0366714
AHCYL2	-0.0168229
CPA2	-0.0380264
MKLN1	-0.0237661
FMC1	0.0248249
TAS2R4	-0.00364463
MGAM	-0.00869445
MGAM2	-0.0396578
ARHGEF35	-0.0140595
OR2A7	-0.00599759
TPK1	-0.0139469
ZNF212	-0.00560826
ATP6V0E2	0.0482458
ABCF2	0.0203288
DPP6	0.0104258
PTPRN2	0.0178105
NEIL2	0.0337375
SLC7A2	0.0219475
INTS10	0.0319121
ATP6V1B2	-0.0265805
LZTS1	-0.0150138
DOK2	-0.00542355
DOCK5	-0.0122368
DPYSL2	0.0429335
EPHX2	-0.0229768
KIF13B	-0.0188282
GSR	-0.0114531
UBXN8	0.0656836
PPP2CB	-0.01885
NRG1	-0.0160861
TACC1	0.00980522
PLEKHA2	-0.0475505
IDO1	-0.0257832
SPIDR	0.0392911
PRKDC	0.00255658
SOX17	0.0125725
LYN	-0.00117524
RPS20	0.00546448
TOX	0.00568563
ASPH	0.0200891
RRS1	0.00953311
TRPA1	0.0098945
RPL7	0.022486
HNF4G	-0.0144734
PKIA	0.0144627
MRPS28	0.00367271
PMP2	0.00610646
E2F5	-0.000556421
CA13	-0.0159583
ESRP1	0.0282796
CPQ	-0.0283755
RPL30	0.0187295
GRHL2	0.0292745
RIMS2	0.0362057
PKHD1L1	0.0426758
KCNV1	0.00867225
DSCC1	0.00824687
NTAQ1	0.0225888
MTSS1	0.0370589
CYRIB	-0.00339096
DNAAF11	-0.0187116
PTP4A3	0.0160354
PYCR3	0.00957502
EPPK1	-0.0185023
PLEC	-0.0114543
TMEM276	0.0146898
RPL8	0.041
RCL1	0.00476295
RIC1	-0.00537499
DMAC1	0.00574923
NFIB	0.00184739
PLIN2	-0.0522076
RPS6	0.0383442
MLLT3	0.00190559
MTAP	0.0589542
DMRTA1	0.0107328
MOB3B	-0.0129357
RIGI	-0.0179956
BAG1	0.0158446
UNC13B	0.0373092
CD72	-0.0022888
GNE	0.0341193
POLR1E	0.00286991
FXN	0.014229
ENTREP1	0.00842753
MAMDC2	0.00605461
C9orf85	-0.0221824
GDA	-0.0329432
PCSK5	-0.0193656
CEP78	0.0117269
TLE4	-0.0280143
IDNK	-0.00922954
SYK	-0.00306909
IARS1	0.0059801
CARD19	-0.00665323
FBP1	-0.0080202
TRIM14	-0.00987617
NANS	0.031141
TEX10	0.0125899
ALDOB	-0.0120769
FKTN	0.00791233
C9orf152	0.00930025
SLC31A1	-0.0326228
HDHD3	-0.0128104
DENND1A	-0.00318092
NEK6	-0.018534
RPL35	0.04073
MVB12B	-0.00517439
RALGPS1	-0.0527284
ZNF79	-0.0303346
LRSAM1	-0.00844591
SH2D3C	-0.000292476
SLC27A4	-0.00667145
ZER1	-0.0262012
MIGA2	-0.0140197
USP20	-0.0031656
FAM78A	-0.0194079
DDX31	0.0276949
RPL7A	0.0326646
SURF4	-0.0165691
VAV2	-0.00597684
MRPS2	0.04904
TRAF2	-0.020941
C8G	-0.0084138
NPDC1	0.00274748
SAPCD2	0.0179049
LRRC26	0.00538035
NRARP	0.0172775
DPH7	0.00259166
ZMYND19	0.0269286
AKR1C2	0.0285652
AKR1C4	-0.00498574
TUBAL3	-0.00968814
SFMBT2	-0.00766501
MALRD1	-0.0395297
PLXDC2	-0.00419474
THNSL1	0.0287106
ENKUR	-0.00324232
APBB1IP	-0.00268171
LOC107984227	-0.0228075
NCOA4	-0.038123
ARHGAP22	-0.00960159
ASAH2	-0.0315445
ASAH2B	-0.0192293
REEP3	-0.00118161
HERC4	-0.00714451
PBLD	-0.019245
DDX21	0.0193697
SGPL1	-0.0124199
SPOCK2	-0.00943312
ZSWIM8	-0.0225917
ADK	0.00282197
LOC124902461	-0.029078
RPS24	0.00832134
CCSER2	-0.00138318
SNCG	0.0215953
FAS	-0.0181865
LIPA	-0.0395078
IFIT3	-0.0386076
IFIT5	-0.0145435
TBC1D12	-0.0347549
CYP2C19	-0.0227457
CYP2C9	-0.0144299
SORBS1	0.00673139
PI4K2A	-0.00162975
MARVELD1	0.0213975
ZFYVE27	-0.0129461
SFRP5	-0.0318444
GOLGA7B	-0.0151963
GOT1	0.000668243
ENTPD7	-0.021642
DNMBP	-0.0082803
PKD2L1	-0.0118764
SCD	0.00667775
PDZD7	-0.0542103
SFXN3	-0.0540931
NOLC1	0.035356
INA	0.0226182
PDCD11	0.00795354
NEURL1	0.0345847
XPNPEP1	-0.000742389
ACSL5	-0.051804
FHIP2A	-0.0267169
GRK5	-0.00358326
LHPP	-0.0024921
EEF1AKMT2	0.0130026
BCCIP	0.017925
FANK1	0.0256753
ADAM12	-0.0210228
LRRC27	-0.0503149
ZNF511	0.0077134
ANO9	-0.0280246
PHRF1	-0.010294
CDHR5	-0.0028173
EPS8L2	-0.0168074
RPLP2	0.0315824
AP2A2	-0.00641093
MUC5AC	-0.0103131
TOLLIP	-0.0113978
LSP1	-0.0161619
RRM1	0.0351554
TRIM21	-0.0171213
OR51E1	0.0356331
TRIM6	-0.00809482
TRIM22	-0.0061105
TRIM3	-0.0200367
MRPL17	0.0384373
LOC124902806	-0.00286486
RPL27A	0.0200856
SWAP70	-0.0382288
SBF2	0.0398167
RPS13	0.0292087
KCNJ11	0.0102405
USH1C	-0.00233904
HPS5	-0.0487371
LDHA	-0.0017346
ANO5	0.00449812
GAS2	0.0475399
METTL15	0.00141564
DEPDC7	-0.00651635
MAPK8IP1	-0.00608079
DGKZ	-0.0364289
MDK	-0.0516291
CKAP5	0.0143686
ACP2	-0.000878189
NR1H3	-0.0149689
FOLH1	-0.0249808
TIMM10	0.0238031
LPXN	-0.0114468
MRPL16	0.00339258
MS4A18	-0.039176
MS4A15	-0.033757
MS4A10	-0.0425187
CD6	-0.00586224
CD5	-0.0029172
MYRF	-0.0139385
EEF1G	0.0404076
PLAAT4	-0.0446796
MACROD1	0.049585
TRPT1	0.00235981
CCDC88B	-0.00502831
SAC3D1	0.0122885
EHBP1L1	-0.00855687
SIPA1	-0.0241377
AP5B1	-0.018407
LOC124902693	-0.0269802
CFL1	-0.00625508
BANF1	0.0259193
PACS1	-0.0376337
CNIH2	-0.0453441
MRPL11	0.00220003
CCS	0.00528024
SPTBN2	0.00163479
C11orf86	-0.0150715
ACY3	-0.0178132
LOC112268076	-0.00703764
TCIRG1	-0.0114445
C11orf24	-0.00190464
TESMIN	0.0066793
NADSYN1	0.0171826
RNF121	-0.0161618
IL18BP	-0.0295917
CLPB	0.00278754
PDE2A	0.007049
ARAP1	-0.0138378
FCHSD2	0.0287488
PLEKHB1	0.0128638
RAB6A	-0.00377385
RPS3	0.0433101
MOGAT2	-0.0365576
WNT11	-0.0627415
MYO7A	-0.00684354
AQP11	-0.0289365
KCTD21	-0.00216067
USP35	-0.0420196
NARS2	0.00482428
RAB30	-0.0175694
CCDC89	0.0302681
PICALM	-0.0221427
ME3	0.0215076
FZD4	0.00286897
C11orf54	-0.0227446
ENDOD1	-0.0238794
MTMR2	0.00644835
ARHGAP42	-0.0124799
CEP126	0.00495771
TMEM123	0.0123248
MMP10	-0.0139344
GRIA4	0.0292957
ALKBH8	0.0064257
RAB39A	-0.0069154
PPP2R1B	-0.00572053
REXO2	0.0420602
APOA4	-0.0231697
APOC3	-0.0190929
APOA1	-0.011982
SIDT2	-0.0193746
MPZL2	0.00457968
CD3E	-0.00418327
TREH	-0.0354788
BCL9L	-0.00780235
RPS25	0.0287359
C2CD2L	-0.0162167
CBL	-0.00951234
TBCEL	-0.011116
TBRG1	-0.00703844
PKNOX2	-0.0117825
RPUSD4	0.0275055
TIRAP	-0.00533364
DCPS	0.0132047
GLB1L2	0.0165728
DYRK4	0.0241899
GALNT8	0.00470796
TNFRSF1A	-0.00254099
MRPL51	0.0167652
NOP2	0.00700364
CD4	-0.0261151
CDCA3	-0.025968
C12orf57	0.0394398
LPCAT3	-0.0325249
APOBEC1	-0.00713888
CLEC4A	-0.00711659
YBX3	0.0156202
LOC124902876	0.019806
GPRC5D	0.00032286
ARHGDIB	-0.00205254
MGST1	0.019793
PPFIBP1	0.0129364
MRPS35	0.0512996
DENND5B	-0.0198379
RESF1	-0.0269997
ANO6	-0.00513424
SLC48A1	0.0235838
ADCY6	-0.00353172
KMT2D	-0.0298213
LMBR1L	-0.0133995
TUBA1B	0.0227995
DNAJC22	-0.0022063
GPD1	-0.00567181
TMT1A	0.0494404
SMAGP	0.0254275
BIN2	-0.0127581
GALNT6	-0.0196405
SLC4A8	-0.00194642
KRT86	-0.0021143
TNS2	0.0332715
HNRNPA1	0.00786666
NCKAP1L	-0.00452191
PPP1R1A	0.0190429
TESPA1	-0.0448177
TMT1B	-0.0392952
ITGA7	0.0095024
DGKA	-0.0542138
PA2G4	0.0433274
RPL41	0.0287528
STAT2	-0.0277508
NACA	0.012124
MYO1A	-0.0493824
LRP1	-0.0124736
SHMT2	0.0324473
ARHGAP9	-0.000213989
CDK4	0.027362
TSFM	0.022715
KICS2	0.00734083
GNS	-0.0221497
LEMD3	-0.0468005
HMGA2	0.0161386
DYRK2	-0.0129078
NUP107	0.0199866
CCT2	0.0103857
PTPRR	-0.0332228
NAV3	0.0216139
ACSS3	0.032289
RLIG1	0.0390533
DUSP6	-0.0187087
CEP83	0.0199045
NDUFA12	0.0199602
CDK17	-0.00534206
TMPO	0.0203818
MYBPC1	0.033006
DRAM1	-0.00450881
NT5DC3	0.0101476
CKAP4	0.00982327
POLR3B	0.0442332
ALKBH2	0.0114671
UNG	0.0197672
MMAB	0.0188891
TRPV4	-0.0102861
ANAPC7	0.0067935
GPN3	0.0359031
PHETA1	-0.0557804
SH2B3	-0.0616084
MAPKAPK5	-0.0033001
TRAFD1	-0.0142489
RPL6	0.035903
TBX3	-0.0064543
RNFT2	0.00416643
FBXW8	0.0292914
TESC	-0.00764199
VSIG10	-0.00272413
CCDC60	0.0432605
RPLP0	0.0374821
POP5	0.00224146
CABP1	0.0246381
SETD1B	-0.0039334
HIP1R	-0.0118947
OGFOD2	-0.00689759
CCDC92	-0.016479
TMEM132C	0.048902
RAN	0.0442383
ULK1	-0.00720244
DDX51	0.0181087
CRYL1	-0.00149401
WASF3	0.0118507
RPL21	0.0129568
PDX1	-0.0159263
EPSTI1	-0.027748
NUFIP1	0.0166687
ITM2B	-0.0378884
EBPL	0.0167936
ATP7B	-0.00122562
PCDH20	0.0106687
DACH1	0.0303922
MZT1	0.00240683
UCHL3	0.0334211
IPO5	0.0391209
SLC15A1	-0.00331789
DOCK9	-0.0185819
TNFSF13B	-0.000440185
ATP11A	-0.0251558
UPF3A	0.00532831
APEX1	0.010559
NDRG2	0.0240579
MMP14	-0.0322783
PRMT5	0.0147002
PCK2	-0.0156632
DCAF11	-0.0211213
PSME1	-0.0364414
PSME2	-0.0295641
IRF9	-0.0245778
IPO4	0.0263785
CIDEB	-0.0404588
ADCY4	0.0233096
KHNYN	-0.0299361
STXBP6	0.0163747
DTD2	0.00776934
SPTSSA	0.00761826
MIPOL1	0.0429547
MIA2	-0.0212311
FANCM	0.0248042
GNPNAT1	0.0155471
PELI2	-0.043338
TIMM9	0.0165856
PRKCH	-0.0217569
MTHFD1	0.0123798
HSPA2	0.0185173
PLEKHG3	-0.00252744
TMEM229B	-0.000885725
PLEKHH1	-0.0591873
ZFYVE26	-0.0540358
GALNT16	0.0272687
ZFYVE1	-0.00727378
DNAL1	0.0185479
PTGR2	-0.00943605
ALDH6A1	-0.00548272
LIN52	-0.0443926
ABCD4	-0.0267932
AREL1	-0.00849051
VASH1	-0.0438782
ANGEL1	0.0135233
TMED8	-0.00857285
CEP128	0.030559
STON2	-0.0425377
TTC8	0.00919997
KCNK13	-0.0329776
ITPK1	-0.0140313
IFI27	-0.0139142
SERPINA6	0.0365381
SERPINA1	-0.0112145
SERPINA5	0.0198075
AK7	0.017729
EVL	-0.00755994
SLC25A47	-0.0300813
ZNF839	-0.0282506
ANKRD9	-0.0198693
RCOR1	-0.00749068
CDC42BPB	-0.0251562
EXOC3L4	-0.030323
TNFAIP2	-0.00438638
CKB	0.0200027
ASPG	0.0274069
GPR132	-0.00903655
NDN	0.0295184
MTMR10	-0.0223548
SPRED1	-0.00431998
BMF	-0.0118865
PLCB2	-0.0316036
KNL1	-0.0052211
RMDN3	-0.0340093
SPINT1	-0.0058951
ITPKA	-0.00535773
MAPKBP1	-0.0225705
TMEM62	-0.0197374
PPIP5K1	-0.0575394
PATL2	-0.0332523
B2M	-0.0449713
GATM	-0.0474408
AFG2B	-0.0345925
SEMA6D	-0.0439316
MYEF2	0.00560556
TNFAIP8L3	0.00822886
GLDN	0.00223057
DMXL2	-0.0343372
MYO5C	0.0213234
PIERCE2	0.0265423
FAM81A	0.0119418
RAB8B	-0.00490235
CILP	0.0247747
HACD3	0.0106644
DIS3L	0.0248938
TIPIN	0.0123513
RPL4	0.0257784
SMAD3	-0.0118718
CLN6	0.0265716
RPLP1	0.0297972
UACA	-0.0245579
BBS4	0.0104471
PML	-0.0308522
ARID3B	-0.000312624
UBE2Q2	0.00954937
PSTPIP1	-0.0160342
CRABP1	0.0112316
HYKK	-0.00106731
ADAMTS7	-0.0217341
CTSH	-0.0156841
RPS17	0.0375687
NMB	0.0139753
SLC28A1	-0.0159977
TARS3	0.0122969
SNRNP25	0.00660853
RHBDF1	-0.00470608
ARHGDIG	0.00705041
PDIA2	0.00687837
RAB11FIP3	-0.0563476
METTL26	0.0196135
JPT2	0.0216086
RPS2	0.0343639
MLST8	0.0144983
ABCA3	0.0101435
LOC124900372	-0.0107641
TRAP1	0.0106162
DNAJA3	0.0180859
CDIP1	-0.0232047
EMP2	0.00732886
CIITA	-0.0386759
DEXI	0.00508142
CLEC16A	-0.0107036
SNN	-0.00246626
RSL1D1	0.0134932
ABCC6	-0.024645
NOMO2	-0.0284303
RPS15A	0.0155858
SMG1	-0.00394617
TMC7	-0.0113116
SYT17	0.0123818
GP2	0.00270571
CDR2	-0.00940238
SCNN1G	0.046551
SCNN1B	0.0547807
EARS2	0.0217221
KDM8	-0.0366047
SULT1A2	-0.0387745
SULT1A1	-0.0162886
SPN	-0.0386731
ZG16	0.0178673
MAZ	0.0259452
HIRIP3	0.00389491
CORO1A	-0.0257238
ZNF764	-0.0200792
ORAI3	-0.000123355
SNX20	-0.0522836
CYLD	-0.00655772
RPGRIP1L	0.0172438
FTO	0.00427938
CES1	0.000946768
BBS2	0.0334594
MT1X	0.0066996
ADGRG5	-0.0176697
KIFC3	-0.0456933
CCDC113	0.0133188
CDH16	0.0172031
HSD11B2	0.0167284
NUTF2	0.0482606
ESRP2	0.0190282
CDH3	-0.0146915
UTP4	0.0113744
NOB1	0.00427821
WWP2	-0.0191402
ST3GAL2	-0.0494393
PHLPP2	-0.00585907
ZNF821	-0.0105142
DHODH	0.0412649
PMFBP1	0.0228316
WWOX	0.0327889
CDYL2	-0.00636023
C16orf46	0.00101341
GCSH	0.0103364
BCO1	-0.0151822
MEAK7	-0.0253642
KLHDC4	0.0180712
ZNF469	-0.000420095
APRT	0.024198
GALNS	-0.0115765
RPL13	0.0271785
SMYD4	-0.0407611
HIC1	-2.69906e-05
TSR1	0.0152045
PAFAH1B1	-0.0293248
TRPV1	-0.0495806
SHPK	-0.0054732
ZZEF1	-0.0098029
SPNS3	-0.0156486
PELP1	0.0269644
CXCL16	-0.00447217
ZMYND15	-0.00822056
GLTPD2	-0.0261475
C1QBP	0.00545381
C17orf100	-0.0345697
XAF1	-0.0141508
KDM6B	-0.0135492
NAA38	0.0245608
CYB5D1	0.0222517
RPL26	0.0226629
MFSD6L	0.0182854
PIK3R6	-0.00541355
USP43	-0.00803538
MYH3	-0.00526911
ARHGAP44	-0.0332132
COX10	0.00760757
NT5M	0.00754534
ALDH3A2	-0.0169921
ALDH3A1	-0.0105193
LGALS9B	0.0151987
KCNJ12	0.0038934
TMEM97	0.0166334
RPL23A	0.0138401
DHRS13	0.0109262
PIPOX	-0.026895
ABHD15	-0.0176341
SLC6A4	-0.00269565
ADAP2	-0.0321817
COPRS	0.0185555
LRRC37B	-0.000277235
NLE1	0.0156545
CCL15	-0.00302341
DHRS11	-0.0134594
ACACA	0.00470768
C17orf78	-0.0214172
MRPL45	0.03749
RPL23	0.0273875
LASP1	-0.00912358
PPP1R1B	0.00696981
ORMDL3	-0.00424692
KRT12	-0.00350591
KRT19	0.0315391
WNK4	0.00559141
RPL27	0.0426138
NAGS	-0.0168767
ACBD4	-0.0157026
FMNL1	-0.0296132
MAP3K14	-0.00512884
ARHGAP27	-8.26623e-05
LRRC37A2	-0.0121026
GOSR2	-0.0357349
TBX21	-0.00574955
CBX1	0.0349181
HOXB5	0.0128869
UBE2Z	-0.00213364
PHB1	0.000545267
ITGA3	-0.0186211
TMEM92	-0.0276819
EPN3	0.0169678
ANKRD40CL	-0.0427175
SPAG9	-0.00471858
TMEM100	0.0077207
TRIM37	0.0444249
VMP1	-0.0157253
HEATR6	0.0288071
MED13	-0.0213976
LIMD2	-0.0159898
RGS9	0.00661286
HELZ	-0.000960936
NOL11	0.013918
MAP2K6	0.00684317
KCNJ16	-0.00308369
SDK2	0.0401347
RPL38	0.044801
CD300C	-0.0238526
NHERF1	-0.00741213
OTOP3	-0.0157659
CDR2L	-0.0435122
MRPL58	0.0176779
MYO15B	-0.0225428
UNC13D	-0.0484505
TRIM47	-0.00120147
MRPL38	0.0289936
ACOX1	-0.0254686
EVPL	-0.0427432
RNF157	0.0285331
SEC14L1	-0.000319175
TMC6	-0.0218613
ENPP7	-0.0325587
RNF213	-0.0181427
ENDOV	0.00101427
CEP131	0.0213671
NDUFAF8	0.0197193
P4HB	-0.0134841
DCXR	0.0293549
FASN	0.0199882
CCDC57	-0.00690896
SLC16A3	-0.00435122
CSNK1D	-0.0382063
SECTM1	-0.00932108
FN3KRP	0.00680406
SMCHD1	-0.0341863
TGIF1	0.00183939
DLGAP1	0.00512463
EPB41L3	-0.0178712
APCDD1	0.0153365
SPIRE1	0.046825
CEP76	-0.0128729
SEH1L	0.0241612
SNRPD1	0.00941931
ABHD3	-0.0221556
RIOK3	-0.0133131
RMC1	-0.00249419
LAMA3	-0.0150849
MOCOS	-0.0278657
SETBP1	0.0065758
SIGLEC15	-0.004463
ZBTB7C	0.000262411
RPL17	0.0214662
LMAN1	-0.0285872
RNF152	0.0148682
TNFRSF11A	-0.0165839
CD226	-0.000656542
ZNF516	-0.0310945
SLC66A2	0.0141417
HSBP1L1	0.04485
ARID3A	-0.00551937
ARHGAP45	-0.0317951
RPS15	0.0131435
ADAT3	-0.0710216
LSM7	0.0148127
ZNF77	0.00262141
GNA11	-0.00703551
SMIM24	-0.0355918
SMIM44	-0.052578
HMG20B	0.00702499
CREB3L3	-0.0459362
STAP2	-0.0252996
PLIN5	0.0341063
TICAM1	-0.0105674
PLIN3	-0.0162676
RPL36	0.0450494
LONP1	0.0282385
RFX2	0.0260021
ARHGEF18	-0.00886644
PEX11G	-0.0257689
CCL25	-0.031824
ANGPTL4	-0.0152262
PRAM1	-0.0143765
MYO1F	-0.0324552
KRI1	0.0122158
QTRT1	0.0190915
DOCK6	-0.00694914
ACP5	-0.00706894
FBXW9	0.0153089
BEST2	0.074688
RNASEH2A	0.00767502
GCDH	0.0210003
GADD45GIP1	0.0318026
IL27RA	-0.0238485
ADGRE3	-0.00247243
RASAL3	-0.0396418
AP1M1	-0.0323544
MYO9B	-0.0127477
GTPBP3	0.022498
RPL18A	0.0204551
IL12RB1	-0.0432209
MAST3	-0.0725221
LRRC25	-0.0288862
NR2C2AP	0.0174483
TM6SF2	-0.00748283
GATAD2A	-0.00432631
TSSK6	-0.064764
GMIP	-0.0174793
ZNF681	0.0465447
PLEKHF1	-0.0225875
C19orf12	-0.0102068
FXYD1	0.0204974
TMEM147	0.0144953
TYROBP	-0.0100298
POLR2I	0.0332321
SIPA1L3	-0.0215015
MRPS12	0.00431795
RPS16	0.0132821
FBL	0.0428317
SNRPA	0.0189462
TGFB1	-0.0326488
EXOSC5	0.0115894
B3GNT8	-0.0356632
ERICH4	-0.0685344
RPS19	0.0103032
CIC	-0.010487
CEACAM1	-0.0251522
ZNF575	0.0457616
ZNF224	-0.000567177
IGSF23	-0.0105271
CBLC	-0.00915611
APOE	0.000980643
TRAPPC6A	0.000271916
SNRPD2	0.0149513
QPCTL	0.0505601
SIX5	0.0104873
HIF3A	0.0207756
CALM3	-0.015158
SLC1A5	0.0113124
BICRA	-0.0262683
SULT2A1	-0.0130979
PLA2G4C	-0.0121388
DBP	-0.0206107
CA11	-0.0315272
BCAT2	0.00530163
RPL13A	0.0273614
RPS11	0.0288122
RRAS	-0.0121355
PRMT1	0.0241363
AP2A1	-0.00331739
IL4I1	-0.0173203
KCNC3	-0.0105401
KLK1	0.0176769
KLK12	0.0290561
NKG7	-0.00142468
SIGLEC12	-0.0243854
RPS9	0.0187218
PPP6R1	-0.0278661
TMEM150B	-0.0163071
COX6B2	-0.0323689
EPN1	-0.0148233
ZSCAN18	0.021496
ZNF497	0.0123474
RPS5	0.0171299
SLC52A3	-0.0159246
SIRPB2	-0.000564179
NOP56	0.0271
ITPA	0.0153042
SLC4A11	-0.0120098
DNAAF9	0.00788649
ADISSP	0.0171456
SMOX	-0.00505162
GPCPD1	-0.0166704
CHGB	0.0209915
TASP1	0.0208687
DSTN	0.0199594
DTD1	0.00430017
INSM1	0.00460088
NXT1	0.0229591
AHCY	0.052012
PIGU	0.00195518
GGT7	0.01078
GSS	0.0408288
SLA2	-0.0296819
TLDC2	-0.00897286
SRC	-0.0270835
PPP1R16B	-0.0492114
ADA	-0.0314851
WFDC2	0.0684856
WFDC3	0.00489005
CD40	-0.0308988
ZNF334	0.00969799
SLC2A10	0.0136107
CSE1L	0.036811
ZNFX1	-0.0335368
RNF114	-0.00970914
UBE2V1	-0.016843
PMEPA1	-0.0425122
RAB22A	-0.00542543
NELFCD	0.0306831
PHACTR3	0.0257689
RPS21	0.0286529
SLC17A9	0.0099948
PTK6	-0.0178453
SOX18	0.0121451
CLDN8	0.00688346
HUNK	0.00529212
EVA1C	0.049554
IFNAR2	-0.0169248
IFNGR2	-0.000730889
TMEM50B	-0.0135197
RCAN1	-0.0468848
MORC3	-0.021659
CHAF1B	0.007799
TTC3	0.00585212
PSMG1	0.0235931
FAM3B	-0.0101962
TFF3	0.0132034
TMPRSS3	-0.0330135
UBASH3A	-0.0182212
RRP1B	0.0116356
RRP1	0.000372174
LRRC3	-0.00931898
HDHD5	0.0268737
RTL10	-0.0144826
RANBP1	0.018104
SLC7A4	0.0144329
SLC2A11	0.0107011
SGSM1	0.00112031
GRK3	-0.00256658
HSCB	0.0326409
XBP1	0.000529252
EMID1	-0.00766429
MTMR3	-0.0242846
SEC14L2	-0.0193839
GAL3ST1	-0.0236833
TCN2	-0.0154126
SLC5A1	-0.00515435
HMOX1	-0.0538823
MB	0.0362934
APOL4	-0.00606266
APOL2	-0.0328906
APOL1	-0.0134734
IL2RB	-0.0202754
MFNG	-0.0756268
CARD10	-0.0231939
GCAT	0.0271276
EIF3L	0.0196323
BAIAP2L2	-0.0197022
DDX17	-0.00730733
CBY1	0.0172822
APOBEC3D	-0.0191783
APOBEC3F	-0.014692
APOBEC3H	-0.0211966
RPL3	0.0413202
ADSL	0.0353652
XPNPEP3	0.0387958
EP300	-0.0147331
CHADL	0.0355906
MEI1	0.00863606
NFAM1	-0.0107227
MCAT	0.0140371
TSPO	0.019008
EFCAB6	0.0618176
PRR5	-0.00952323
KIAA0930	-0.0177582
CDPF1	0.000771994
KLHDC7B	-0.00158003
PPP2R3B	0.00784207
ARSL	-0.0123885
MXRA5	-0.021277
ANOS1	-0.0207806
MOSPD2	-0.00830492
REPS2	0.00372315
SCML2	0.00629547
EIF1AX	0.000583598
PRDX4	0.00998808
SAT1	-0.000750893
POLA1	0.0194425
PRRG1	0.0257083
DYNLT3	0.0157296
MED14	-0.0573155
MAOA	0.0137691
EFHC2	0.0293412
SLC9A7	-0.00634164
RGN	-0.000979229
OTUD5	-0.00594911
TFE3	-0.0174369
CCDC120	-0.0110158
PLP2	0.00652888
MAGED1	0.0234531
IQSEC2	-0.00322036
FGD1	0.000941281
MAGED2	0.0181772
VCF2	0.0405851
MAGEH1	0.0455617
NALF2	0.0138938
IL2RG	-0.0495106
CXCR3	-0.0157978
RPS4X	0.0317754
ATP7A	-0.0384038
RPS6KA6	0.027099
NOX1	0.0407433
ARMCX1	0.00405486
BEX4	0.0182533
BEX2	0.0108134
BEX3	0.0268376
TCEAL4	0.0175372
TCEAL3	0.0463982
TCEAL1	0.0256312
PLP1	0.00938422
NRK	0.0125428
RNF128	-0.00555603
TBC1D8B	-0.00608716
MORC4	0.0282257
PRPS1	0.00474757
KLHL13	0.0335975
SLC25A43	-0.010934
SOWAHD	-0.0319366
SH2D1A	-0.0125006
XPNPEP2	-0.00856889
SASH3	-0.00590217
UTP14A	0.0132847
ELF4	-0.00445839
PABIR3	-0.0250827
CD40LG	-0.0457215
ARHGEF6	-0.00231967
ZNF275	0.0204881
HAUS7	0.050475
ABCD1	-0.0241752
SSR4	0.000886047
GAB3	-0.0252272
DKC1	0.0373691
MPP1	-0.0248634
NLGN4Y	0.0105061

## Sheet: TI_comp1_microbe
taxa	taxa_coeff
Subdoligranulum	0.146583
Oscillospiraceae_unclassified	0.989198

## Sheet: TI_comp2_gene
gene	gene_coeff
RNF223	-0.0276163
SDF4	-0.0298
C1QTNF12	-0.00701808
UBE2J2	-0.0232952
CPTP	-0.0680003
AURKAIP1	-0.0519481
CCNL2	0.00234207
ANKRD65	0.0143149
NADK	-0.0546494
GNB1	-0.0158506
PRKCZ	-0.0244326
ARHGEF16	-0.0168803
CLSTN1	-0.00370479
PGD	-0.00305651
CASZ1	-0.0244241
MAD2L2	-0.00203044
TNFRSF1B	-0.0362777
CASP9	-0.0147691
TMEM82	-0.0254792
FBLIM1	-0.0436546
ATP13A2	-0.0278673
SDHB	-0.0440351
CAPZB	-0.0202614
MUL1	-0.0076495
PINK1	-0.0306353
DDOST	-0.0360505
KIF17	-0.00159998
LYPLA2	-0.0469146
GALE	-0.00644579
SRSF10	0.00998516
STPG1	-0.0146958
CLIC4	0.00211677
PAFAH2	-0.0515155
SH3BGRL3	-0.0273636
CRYBG2	-0.0170293
DHDDS	-0.0286554
RPS6KA1	-0.027443
SFN	-0.0176064
GPATCH3	-0.0202079
KDF1	-0.0256383
SLC9A1	-0.00784116
WDTC1	-0.00501999
SERINC2	-0.0411431
NHSL3	-0.00486011
FNDC5	0.00552109
TMEM54	-0.0123674
SMIM12	-0.018069
ZMYM1	0.0434082
ZMYM4	0.0240359
KIAA0319L	-0.0112125
AGO3	0.0168492
ADPRS	-0.00580587
MAP7D1	-0.011619
RSPO1	0.00318759
AIRIM	0.0101453
MTF1	-0.00516266
CAP1	-0.0287077
SLC2A1	-0.0073112
TIE1	0.00389344
ELOVL1	-0.00321477
PTPRF	-0.0173722
KDM4A	-0.0180196
ST3GAL3	0.00104638
ATP6V0B	-0.0324884
CCDC24	-0.0128997
TMEM53	-0.0179461
PTCH2	0.0405952
HECTD3	-0.0392075
POMGNT1	-0.0213437
BTF3L4	0.0299181
CC2D1B	-0.00666482
TUT4	0.0085817
PODN	0.00889328
CPT2	-0.0179798
YIPF1	-0.0179514
SSBP3	-0.0291908
ACOT11	-0.0406432
TTC22	-0.0182494
PRKAA2	0.0189443
FYB2	0.00761473
MYSM1	0.0220466
EFCAB7	0.019985
LEPR	0.00973179
SGIP1	0.0574058
SRSF11	0.0100604
ZRANB2	0.0219766
NEGR1	0.0308218
ST6GALNAC3	0.0201646
ZZZ3	0.000794509
NEXN	0.00590818
PTGFR	0.00745233
TTLL7	0.00520119
ZNHIT6	0.0325962
COL24A1	0.0389568
TGFBR3	0.00205391
ARHGAP29	0.00599016
PTBP2	0.0533227
TRMT13	0.0476994
AMY2B	0.0167813
GSTM4	-0.00828252
GSTM5	0.0196345
EPS8L3	-0.00930962
AHCYL1	-0.0229033
KCNA3	0.0173015
RHOC	-0.0277326
OLFML3	0.00839262
TSPAN2	0.0198538
ATP1A1	-0.0140689
NBPF8	0.011699
NBPF15	0.0165349
NUDT17	0.00645736
LIX1L	0.0416683
NBPF19	0.00663951
PLEKHO1	0.012372
CTSK	0.0173696
MINDY1	-0.0173155
S100A6	-0.00594058
S100A16	-0.025972
S100A14	-0.0258903
SHE	0.0117244
KCNN3	0.00816813
ZBTB7B	-0.00862886
ADAM15	-0.00474413
GBA1	-0.00142247
SYT11	0.0285271
LMNA	-0.0333546
GLMP	-0.0202971
TAGLN2	-0.00513492
NCSTN	-0.0264458
F11R	-0.0125004
TSTD1	-0.0076239
ADAMTS4	0.0123771
MPZ	0.00382083
DDR2	0.0282701
RGS5	0.0231677
MGST3	-0.018485
POGK	0.00462055
TADA1	0.0191279
GPA33	-0.00257593
GPR161	0.000601872
TBX19	0.00912045
XCL1	0.0195607
NME7	0.0595014
SELE	0.0202998
RGS13	0.0374889
B3GALT2	0.00721587
CFH	0.0135661
ZBTB41	0.0178112
CAMSAP2	0.0199336
LMOD1	0.00846556
RNPEP	-0.0294844
ARL8A	-0.00329785
PPP1R12B	0.0192357
SNRPE	0.00892524
SOX13	-0.0115306
LOC124904584	0.0128751
MDM4	0.0335503
SLC41A1	0.0113437
CD55	-0.00532813
IRF6	-0.00234166
UTP25	0.000181549
SERTAD4	0.00670837
RCOR3	0.0227175
TRAF5	0.040469
CAPN8	-0.00698177
CAPN2	-0.0388627
DNAH14	0.00945238
ENAH	0.0114797
EPHX1	-0.0298128
STUM	0.00639639
ITPKB	0.0286784
TRIM11	-0.00526895
GALNT2	-0.00546101
HEATR1	0.00503086
MTR	0.0405496
CHRM3	0.0380982
GREM2	0.0369143
AKT3	0.0439876
KIF26B	0.0214933
SCCPDH	-0.0118528
ALKAL2	0.0187401
CYS1	0.0227359
GEN1	0.00517445
WDR35	0.0391409
SDC1	-0.0315452
KLHL29	0.0105799
FKBP1B	-0.0303326
SLC35F6	-0.0274745
TMEM214	-0.0219824
EMILIN1	0.00395954
PREB	-0.0320114
NRBP1	-0.0384295
ZNF512	0.0365586
RBKS	-0.0498528
CLIP4	0.0538296
RASGRP3	0.00367038
PRKD3	0.0364202
CYP1B1	0.00377168
PREPL	0.00202077
RHOQ	0.00801192
SOCS5	0.00604341
TTC7A	-0.0271207
STON1	0.00526596
NRXN1	0.0167836
CCDC88A	0.0315208
XPO1	0.0298035
CEP68	0.01928
ETAA1	0.0128758
CNRIP1	0.000193544
ANTXR1	0.0194539
PCBP1	-0.0209977
TIA1	0.0352401
SFXN5	-0.0165764
DQX1	-0.00107517
AUP1	-0.00650806
SUCLG1	-0.0206456
KCMF1	-0.0188266
TCF7L1	0.00547093
RETSAT	-0.0232603
SH2D6	0.0160493
VAMP8	-0.00852796
GNLY	-0.0297375
ZNF514	0.00611976
SEMA4C	0.00256435
ANKRD36	0.0279061
COX5B	-0.00567273
ECRG4	0.000315343
SULT1C3	-0.0129808
SULT1C2	-0.0231585
SULT1C4	0.0300157
SH3RF3	0.00318358
MALL	-0.0225448
PSD4	-0.000781986
RABL2A	4.37271e-05
RALB	-0.0200398
NIFK	0.010085
MYO7B	-0.0037373
PLEKHB2	-0.0158823
NCKAP5	-0.00731842
CCNT2	0.0216152
ZEB2	0.0122432
ORC4	0.00641046
KIF5C	0.0251624
RIF1	0.0260851
ACVR1C	0.0179102
RBMS1	0.0187152
GRB14	0.0108396
CSRNP3	0.0125157
TTC21B	0.00497599
SCN7A	0.0174239
FASTKD1	0.00327381
PHOSPHO2	0.0343465
GORASP2	-0.018328
METTL8	0.00237727
DCAF17	0.0210829
HOXD3	0.0397605
ITGA4	0.00333085
PDE1A	0.0185622
FRZB	0.025858
NUP35	0.0129832
FAM171B	0.0396116
WDR75	0.0218945
ASNSD1	0.00263175
ANKAR	0.000215395
PMS1	0.0295185
NAB1	0.00373001
CAVIN2	0.00303816
PGAP1	0.0409662
PLCL1	0.0218983
MAIP1	-0.0174758
NDUFB3	-0.0209087
CDK15	0.0294319
CARF	0.00146499
ABI2	0.0493516
NRP2	0.00119108
ZDBF2	0.0621029
FASTKD2	0.00754812
KLF7	0.0289863
MAP2	0.020208
LANCL1	0.00652928
SPAG16	0.0320827
FN1	0.00774824
VIL1	-0.0258063
STK36	0.0098811
CYP27A1	-0.00767254
IHH	-9.24991e-05
ATG9A	-0.0083579
DNPEP	-0.00164846
GMPPA	-0.0431535
OBSL1	0.00303566
MRPL44	-0.00481501
FAM124B	0.0559616
COL4A4	0.0358316
COL4A3	0.02402
PSMD1	-0.0142029
ARMC9	0.000935381
EIF4E2	-0.0320618
UGT1A10	-0.0239777
UGT1A6	-0.00817396
UGT1A1	-0.0510035
LRRFIP1	-0.0150297
RNPEPL1	-0.0344172
BOK	0.000768552
CHL1	0.0130422
IL5RA	0.0019928
TRNT1	0.00273268
ITPR1	0.0384598
ARPC4	-0.00396913
IRAK2	-0.00372083
SEC13	-0.070619
PPARG	-0.0241924
TSEN2	0.00519299
CAND2	0.0401918
ZNF385D	0.00268193
UBE2E2	0.00120625
NKIRAS1	0.01088
RBMS3	0.0362138
GLB1	-0.0160846
EPM2AIP1	0.0464677
VILL	-0.02135
ACAA1	-0.0220261
MYD88	-0.00113736
EXOG	0.00617528
ZBTB47	0.000148452
ACKR2	-0.00524092
LZTFL1	0.0325838
LRRC2	0.0270277
UQCRC1	-0.0275874
KLHDC8B	0.017781
GPX1	-0.0468157
RNF123	-0.0384229
GMPPB	-0.00149239
MON1A	-0.00493344
ABHD14B	-0.00602285
ALAS1	-0.0107077
TWF2	-0.0182196
PRKCD	-0.0273715
CACNA2D3	0.015571
FAM3D	-0.00594765
PRICKLE2	0.0243781
MAGI1	-0.0057213
GBE1	-0.00926362
VGLL3	0.0225648
CGGBP1	0.00539928
EPHA3	0.0218761
TFG	-0.00797646
TRMT10C	0.00864903
CEP97	0.0581761
BBX	0.025673
PHLDB2	0.0129414
BTLA	0.00947115
SPICE1	0.000443394
ZBTB20	0.0326912
B4GALT4	-0.0151546
FSTL1	0.00231688
SLC15A2	0.00442813
MYLK	0.0119999
CCDC14	0.0304166
KALRN	-0.0099575
ITGB5	-0.0087756
HEG1	0.0032695
PLXNA1	-0.0171874
COPG1	-0.0239791
ACAD11	-0.0105834
SLC25A36	0.0264414
RASA2	0.0011049
U2SURP	0.0477559
SLC9A9	0.0473126
DIPK2A	0.0262636
AGTR1	0.000450521
C3orf33	0.00118699
MLF1	0.0201025
B3GALNT1	0.00259335
BCHE	0.0188817
PHC3	0.0178294
NLGN1	0.0306879
GNB4	0.0303502
USP13	0.0119404
TTC14	0.02336
LIPH	-0.0389414
DNAJB11	-0.0231854
LPP	0.0326176
CCDC50	0.012315
ZNF141	0.00922336
GAK	-0.0450245
DGKQ	-0.0455927
LETM1	-0.0302951
LRPAP1	-0.0173
LYAR	0.0277229
STX18	-0.0437061
EVC	0.0234721
MAN2B2	-0.0512543
CCDC96	-0.0425883
WDR1	-0.0308441
LDB2	0.0281563
QDPR	-0.0576442
DCAF16	0.00459624
KCNIP4	0.00803293
RBPJ	0.0311991
TBC1D19	0.0107581
SHISA3	0.0318083
ATP10D	0.0217789
OCIAD2	-0.0222983
DCUN1D4	0.0307324
KIT	0.0695234
SPINK2	0.017084
RUFY3	0.0489817
MOB1B	0.067325
MTHFD2L	0.0111182
RCHY1	0.0142207
HNRNPDL	0.0509621
TMEM150C	0.0272451
PLAC8	-0.00529214
GPAT3	-0.0235419
SPARCL1	0.00787909
MMRN1	0.00257628
SMARCAD1	0.0123683
HPGDS	0.00648651
CXXC4	0.00101244
ARHGEF38	0.00578472
FAM241A	0.0156492
ZGRF1	0.0155023
ANK2	0.0328071
SYNPO2	0.010685
PDE5A	0.023094
NDNF	0.000889558
FGF2	0.0189453
NUDT6	0.0286617
ANKRD50	0.0053985
FAT4	0.0280738
ABCE1	0.0206659
DCLK2	0.0173728
MAB21L2	0.00632888
MAP9	0.00450575
GUCY1A1	0.0483653
GUCY1B1	0.0191721
PDGFC	0.0218648
GASK1B	0.0286221
ETFDH	-0.0151681
NAF1	0.0106867
CPE	-0.04937
WDR17	0.0108375
STOX2	0.0131065
CFAP97	0.0624972
PDLIM3	0.0220802
SDHA	-0.0134668
SLC9A3	-0.00140436
ZDHHC11B	0.00211574
NDUFS6	-0.0399333
DAP	-0.00496323
C1QTNF3	0.0297158
SPEF2	0.0185816
CPLANE1	0.0154648
LIFR	0.0102514
ITGA1	0.0211171
ARL15	0.00098553
MAP3K1	0.0126449
DIMT1	0.00253828
SREK1	0.00808562
PTCD2	0.0103408
IQGAP2	-0.0173251
LHFPL2	-0.00142842
JMY	0.016631
MTX3	0.0735455
EDIL3	0.0101986
MEF2C	0.0270297
CETN3	0.00409517
ARRDC3	0.00102011
NR2F1	0.036297
LNPEP	0.0219892
FER	0.0144001
WDR36	0.00966525
NREP	0.00316659
DCP2	0.00342732
MCC	0.0225848
CCDC112	0.00801386
SRFBP1	0.00586305
SNCAIP	0.00478134
PRDM6	0.0260458
MARCHF3	-0.00461579
UQCRQ	-0.0252474
SMAD5	0.0247125
KLHL3	0.0536414
CTNNA1	-0.0314198
SIL1	-0.0219558
DNAJC18	0.0411173
ECSCR	0.0299718
CYSTM1	-0.0198927
SRA1	-0.0287593
PCDHB15	0.00338434
PCDHGB7	0.0241741
DIAPH1	-0.0142932
PCDH1	-0.0386434
GNPDA1	-0.00111807
TCERG1	0.0151314
CDX1	-0.0255296
ZNF300	0.00693017
TNIP1	-0.0228738
ANXA6	0.00778588
GALNT10	-0.00412608
SGCD	0.00904251
NUDCD2	0.0029791
KCNMB1	0.00413119
ARL10	0.0292757
CLTB	-0.0356126
LMAN2	-0.063257
HNRNPAB	-0.0416858
ZNF354C	0.031783
HNRNPH1	0.010527
MGAT4B	-0.0225195
SQSTM1	-0.0253814
MRNIP	0.00498621
FLT4	0.00131554
TRIM52	0.032439
FOXF2	0.00657123
GMDS	-0.0117119
SERPINB6	-0.00139902
RIPK1	-0.0105784
BPHL	-0.00450723
TUBB2A	-0.0209521
SLC22A23	-0.020843
PRPF4B	0.0135484
ZNF391	0.0135896
ZKSCAN8	0.0352198
ZSCAN26	0.0189084
ZSCAN12	0.0205095
ZSCAN23	0.0207918
PPP1R11	-0.0176968
TRIM15	-0.00495763
FLOT1	-0.0346888
DDR1	-0.000700089
BAG6	-0.022586
ABHD16A	-0.00569001
VWA7	-0.00678864
SLC44A4	-0.00328361
PRRT1	0.00474427
AGPAT1	-0.0193208
AGER	0.0201152
SLC39A7	-0.0144154
B3GALT4	-0.0181506
PPARD	-0.00285367
CDKN1A	-0.0376287
TBC1D22B	-0.0126437
FOXP4	-0.00587203
C6orf132	-0.0187242
PPP2R5D	-0.0429462
KLC4	-0.0339144
PTK7	0.00235925
YIPF3	-0.0278787
GTPBP2	-0.0237244
TMEM63B	-0.0310276
TDRD6	0.0129352
PAQR8	-0.00257494
BMP5	0.00234367
KIAA1586	0.0149713
BAG2	0.0250019
RAB23	0.044223
COL12A1	0.0236641
COX7A2	-0.00696565
FILIP1	0.0028894
PHIP	0.0181113
LCA5	0.000283962
PM20D2	0.0368027
GABRR2	0.00639393
ANKRD6	0.0400302
BACH2	0.0194375
FHL5	0.0219212
GPR63	0.0131477
FAXC	0.0101945
PNISR	0.0282564
USP45	0.0154545
PREP	-0.0140423
SMPD2	-0.00738163
MICAL1	-0.00459205
AK9	0.0263812
REV3L	0.0495443
TUBE1	0.0190333
LAMA4	0.000252734
CALHM5	0.0498451
KPNA5	0.0366237
CEP85L	0.0466373
PLN	0.0145879
MOXD1	0.0145785
AHI1	0.0134843
PDE7B	0.0312469
MAP7	-0.0563892
MAP3K5	-0.0217095
IL20RA	-0.00620725
TXLNB	0.0226143
ADAT2	0.0171394
FUCA2	-0.0250337
PLAGL1	0.0526615
UTRN	0.00935029
SHPRH	0.020784
SAMD5	0.0116379
SASH1	0.0362353
GINM1	-0.00402028
AKAP12	0.00679473
SYNE1	0.042268
EZR	-0.0156552
FNDC1	0.0226833
WDR27	0.000838796
GET4	-0.0164576
ADAP1	-0.00449002
RBAK	0.00628124
WIPI2	-0.00341259
SLC29A4	-0.0186993
RAC1	-0.0130533
POLR1F	0.013861
TRIL	0.00535422
PRR15	-0.0139064
FKBP14	0.000350742
LSM5	0.00103903
RALA	-0.00945277
YKT6	-0.0304133
OGDH	-0.0225734
PKD1L1	0.0201157
VWC2	0.0151751
COBL	-0.00585088
ZNF727	0.0162941
ZNF107	0.0150901
ZNF273	0.0226433
ZNF92	0.0104841
GUSB	-0.0533388
TPST1	0.00720624
BCL7B	-0.00395046
CLDN3	-0.032894
CLDN4	-0.00366364
POR	-0.032756
TMEM120A	-0.0147669
STYXL1	-0.0285478
GSAP	0.0481429
PHTF2	0.0240969
CACNA2D1	0.00529127
SEMA3E	0.00770791
SEMA3A	0.0213569
ELAPOR2	0.00719972
DMTF1	0.027888
TMEM243	0.0379176
STEAP1	0.00711532
STEAP2	0.00809254
GTPBP10	0.00970223
CDK6	0.011858
SGCE	0.0236
BAIAP2L1	-0.000250006
SMURF1	-0.00227372
ARPC1B	-0.0450892
ATP5MF	-0.0322366
ZNF789	0.00499401
MBLAC1	-0.00857999
GNB2	-0.0375357
POP7	-0.044997
ACHE	-0.0299393
PLOD3	-0.00823232
ZNHIT1	-0.0230806
RASA4B	-0.0409474
PIK3CG	0.0105631
CAV1	0.0102321
CTTNBP2	0.00243513
CPED1	0.0266634
PTPRZ1	0.00439959
RBM28	0.00764011
CCDC136	0.00995566
AHCYL2	-0.0240655
CALD1	0.0110542
PTN	0.0519487
ZC3HAV1L	0.00462121
TAS2R4	0.00602751
GSTK1	-0.0266532
EPHA1	-0.019085
LOC728743	0.00188614
GIMAP7	0.00246172
ABCB8	-0.021568
TMUB1	-0.00197532
CHPF2	-0.0265851
ZNF596	0.00183109
CLDN23	-0.00149302
TUSC3	0.0054503
MICU3	0.0275949
ZDHHC2	0.0218601
SLC7A2	0.0148239
NUDT18	-0.0252011
PDLIM2	-0.000963335
KIF13B	-0.0130898
GTF2E2	-0.031908
GSR	-0.0486474
FUT10	0.0195758
MAK16	0.0182858
RNF122	0.00418991
ADGRA2	0.018886
ADAM9	-0.00794318
AP3M2	0.0110826
HOOK3	0.00117004
SNAI2	0.0284014
SOX17	0.0143586
XKR4	0.0182422
PLAG1	0.00513935
NKAIN3	0.0227417
PREX2	0.0413005
SULF1	0.02928
PI15	0.0336839
PKIA	0.0240141
ZC2HC1A	0.0172398
STMN2	0.00293635
ZBTB10	0.0306799
ZNF704	0.0201933
ZFAND1	0.00149308
CHMP4C	-0.0095133
LRRCC1	0.041866
MMP16	0.00272608
OTUD6B	0.0281679
RUNX1T1	0.0348897
RBM12B	0.029373
TMEM67	0.00598124
CDH17	-0.00409962
GEM	0.0230432
RAD54B	0.0133055
DPY19L4	0.00267718
SDC2	0.0200649
TSPYL5	0.0154833
LRP12	0.0259952
ANGPT1	0.045085
RSPO2	0.0198048
TRPS1	0.0261432
HAS2	0.0107604
FAM135B	-0.0231695
SLC45A4	-0.0611537
PTP4A3	0.0476968
NAPRT	-0.00846533
FAM83H	-0.0333043
PLEC	-0.016392
GRINA	-0.00395628
OPLAH	-0.0284816
GPAA1	-0.0551016
DGAT1	-0.016493
SLC52A2	-0.0185134
ZFTRAF1	-0.0089573
PPP1R16A	-0.0442355
GPT	-0.0424496
RFX3	0.0206171
RANBP6	0.0208676
UHRF2	0.0075396
PSIP1	0.0424923
BNC2	0.0027752
RRAGA	-0.0345257
TEK	0.00452587
B4GALT1	-0.00451815
PRSS3	-0.000348611
UBAP1	-0.0174483
MYORG	-0.00702969
SIGMAR1	-0.0226461
IL11RA	0.0232408
VCP	-0.013555
ATOSB	-0.0377577
TESK1	-0.0243342
HINT2	-0.00489164
RECK	0.0023393
GRHPR	-0.0253218
SLC25A51	-0.0245536
SHB	-0.0191897
TJP2	-0.0194405
PTAR1	0.0224476
GCNT1	0.0206135
KIF27	0.00142343
NOL8	0.015708
OGN	0.022412
OMD	0.00307682
ASPN	0.0253255
CARD19	-0.0139187
PTCH1	0.00539744
SLC35D2	-0.0128027
TMOD1	0.0169018
CORO2A	-0.0207353
NIPSNAP3B	0.0241989
MUSK	0.00150369
ZNF483	0.0175159
SLC31A1	-0.00191401
BSPRY	-0.0150857
COL27A1	0.01958
TNC	0.014155
ZBTB26	0.0538138
CRB2	0.00157381
OLFML2A	0.0142887
SCAI	0.0586704
HSPA5	-0.0172823
SLC2A8	-0.0120086
NIBAN2	-0.0116435
TOR2A	-0.0104179
EEIG1	-0.00480291
GOLGA2	-0.0361715
SWI5	-0.0352443
COQ4	-0.0205299
SLC27A4	-0.0253487
DYNC2I2	-0.0110769
ZDHHC12	-0.0435621
LRRC8A	-0.00655484
MIGA2	-0.0020057
DOLPP1	-0.0218379
CRAT	-0.0132336
ASB6	-0.0173117
RALGDS	-0.0176685
SURF4	-0.00880589
CACFD1	-0.0318089
RXRA	-0.0051077
SEC16A	-0.0138883
AGPAT2	-0.0295416
LCN15	-0.0426439
RABL6	-0.0588585
EDF1	-0.0602513
FBXW5	-0.0424921
TUBB4B	-0.00655934
TOR4A	-0.0459714
NSMF	-0.0155094
MRPL41	-0.0367524
PFKP	-0.0121967
ASB13	-0.00534708
CELF2	0.0295725
OPTN	-0.010165
PHYH	-0.00516138
HACD1	0.0103491
MLLT10	0.0146519
DNAJC1	-0.0330399
ANKRD26	0.0126838
ZEB1	0.0209332
ZNF248	0.033099
ZNF25	0.0135596
ZNF239	0.0461713
CXCL12	0.0079626
ZNF22	0.0228296
VSTM4	0.000985768
TFAM	0.00350062
FAM13C	0.00585533
ARID5B	0.00613713
DNA2	0.0244779
STOX1	0.00910615
AIFM2	-0.0103803
PSAP	-0.00924267
DNAJB12	-0.0068878
MCU	-0.0129803
PLA2G12B	-0.0117639
MSS51	0.0322703
VDAC2	-0.0360373
ZCCHC24	0.0112777
ANXA11	-0.0570856
LDB3	0.00379991
ACTA2	0.0124468
KIF20B	0.0132129
HECTD2	0.0371564
ZNF518A	0.0318326
PI4K2A	-0.0253489
HPSE2	0.00906787
GOT1	-0.0067849
ERLIN1	-0.0164907
NDUFB8	-0.00274895
HPS6	-0.021707
C10orf95	-0.00214952
SORCS1	0.0222991
XPNPEP1	-0.00210566
CASP7	-0.0090555
GFRA1	0.0275224
SLC18A2	0.0142141
RAB11FIP2	0.0304519
LHPP	-0.00318419
EDRF1	0.0104895
FUOM	-0.00977554
ECHS1	-0.00944174
PAOX	-0.000250657
PGGHG	0.0049801
PKP3	-0.0336776
PHRF1	-0.021291
SCT	-0.00117047
TALDO1	-0.0530439
SLC25A22	-0.00023143
AP2A2	-0.0334654
CTSD	-0.00973349
MRPL23	-0.0467539
SLC22A18	-0.0383221
PHLDA2	-0.00470416
RHOG	-0.0214052
STIM1	-0.0093024
SMPD1	-0.0298218
TAF10	-0.0678785
OLFML1	0.0178937
TUB	0.0173359
TRIM66	0.01598
IRAG1	0.00073473
ZBED5	0.0187373
INSC	0.0156188
PLEKHA7	-0.00406397
HTATIP2	-0.00953327
ARL14EP	0.00245498
DNAJC24	0.0350924
QSER1	0.040394
ABTB2	-0.0122599
EXT2	-0.00106661
CHST1	0.0337884
SLC35C1	-0.0108986
PEX16	-0.0415205
MDK	-0.000142997
AMBRA1	-0.00468812
ATG13	-0.0187304
NDUFS3	-0.00760371
APLNR	0.0210574
FAM111A	0.00680883
STX3	-0.0295339
MS4A2	0.057368
STX5	-0.0315341
ZFTA	0.00483463
MARK2	-0.0310427
COX8A	-0.0441268
ESRRA	-0.0358439
RPS6KA4	-0.0166636
RASGRP2	0.00991409
EHD1	-0.0130944
ATG2A	-0.029326
CAPN1	-0.0335375
PCNX3	-0.0110827
RELA	-0.0111131
AP5B1	-0.0147833
CFL1	-0.024411
FIBP	-0.0300708
DRAP1	-0.0214727
KLC2	-0.0376767
RAB1B	-0.0377231
YIF1A	-0.0430379
CTSF	0.00373176
C11orf86	-0.0062108
GRK2	-0.0089281
POLD4	-0.0296275
PPP1CA	-0.0475725
RPS6KB2	-0.0503545
CORO1B	-0.0273589
PITPNM1	-0.0111076
GSTP1	-0.0109435
C11orf24	-0.0193416
CTTN	-0.0190872
ARHGEF17	0.00977009
GVQW3	0.0144713
TSKU	-0.00386907
KCTD21	-0.0253795
TMEM126B	0.0223832
CREBZF	0.00212221
SMCO4	-0.020298
CEP295	0.0394707
TAF1D	0.00352422
MRE11	0.00794179
AMOTL1	0.0171097
TMEM123	0.0203638
DYNC2H1	0.0199867
PDGFD	0.0457343
KBTBD3	0.00447047
GUCY1A2	0.038283
ALKBH8	0.00682166
CUL5	0.00207372
ATM	0.0685398
RDX	0.00721761
ARHGAP20	0.0124203
TAGLN	0.00469137
BACE1	0.0140356
DSCAML1	0.0228072
FXYD6	0.00770181
ARCN1	-0.0403711
CXCR5	-0.00182604
CENATAC	0.00863209
HYOU1	-0.0165316
C2CD2L	-0.000694404
HSPA8	-0.0057822
SCN3B	0.0165307
SRPRA	-0.0182741
FLI1	0.00374409
ARHGAP32	-0.00715548
TMEM45B	-0.00421567
APLP2	-0.0275913
ST14	-0.0453867
NTM	0.00635774
JAM3	0.0217552
ADIPOR2	-0.0233444
CACNA1C	0.000141675
TULP3	0.0182988
PLEKHG6	-0.0028624
TNFRSF1A	-0.0171394
LTBR	-0.00250701
TAPBPL	-0.0410736
GAPDH	-0.0169261
IFFO1	0.00976142
GPR162	0.0321446
TPI1	-0.0365522
ENO2	0.0337831
RBP5	0.0245541
PHC1	0.0409811
CLEC2D	0.00895718
CLEC9A	0.0146567
H2AJ	-0.00773187
RERG	0.021404
EPS8	-0.0103919
LMO3	0.0125813
LDHB	0.00268417
CMAS	-0.0183112
ST8SIA1	0.00103069
SOX5	0.00659402
IRAG2	0.0296193
RASSF8	0.0124271
SSPN	0.010316
PPFIBP1	0.0369109
KLHL42	0.0105679
ALG10	0.0299334
CPNE8	0.0210287
CNTN1	0.00932013
PUS7L	0.0222374
VDR	-0.0417945
ARF3	-0.00646661
WNT10B	0.0116882
TUBA1A	0.011186
TUBA1C	-0.0331326
PRPF40B	0.00436985
ASIC1	0.0107037
GPD1	-0.0132779
POU6F1	0.00663111
TAMALIN	0.0179199
KRT8	-0.0223321
PRR13	-0.0429586
HOXC8	0.00396937
CD63	-0.0393286
ORMDL2	-0.0100122
ATP5F1B	-0.00695753
PTGES3	0.000937954
NEMP1	0.0230085
DCTN2	-0.0600458
PIP4K2C	-0.044226
DTX3	0.0191896
ARHGEF25	0.00980269
OS9	-0.0236513
EEF1AKMT3	0.0125184
DPY19L2	0.0164832
MSRB3	0.00778031
MDM1	0.0321617
NUP107	0.00402879
LGR5	0.00411835
KRR1	0.0447502
NAP1L1	0.0394736
BBS10	0.0379539
ZDHHC17	0.0340391
CSRP2	0.0129831
NAV3	0.000887141
PPP1R12A	0.000895736
CEP290	0.0205076
KITLG	0.00949849
ELK3	0.00057112
GLT8D2	0.0351027
ALDH1L2	0.00837318
TCTN1	0.0158525
ALDH2	-0.00341869
NAA25	0.00541371
RITA1	-0.00844962
SLC8B1	-0.0117042
PLBD2	-0.0148049
SDSL	-0.0065424
SPRING1	-0.0230317
HSPB8	0.00159228
BICDL1	-0.00544738
PXN	-0.040562
COX6A1	-0.0257931
ACADS	-0.00710181
P2RX4	-0.00443587
PSMD9	-0.0156878
SNRNP35	-0.0185975
AACS	-0.000900849
CHFR	-0.0437911
ZNF605	0.0391879
ZNF84	0.0365199
ZNF891	0.0358271
ZNF10	0.0187341
CRYL1	-0.0470604
IL17D	0.00188896
XPO4	0.00167786
SACS	0.0584246
TNFRSF19	0.028482
PARP4	-0.024029
KATNAL1	0.00252872
USPL1	2.40182e-06
N4BP2L2	0.0315865
SPART	0.0138731
RFXAP	0.015501
POSTN	0.0392223
LHFPL6	0.00776378
NAA16	0.0244771
DGKH	0.0439404
LPAR6	0.0590868
RCBTB2	0.02864
SETDB2	0.00923541
RNASEH2B	0.0250026
FAM124A	0.010724
PCDH9	0.00703557
PIBF1	0.0540721
KLF12	0.0248974
COMMD6	0.0261922
KCTD12	0.0104301
SCEL	-0.0206564
EDNRB	0.000164684
OBI1	0.0140689
RBM26	0.0433173
GPC6	0.0131004
DZIP1	0.0138833
ARGLU1	0.00220641
RAB20	-0.00553535
ANKRD10	0.00238222
LAMP1	-0.0325282
TMCO3	-0.0202422
UPF3A	0.014829
METTL3	0.0278673
LRP10	-0.00920193
EFS	0.0183837
GZMH	-0.0101068
GZMB	-0.0129288
NOVA1	0.0170681
PRKD1	0.0204819
CFL2	0.0297217
CLEC14A	0.000613826
PRPF39	0.000474195
MIS18BP1	0.0223056
MGAT2	-0.0160658
VCPKMT	0.0298932
FRMD6	0.0234739
FERMT2	0.00698921
DDHD1	0.014338
LGALS3	-0.0303237
TIMM9	0.00379265
GPR135	0.0304671
SLC38A6	0.00773727
RHOJ	0.015146
WDR89	0.0176274
ZBTB25	0.053374
ZBTB1	0.0172192
PLEK2	-0.00835605
ARG2	-0.0412926
ADAM20	0.00506603
RBM25	0.00164486
PAPLN	0.000451323
AREL1	-0.000730536
DLST	-0.0320155
SLIRP	-0.00760054
TTC7B	0.0185998
RIN3	-0.0636572
ITPK1	-0.0258431
PRIMA1	0.00802594
ASB2	0.0266135
C14orf132	0.0308741
ANKRD9	-0.0132971
CYFIP1	-0.0567175
KATNBL1	0.00766729
GOLGA8A	0.0514809
ZNF770	0.00196313
MEIS2	0.00686525
PHGR1	-0.0552421
PPP1R14D	-0.000810802
VPS18	-0.0423576
CHP1	-0.0240276
ITPKA	-0.00635629
EHD4	-0.00328225
STARD9	0.0167579
PDIA3	-0.00922505
SQOR	-0.0146016
MYEF2	0.0227459
DTWD1	0.0665704
HDC	0.0102349
TMOD2	0.0349986
RSL24D1	0.00136688
PYGO1	0.0213393
RFX7	0.0231206
ZNF280D	0.032072
MYO1E	-0.0309068
GCNT3	-0.00738898
ICE2	0.0346535
RORA	0.028643
VPS13C	0.0408398
TRIP4	-0.00514625
TLE3	-0.0137117
MYO9A	0.0106978
INSYN1	0.0272274
UBL7	-0.0452581
ARID3B	-0.0031784
SCAMP2	-0.00919458
COX5A	-0.00367553
UBE2Q2	0.0167455
TLNRD1	-0.0309681
ISG20	-0.00289298
PEX11A	-0.000108604
ANPEP	-0.00512358
SEMA4B	-0.0395925
ZNF774	0.000426915
FURIN	-0.0257456
VPS33B	-0.0161612
SELENOS	-0.0352896
PCSK6	-0.0063823
MPG	-0.0368019
MRPL28	-0.010391
PGAP6	-0.0364156
ANTKMT	-0.00765275
SOX8	0.00304351
TPSG1	-0.0374486
GNPTG	-0.000682463
HAGH	-0.0484126
FAHD1	-0.0209667
MSRB1	-0.0259635
NDUFB10	-0.0383699
GFER	-0.0424254
NPW	-0.0328859
TRAF7	-0.0341464
ATP6V0C	-0.044275
PDPK1	-0.0194103
KCTD5	-0.0417276
ELOB	-0.0100821
BICDL2	-0.000869094
IL32	-0.0092471
TIGD7	0.00584756
NAA60	-0.00595835
MGRN1	-0.00843038
SMIM22	-0.0211724
NAGPA	-0.0280054
TXNDC11	-0.0417882
ANKS4B	-0.0134536
CRYM	-0.0172481
ARHGAP17	-0.0106864
LCMT1	-0.0150427
XPO6	-0.00189629
SULT1A2	-0.00595127
MVP	-0.00967022
PPP4C	-0.0218795
GDPD3	-0.00453194
MAPK3	-0.043645
TBC1D10B	-0.00557208
ZNF668	-0.0368126
BCKDK	-0.0182786
PRSS8	-0.013836
TGFB1I1	0.0129227
GPT2	-0.0178095
ABCC11	-0.02658
NKD1	0.0168115
HNRNPA1L3	0.0473112
FTO	0.0253475
AMFR	-0.00724088
NUDT21	0.0138616
HERPUD1	-0.00129821
DOK4	-0.0101903
USB1	-0.014023
MMP15	-0.0424308
CES2	-0.0324068
ATP6V0D1	-0.0425429
LCAT	0.0156007
SMPD3	-0.00404586
ZFP90	0.00677373
CDH1	-0.0219669
MARVELD3	-4.51367e-05
ZFHX3	0.0164559
FA2H	-0.0427447
BCAR1	-0.0347052
HSD17B2	-0.0231306
OSGIN1	-0.0359612
MEAK7	-0.00666031
COX4I1	-0.0388411
FOXF1	0.00551819
MAP1LC3B	-0.00383027
LOC124903757	-0.0465627
CHMP1A	-0.0450994
SPATA2L	-0.0140503
PITPNA	-0.00096839
SLC43A2	-0.0164457
RAP1GAP2	-0.00357215
CTNS	-0.00468675
P2RX1	0.00953763
ARRB2	-0.00774415
GLTPD2	-0.00385871
PSMB6	-0.00995391
RNF167	-0.0118233
PFN1	-0.0247824
SPAG7	-0.00928791
ZNF594	0.00637328
TXNDC17	-0.0332436
ACADVL	-0.0368935
GABARAP	-0.0135705
CLDN7	-0.041272
TNK1	-0.0333725
TMEM256	-0.0109504
NLGN2	0.0219131
TMEM102	-0.0357569
POLR2A	-0.0176679
CD68	-0.0227435
ATP1B2	0.0345417
TRAPPC1	-0.023111
BORCS6	-0.0388725
NDEL1	-0.00530802
MYOCD	0.00493099
TRIM16	-0.0248445
UBB	-0.022315
LRRC75A	-0.00126807
ZNF287	0.0172419
TNFRSF13B	0.00792956
MAPK7	-0.0348402
MFAP4	0.024536
RNF112	0.00681236
ALDH3A2	-0.0124861
SPECC1	-0.0310069
MAP2K3	-0.0314576
TNFAIP1	-0.0027317
UNC119	-0.022598
PIGS	-0.00577032
TLCD1	-0.00516496
CORO6	0.0124982
ATAD5	0.000457933
MYO1D	-0.013559
SLFN11	0.00422557
SLFN12	0.0030258
ARHGAP23	0.00216855
LASP1	-0.0154521
LASP1NB	0.0315947
PGAP3	-0.00400873
MIEN1	-0.0440015
ORMDL3	-0.00808691
PSMD3	-0.0282134
KRT20	-0.0236439
JUP	-0.0375504
KAT2A	0.00393502
RAB5C	-0.0374184
NAGLU	-0.0358349
CNTNAP1	0.0369829
VPS25	-0.030368
AOC3	0.00551852
ATXN7L3	-0.00466328
SLC25A39	-0.00723496
GJC1	0.0111744
PLCD3	-0.00517664
PLEKHM1	-0.000171975
ARL17B	0.0135943
GOSR2	-0.00926219
ITGB3	0.0187066
SCRN2	-0.0224572
NFE2L1	-0.00712675
UBE2Z	-0.00500271
NGFR	0.00209795
NXPH3	0.0149469
SLC35B1	-0.0462292
ABCC3	-0.00645317
LUC7L3	0.000748813
LOC124904102	-0.0218252
MBTD1	0.0159147
DGKE	0.0201913
SKA2	0.00186673
TUBD1	0.0331311
TACO1	-0.0211006
POLG2	0.0191199
CEP95	0.0120868
ABCA8	0.0295287
ABCA6	0.0118624
ABCA10	0.00216456
TTYH2	0.0297584
NHERF1	-0.00518945
FADS6	-0.023405
USH1G	-0.0209641
JPT1	-0.0188881
CASKIN2	-0.00204979
ITGB4	-0.000379493
TRIM47	-0.0245581
ACOX1	-0.00193789
UBALD2	-0.00485297
MXRA7	0.00819537
SEPTIN9	-0.00938959
CHMP6	-6.87187e-05
FAAP100	-0.0438238
NPLOC4	-0.00549168
P4HB	-0.0149493
ARHGDIA	-0.0234231
SIRT7	-0.0171869
MYADML2	-0.0016387
CSNK1D	-0.00334816
METRNL	-0.0373668
THOC1	0.0411855
COLEC12	0.0165783
MYOM1	0.00984673
MYL12B	-0.000170316
EPB41L3	-0.0359127
CEP192	0.00873465
ESCO1	0.0230691
ZNF521	0.00758889
CDH2	0.0179504
DTNA	0.00603667
MOCOS	-0.00861237
SETBP1	0.00288344
SLC14A1	0.0168027
POLI	0.0260074
TCF4	0.0388541
ZNF532	0.0240591
CDH19	0.0186925
DSEL	0.0301162
TMX3	0.0294685
PARD6G	0.0388077
CDC34	-0.0491978
BSG	-0.0468181
R3HDM4	-0.0208603
TMEM259	-0.0347748
ATP5F1D	-0.0386051
MIDN	-0.0198421
FAM174C	-0.00529834
NDUFS7	-0.0142881
MEX3D	-0.060442
UQCR11	-0.0182975
KLF16	-0.0101316
ADAT3	-0.0196251
AP3D1	-0.0226317
OAZ1	-0.0199265
GADD45B	-0.00942511
THOP1	-0.0102634
TLE2	0.00215962
FZR1	-0.00302626
MFSD12	-0.0218838
TJP3	-0.0483827
ZBTB7A	-0.0328746
MAP2K2	-0.0478775
SIRT6	-0.0500808
SHD	-0.0216132
STAP2	-0.0242408
MPND	-0.0534638
SH3GL1	-0.0146801
UBXN6	-0.00157646
MYDGF	-0.0597115
DPP9	-0.0122984
PLIN3	-0.022414
PTPRS	0.00452829
FUT3	-0.00626833
CLPP	-0.0189123
ALKBH7	-0.0309277
GTF2F1	-0.000268625
CRB3	-0.0526561
GPR108	-0.0150161
SH2D3A	-0.00355805
ARHGEF18	-0.00387067
PEX11G	-0.00998868
MCOLN1	-0.0172108
CAMSAP3	-0.00932506
STXBP2	-0.0297492
TRAPPC5	-0.0120604
LRRC8E	-0.04391
NDUFA7	-0.010291
ZNF121	0.0456895
ATG4D	-0.0201827
AP1M2	-0.0268
DNM2	-0.0106533
CARM1	-0.0165453
YIPF2	-0.00377447
ZNF625	0.0270443
GET3	-0.0545489
HOOK2	-0.00427516
PRDX2	-0.0132748
CALR	-0.014902
NACC1	-0.0264487
CC2D1A	-0.0264627
MISP3	-0.0207299
GIPC1	-0.0156288
NDUFB7	-0.000591743
FAM32A	-0.0140618
NR2F6	-0.0308834
DDA1	-0.0312448
MVB12A	-0.0166762
SLC27A1	0.00443709
MAP1S	-0.0193325
CCDC124	-0.00717524
FKBP8	-0.0249043
COPE	-0.0554999
SUGP2	0.0312488
TM6SF2	-0.0382455
GATAD2A	-0.0106814
NDUFA13	-0.0523071
LPAR2	-0.00178183
ZNF626	0.0192905
ZNF431	0.0292836
ZNF708	0.0170704
ZNF208	0.0237749
ZNF536	0.000639117
DPY19L3	0.00409039
RHPN2	-0.0192539
PEPD	-0.0324017
ZNF302	0.00950863
LSR	-0.0491762
COX6B1	-0.0139999
PSENEN	-0.0139499
LRFN3	-0.0271793
CLIP3	0.00573099
CAPNS1	-0.0551169
ZNF146	0.0145393
ZFP14	0.0221984
ZNF566	0.0281635
ZNF260	0.0308905
ZNF850	0.0162478
ZNF345	0.00988921
ZNF383	0.0296045
ZNF569	0.00446508
ZNF571	0.0260522
SPINT2	-0.0212046
C19orf33	-0.0167672
PSMD8	-0.0657441
ACTN4	-0.0173705
LGALS4	-0.00127491
NFKBIB	-0.0271761
PAK4	-0.00560354
PSMC4	-0.000216055
ZNF546	0.0306931
ZNF780B	0.0552184
SERTAD1	-0.018716
BLVRB	-0.00923661
ITPKC	-0.0547909
RABAC1	-0.0072141
GSK3A	-0.0413561
CEACAM1	-0.0166129
LYPD3	0.00368117
ZNF283	0.00267229
ZNF221	0.0241966
ZNF224	0.0010406
ZNF285	0.011545
ZNF229	0.0161468
BCAM	0.0108806
CLPTM1	-0.0250166
PPP1R13L	-0.0187448
VASP	-0.0464259
MYPOP	-0.0201229
PPP5C	-0.00216082
AP2S1	-0.0230523
TMEM160	-0.0126227
NAPA	-0.0224231
SELENOW	-0.00013716
KDELR1	-0.0143738
LMTK3	-0.0116932
NUCB1	-0.0170664
DHDH	-0.0184537
FTL	-0.0259095
TRPM4	-1.16348e-05
ALDH16A1	-0.0248901
NOSIP	-0.012519
PRRG2	-0.0241517
AP2A1	-0.00513568
MED25	-0.0148138
PTOV1	-0.00359306
MYH14	-0.00836426
NR1H2	-0.0213964
EMC10	-0.0217921
JOSD2	-0.020756
ETFB	-0.0588684
SIGLEC6	0.0128833
PPP2R1A	-0.00696803
ZNF480	0.00287423
ZNF331	0.038111
NDUFA3	-0.0164645
TMC4	-0.0182909
EPS8L1	-0.00244633
PTPRH	-0.00378053
PPP6R1	-0.0189304
BRSK1	0.021905
SSC5D	0.00393054
ZNF524	-0.0103523
ZNF784	-0.0112396
EPN1	-0.00997119
ZNF787	-0.0062393
ZNF667	0.0411788
ZNF471	0.0210116
ZFP28	0.0260148
ZNF154	0.0385133
ZNF418	0.0112608
ZSCAN18	0.0132097
CHMP2A	-0.0650158
RBCK1	-0.0248619
SRXN1	-0.0287629
NSFL1C	-0.024032
DDRGK1	-0.0145898
PLCB1	0.000542078
ANKEF1	-0.012855
KIF16B	-0.00766635
OVOL2	-0.00521852
ZNF133	0.009653
SLC24A3	0.00926472
NXT1	0.00288726
PYGB	-0.0194913
ZNF337	0.0179015
ID1	-0.0203024
BCL2L1	-0.014412
CCM2L	0.0256179
ZNF341	-0.0215399
CHMP4B	-0.0287414
TP53INP2	-0.00435317
MMP24OS	-0.0487892
ERGIC3	-0.0333111
RAB5IF	-0.0148451
RPN2	-0.0334425
TOP1	-0.0147887
CHD6	0.0271876
SGK2	-0.012663
PABPC1L	0.0118162
ACOT8	-0.0276244
CTSA	-0.0220499
SPATA2	-0.0360063
PEDS1	-0.0059329
CEBPB	-0.0118325
CTSZ	-0.0269377
SYCP2	0.0194975
ADRM1	-0.039933
GATA5	-0.0216088
DNAJC5	-0.0231475
BTG3	0.011385
NCAM2	0.0411031
CYYR1	0.00918748
LTN1	0.0368723
TIAM1	3.0696e-05
URB1	0.00465416
IL10RB	-0.0105547
ERG	0.00980641
FAM3B	-0.0182287
TMPRSS2	-0.00207087
TFF2	-0.0177386
TFF1	-0.0134646
CSTB	-0.016809
AGPAT3	-0.00261525
PFKL	-0.000808985
PEX26	-0.0112826
SLC25A1	-0.0150484
RTN4R	-0.0630069
SDF2L1	-0.00116551
BCR	-0.0193501
CHCHD10	-0.0434163
GUCD1	-0.0168943
GGT1	-0.0282704
SEZ6L	0.0169262
TFIP11	-0.0311819
MN1	0.0150431
ZNRF3	0.00120525
AP1B1	-0.0220437
UQCR10	-0.0213325
RTCB	-0.0420486
TOM1	-0.0340778
IFT27	-0.0543226
TST	-0.0334193
CARD10	-0.00536633
PDXP	-0.00448429
PICK1	-0.028715
TMEM184B	-0.00496276
JOSD1	-0.0262598
GTPBP1	-0.0121164
CBX6	0.0220312
ACO2	-0.0341645
CYB5R3	-0.0186848
A4GALT	0.0159863
GRAMD4	-0.0269957
PIM3	-0.00337228
ARSA	-0.0233237
DHRSX	-0.0269474
CD99	-0.0145728
NLGN4X	0.0258189
BMX	0.0105139
AP1S2	0.0264563
NHS	0.00275709
SCML1	0.0248874
EIF1AX	0.00820034
MBTPS2	0.00363508
DMD	0.00529233
TMEM47	0.0210235
KRBOX4	0.0117454
UBA1	-0.0255773
ZNF81	0.019732
SLC35A2	-0.0306569
OTUD5	-0.00866511
WDR45	-0.0346072
IQSEC2	-0.0163878
TRO	0.0440738
MAGEH1	0.00907892
RRAGB	0.0360324
KLF8	0.018843
SPIN3	0.00755942
EFNB1	-0.00220458
PJA1	0.00706821
OGT	0.0303407
RTL5	0.0250474
NAP1L2	0.0212468
CHIC1	0.0202029
NEXMIF	0.00531603
ZDHHC15	0.0497242
ATRX	0.0271427
TAF9B	0.0127507
CYSLTR1	0.00177697
ITM2A	0.0307889
SH3BGRL	0.0274301
ZNF711	0.0163725
NAP1L3	0.00965213
TMEM35A	0.0132409
ARMCX1	0.0116403
ARMCX2	0.0191231
ZMAT1	0.0428928
TCEAL2	0.00079178
GPRASP1	0.0499449
BEX4	0.0410738
TCEAL7	0.0232414
BEX3	0.00590919
TCEAL1	0.0244644
RAB9B	0.0502583
PLP1	0.0116479
MID2	0.029789
ATG4A	-0.0126007
COL4A5	0.00929343
TMEM164	-0.0190743
AMOT	0.00103799
WDR44	-0.000694549
LONRF3	-0.00784953
SLC25A5	-0.0101065
UBE2A	-0.0022302
SEPTIN6	0.0199218
NDUFA1	-0.0100266
SMARCA1	0.00445227
ELF4	-0.00200041
AIFM1	-0.0312046
PHF6	0.019299
FHL1	0.0101343
CCNQ	-0.0194853
TMEM187	-0.0305662
IRAK1	-0.0339939
ATP6AP1	-0.0240356
G6PD	-0.00863572
CLIC2	0.0100851
USP9Y	0.0136899
NLGN4Y	0.0127968

## Sheet: TI_comp2_microbe
taxa	taxa_coeff
Gluconobacter	-0.146583
Peptostreptococcus	0.989198

## Sheet: TI_comp3_gene
gene	gene_coeff
AGRN	-0.0116408
SCNN1D	-0.00597511
DVL1	-0.0263611
PRKCZ	-0.0472407
TNFRSF14	-0.0120291
ARHGEF16	-0.0263753
CEP104	-0.00606145
RPL22	0.0114398
PARK7	0.00361557
CASZ1	-0.00984764
SRM	0.0175909
FBXO44	-0.00710755
KIAA2013	-6.9674e-05
MFN2	-0.0209331
MIIP	-0.0118222
DHRS3	-0.0528239
SPEN	-0.0315008
HSPB7	0.0372792
EPHA2	-0.00441319
UBR4	-0.0402491
MRTO4	0.0164008
SLC66A1	-0.0193037
NBL1	-0.000319407
CAMK2N1	-0.0285512
ECE1	-0.0079174
ZBTB40	-0.0237667
EPHB2	0.0218427
LUZP1	-0.0146811
HTR1D	-0.00607349
IL22RA1	-0.0419903
IFNLR1	-0.0340251
CLIC4	0.0505968
RUNX3	-0.015635
STMN1	0.0393961
HMGN2	0.019531
RPS6KA1	-0.00285032
ZDHHC18	-0.0547103
KDF1	-0.0159769
TENT5B	0.0291166
WDTC1	-0.0155461
WASF2	-0.0426386
MECR	0.0111705
ZBTB8A	0.0186709
NHSL3	-0.0261003
RNF19B	-0.0167507
SH3D21	-0.0307555
MTF1	-0.00867906
TRIT1	0.00539249
ZFP69B	0.0202503
ZNF684	0.0293716
KCNQ4	0.0367685
PPIH	0.0505803
TIE1	0.0112631
CDC20	0.0351194
HYI	-0.0227532
PTPRF	-0.0111489
ST3GAL3	0.0325001
DPH2	0.024442
KIF2C	0.0137347
RPS8	0.0192004
EIF2B3	0.017845
MMACHC	0.0283969
NASP	0.0365019
MAST2	-0.0498209
UQCRH	0.00107676
BEND5	0.00986592
ORC1	0.04791
GPX7	0.00217563
ECHDC2	-0.0090917
NDC1	0.0651651
PCSK9	0.0583118
PRKAA2	0.047712
OMA1	0.000608128
NFIA	0.0194586
L1TD1	0.0160779
ITGB3BP	0.0354481
EFCAB7	0.000147955
WLS	0.0406498
DEPDC1	0.0281322
NEGR1	0.000798912
TYW3	0.0327583
ADGRL4	0.00107188
SAMD13	0.045016
DDAH1	0.0131138
LRRC8D	-0.000800116
CDC7	0.0239498
TGFBR3	0.0231701
ARHGAP29	0.00347839
CDC14A	-0.0165137
DPH5	0.0287179
GPSM2	0.0198783
CELSR2	0.0121056
PSRC1	0.0353124
CYB561D1	-0.0085156
EPS8L3	-0.000198899
STRIP1	-0.00605387
SLC16A4	-0.00304088
OVGP1	0.022583
WDR77	0.0281195
RHOC	-0.00919746
DCLRE1B	0.0244789
TSPAN2	0.0279482
CASQ2	0.0137511
WDR3	0.0158092
WARS2	0.0264076
PRKAB2	-0.00719901
GJA5	0.0125509
ANP32E	0.038204
MCL1	-0.0106105
SEMA6C	-0.0236159
PIP5K1A	-0.00823039
CGN	-0.0307848
TUFT1	-0.0100155
RORC	-0.0032216
CRTC2	-0.0186848
KCNN3	0.0365249
PYGO2	-0.0014793
ZBTB7B	-0.0227577
EFNA1	-0.0175193
PMF1	0.000931719
SMG5	-0.0274782
IQGAP3	0.0339998
GPATCH4	0.0256757
NES	0.0174893
SH2D2A	-0.0416266
ARHGEF11	-0.0323032
ATP1A2	0.0115778
ITLN2	0.00213798
F11R	-0.0184774
RGS5	0.0190624
NUF2	0.0145418
GPR161	0.0205512
SELE	0.0496897
FMO2	0.000598261
DNM3	0.0298005
DARS2	0.00417425
MRPS14	0.0037123
ACBD6	0.00711099
TSEN15	0.0274901
HMCN1	0.00707989
PLA2G4A	0.0174801
ASPM	0.0292817
KIF14	0.0185456
INAVA	-0.00775522
CSRP1	0.0233963
LMOD1	0.0236922
ARL8A	-0.00758685
UBE2T	0.0202298
PPP1R12B	0.0197962
PRELP	0.0209059
ATP2B4	0.0214268
SNRPE	0.0408711
SOX13	-0.0170291
GOLT1A	-0.00346203
PPP1R15B	-0.0114043
NUCKS1	0.0628754
EIF2D	0.0110337
C1orf116	-0.0070691
CD34	0.00486988
PLXNA2	-0.0484166
LAMB3	-0.0274641
SERTAD4	0.0408502
NEK2	0.00152077
DTL	0.0216939
PTPN14	0.0199665
CENPF	0.0256363
RRP15	0.00110595
BPNT1	-0.0104539
C1orf115	-0.0136248
MTARC2	-0.0103487
LBR	0.0299352
ENAH	0.0218522
PARP1	0.0021052
STUM	0.0178541
ARV1	0.017407
HEATR1	0.00694894
CHRM3	0.0362027
GREM2	0.0330429
EXO1	0.049392
SMYD3	0.00497243
ITGB1BP1	0.00785871
CPSF3	0.00533235
RRM2	0.00383338
WDR35	0.00866122
APOB	-0.00231701
ATAD2B	-0.00696351
UBXN2A	-0.0513435
CENPA	0.0319195
TTC27	0.00184108
CYP1B1	0.0251682
DHX57	0.0303335
LRPPRC	0.0282594
TTC7A	-0.010947
MSH2	0.0169771
MSH6	0.0114717
STON1	0.00557296
NRXN1	0.00951308
CHAC2	0.00288351
TMEM17	0.00218667
EHBP1	0.0312866
SPRED2	-0.0105234
MEIS1	0.0164112
AAK1	-0.0110372
MXD1	-0.0231993
PAIP2B	0.0169241
ACTG2	0.0125739
MOGS	-0.027166
TRABD2A	0.0221272
TCF7L1	0.00813425
TGOLN2	-0.000431013
VAMP8	-0.0216711
REEP1	0.015681
SMYD1	0.0328911
KCNIP3	0.00209685
NCAPH	0.0307999
FAHD2B	0.0122556
LONRF2	0.0103576
RPL31	0.0242626
RNF149	-0.0221422
IL1RL2	0.00128492
MFSD9	-0.00786926
ECRG4	0.035069
ST6GAL2	0.00736687
SULT1C4	0.00213458
BUB1	0.035095
BCL2L11	-0.000234197
ANAPC1	0.043651
POLR1B	0.0290752
DDX18	0.000774374
CCDC93	-0.029454
NIFK	0.0145822
MYO7B	-0.0178739
LIMS2	0.0334421
MGAT5	-0.0288206
DARS1	0.0310408
HNMT	0.0148722
DPP4	-0.00707916
SCN7A	0.000283833
B3GALT1	0.0414565
SPC25	0.0101678
FASTKD1	0.00186389
SLC25A12	0.000763357
PDK1	0.0122798
MAP3K20	0.0437298
CDCA7	0.0119023
HOXD3	0.00188991
HNRNPA3	0.00533563
FKBP7	0.00774626
ZNF385B	0.00700729
NUP35	0.0203582
CALCRL	0.0030019
STAT4	-0.00749835
SGO2	0.00849026
CFLAR	-0.037904
TMEM237	0.0526642
NOP58	0.00727423
ABI2	0.0436439
NRP2	0.0196847
LANCL1	0.00439346
ATIC	0.0236549
FN1	0.00673261
RPL37A	0.00950447
TNS1	0.0305836
TMBIM1	-0.0201282
DNAJB2	-0.0253896
DES	0.00193047
SPEG	0.0173197
EPHA4	0.0414276
FARSB	0.0351246
KCNE4	0.0497285
SCG2	-0.017014
ARMC9	0.00663413
SNORC	0.0478487
NGEF	-0.0276671
HJURP	0.0128141
RAB17	-0.0122565
HES6	0.00162355
GPR35	-0.0630833
NEU4	-0.0242202
SETMAR	0.00325189
FANCD2	0.0198196
IRAK2	-0.0360148
XPC	-0.0226406
NR2C2	-0.00124643
ZNF385D	0.0215678
RPL15	0.0288517
TRANK1	-0.0367621
VILL	-0.0199667
CSRNP1	-0.00261521
RPSA	0.0257769
ENTPD3	0.0210357
ULK4	0.0420327
VIPR1	-0.0151578
KIF15	0.0368273
LARS2	0.0284214
LRRC2	0.0114028
CRIPTO	0.0171382
KIF9	0.0052286
CDC25A	0.0465322
IMPDH2	0.0187592
KLHDC8B	0.016777
MST1R	-0.0169999
CACNA2D2	0.00505867
PCBP4	-0.00889137
RPL29	0.0131635
NT5DC2	0.0413107
GNL3	0.02712
PRKCD	-0.0117046
IL17RD	0.0141082
FLNB	-0.026363
ABHD6	-0.00176441
ATXN7	-0.0179135
PRICKLE2	0.0188547
ADAMTS9	0.0248448
MAGI1	-0.00458573
LRIG1	0.036017
PDZRN3	0.010341
CADM2	0.043892
VGLL3	0.0353424
RIOX2	0.0385792
DCBLD2	0.049614
CMSS1	0.0487916
NIT2	0.0232523
TMEM45A	0.0317048
TRMT10C	0.0100124
CBLB	-0.0181091
RETNLB	0.0364902
PHLDB2	0.0379819
ABHD10	0.0177029
CD200	0.0180406
BOC	0.00873627
POPDC2	0.0352463
POLQ	0.0135293
MIX23	0.00524583
PDIA5	0.0276005
ADCY5	0.0428708
MYLK	0.0411765
TXNRD3	0.000970118
CHCHD6	0.023409
MCM2	0.0357955
RUVBL1	0.0440614
MRPL3	0.0218804
ACAD11	-0.0110954
SRPRB	0.011329
NMNAT3	0.00380588
TRPC1	0.00246115
HLTF	0.0253359
WWTR1	0.0257718
MME	-0.0060029
SSR3	0.00467543
MLF1	0.00524247
TNIK	-0.0216231
ECT2	0.0253431
NLGN1	0.0229996
USP13	0.00539659
EPHB3	0.0138576
MAGEF1	0.00698838
IGF2BP2	-0.0525416
RFC4	0.0135128
RPL39L	0.0154908
LPP	0.0353707
P3H2	0.0129181
TNK2	-0.0127943
RUBCN	-0.0131117
RNF212	0.00345444
FAM53A	0.0217196
TACC3	0.00967711
NICOL1	-0.00577479
LYAR	0.0194222
C1QTNF7	0.0424986
CC2D2A	0.0281509
NCAPG	0.0343351
KCNIP4	0.00828088
SOD3	0.0251355
LGI2	0.033123
CHIC2	-0.0254895
KDR	0.01154
PPAT	0.027879
PAICS	0.0160021
STAP1	0.00824232
COX18	0.0230046
BTC	0.0252824
MRPL1	0.0378673
BMP3	0.0197431
ENOPH1	0.0168338
TMEM150C	0.00713748
COQ2	0.00491547
C4orf36	-0.00466641
FAM13A	-0.00563601
CCSER1	-0.0318811
ADH1C	0.00181562
H2AZ1	0.0435816
CENPE	0.0312722
ANK2	0.0114803
SYNPO2	0.0305459
MAD2L1	0.0497525
PRDM5	0.0375256
CCNA2	0.0216138
FGF2	0.041734
NUDT6	0.00285151
PLK4	0.0397284
NAA15	0.0280771
SETD7	0.0206184
RNF150	0.0209996
ABCE1	0.0201357
SLC10A7	0.0017712
DCLK2	0.0131083
MAB21L2	0.0155474
RPS3A	0.000792069
GATB	0.0119429
GUCY1A1	0.0193852
GUCY1B1	0.00115577
SH3RF1	-0.00450884
AADAT	0.0296204
HMGB2	0.057683
HAND2	0.00360932
GPM6A	0.0235729
IRF2	-0.00591369
CENPU	0.000195671
CCDC110	0.0551155
PDLIM3	0.0350804
SORBS2	0.0533217
CYP4V2	-0.0291379
CCDC127	-0.00572064
TRIP13	0.0195599
SLC12A7	-0.0269095
UBE2QL1	0.00207294
FASTKD3	0.00275822
ANKH	-0.0201056
NPR3	0.0188298
SKP2	0.0136944
NIPBL	-0.000873405
CPLANE1	0.0293421
NUP155	0.0408052
C7	0.0214766
OXCT1	0.057561
FBXO4	0.0447836
HSPB3	0.0218225
GPX8	0.00369998
DEPDC1B	0.0402564
ERCC8	0.0136788
DIMT1	0.0459963
IPO11	0.0100891
RNF180	0.0187145
CENPK	0.0121149
MAST4	-0.0194631
CCNB1	0.00995708
CENPH	0.0337868
MARVELD2	-0.0312933
MCCC2	0.0210194
MRPS27	0.0560835
NSA2	0.0131806
BHMT2	0.0171343
CMYA5	0.0163183
THBS4	0.000664621
CKMT2	0.00252958
MEF2C	0.0193761
RHOBTB3	0.0298934
RGMB	0.0275002
EFNA5	0.0291931
APC	-0.0263821
COMMD10	0.0219699
SRFBP1	0.0397896
LMNB1	0.0123714
SLC12A2	0.0177628
SOWAHA	-0.00474771
SPOCK1	0.0368638
CDC23	0.0490779
PCDHB14	0.0174634
DIAPH1	-0.0168289
FCHSD1	-0.0279105
PCDH1	-0.0440974
LARS1	0.0132258
DPYSL3	0.0120055
NDST1	-0.00338759
SYNPO	-0.00982791
ANXA6	0.000766849
HAND1	0.0231264
GEMIN5	0.0248366
SGCD	0.0275433
PTTG1	0.0428792
GABRB2	0.0341955
NUDCD2	0.0184059
HMMR	0.0405893
WWC1	-0.0267667
SPDL1	0.0379773
DOCK2	-0.00831254
KCNMB1	0.00559845
NPM1	0.0151316
STK10	-0.0119699
STC2	0.02269
PDLIM7	0.0176142
NHP2	0.0200754
SQSTM1	-0.014835
MGAT1	-0.00767028
RIPK1	-0.0290555
SLC22A23	-0.00126991
PXDC1	-0.0152681
FAM50B	7.42845e-05
NRN1	0.0209042
EEF1E1	0.0458871
PAK1IP1	0.0199833
GFOD1	-0.0118528
ATXN1	-0.000454619
RBM24	0.0326433
CAP2	0.0310211
NHLRC1	0.00791318
MRS2	0.00582609
SLC17A4	-0.0142343
TRIM38	-0.00725408
H2AC6	-0.00376818
H2AC8	-0.00846441
H3C6	-0.0106719
H4C8	-0.00447475
ZNF391	0.0101844
TRIM40	-0.00494025
MDC1	0.00855441
TUBB	0.0411608
BAG6	-0.00290239
LSM2	0.0161375
ZBTB12	0.0291182
PRRT1	0.0240951
NOTCH4	0.0292285
RPS18	0.00175421
KIFC1	0.0230195
PHF1	-0.00759318
UQCC2	0.0395004
LEMD2	-0.0189856
RPL10A	0.025266
MAPK13	-0.000198724
BRPF3	-0.0283996
BNIP5	-0.00793677
PPIL1	0.0191675
PIM1	-0.0158295
TBC1D22B	-0.0149178
ZFAND3	-0.0198616
PTK7	0.0180146
GTPBP2	-0.00972501
VEGFA	-0.0318897
TMEM63B	-0.00840654
SLC29A1	0.0206419
NFKBIE	-0.000509206
MEP1A	-0.0125518
ADGRF5	0.00767895
MCM3	0.0321795
BAG2	0.0400837
RAB23	0.0335683
CD109	0.0369492
FILIP1	0.0294956
HMGN3	0.0234275
TTK	0.0492147
TENT5A	-0.0089268
CNR1	0.00275289
PM20D2	0.00311476
EPHA7	0.0246633
FAXC	0.0235075
COQ3	0.0541993
BVES	0.0253519
RTN4IP1	0.0274161
FOXO3	-0.0130823
MICAL1	-0.00931447
WASF1	0.0341488
DDO	0.0174897
FAM229B	0.000275113
SLC35F1	0.000138407
PLN	0.0255214
TPD52L1	0.0463465
CENPW	0.000470454
TMEM200A	-0.0083331
ENPP3	-0.00530052
VNN1	-0.01479
MYB	0.0254739
MTFR2	0.00165565
TNFAIP3	-0.0039755
HECA	-0.0104789
HIVEP2	-0.0331263
LTV1	0.0198111
EPM2A	0.0128767
AKAP12	0.00978327
TFB1M	0.0331602
ZDHHC14	-0.00411113
GTF2H5	0.0322892
TULP4	-0.0185816
SYTL3	-0.0336101
FNDC1	0.0052829
AFDN	-0.0126868
SMOC2	0.0350513
PDGFA	-0.0286187
GET4	-0.00285728
ADAP1	-0.00991011
MICALL2	-0.017622
MAFK	-0.00406324
TMEM184A	-0.0480786
CARD11	-0.0354829
SLC29A4	-0.00296171
USP42	-0.0413072
POLR1F	0.0028618
CDCA7L	0.049004
GSDME	-0.0251461
HOXA7	0.00143093
PRR15	-0.00794884
SCRN1	0.030332
FKBP14	0.0318417
MTURN	0.00445554
GGCT	0.0523085
INMT	0.0244974
PDE1C	0.0176122
LSM5	0.0675195
ANLN	0.0430585
URGCP	-0.0149915
POLD2	0.0372437
TMED4	-0.010921
PPIA	0.0122163
RAMP3	0.00797185
UPP1	-0.0168467
GRB10	-0.0173586
MRPS17	0.0212138
NIPSNAP2	0.0266172
ZNF273	0.0265487
HSPB1	0.00908431
GNAI1	0.00561547
SEMA3A	0.0315837
GATAD1	-0.00707553
PEG10	0.0222516
PPP1R9A	0.029389
LMTK2	-0.0109646
SMURF1	-0.0301125
MCM7	0.0428147
LRCH4	-0.00190034
EPHB4	0.0354498
TRIP6	0.0142588
ACHE	-0.0230984
TRIM56	-0.0257785
PLOD3	-0.0149434
CLDN15	-0.0143173
IFT22	0.00979872
PUS7	0.0111944
SYPL1	0.00991423
IFRD1	-0.00464883
LSMEM1	-0.0144677
CAV1	0.0335404
PTPRZ1	0.00316873
GPR37	0.00335216
POT1	0.0341612
CALU	0.0128405
FLNC	0.0208754
CEP41	0.0102682
COPG2	0.0386475
PODXL	0.0195424
CALD1	0.019942
NUP205	0.0142042
CHRM2	0.0357117
PTN	0.00633445
FMC1	0.033842
PARP12	-0.00703688
DENND2A	0.00632559
AGK	0.0151845
EZH2	0.0105506
KCNH2	0.0263013
TMUB1	-0.00237333
WDR86	0.014141
XRCC2	0.0239084
DPP6	0.0347417
NCAPG2	0.0288602
CLN8	-5.88997e-05
AGPAT5	0.0123582
MSRA	-0.0121697
DMTN	0.0105541
BMP1	-0.00753727
SLC39A14	-0.0254172
PDLIM2	-0.00337652
RHOBTB2	-0.00955049
TNFRSF10B	-0.0411945
NEFL	0.00977866
DOCK5	-0.0285494
PTK2B	-0.0175589
PBK	0.0514631
KIF13B	-0.0563792
RBPMS	0.0294637
GTF2E2	-0.00320904
MAK16	0.0107225
GINS4	0.0120214
KAT6A	-0.0309829
SPIDR	0.00651162
PRKDC	0.0305309
MCM4	0.0281498
SOX17	0.0168591
XKR4	0.0210284
GGH	0.0182794
RRS1	0.0220424
ADHFE1	0.0173608
SBSPON	0.0237054
RPL7	0.00449089
PI15	0.00966263
PKIA	0.0246937
FABP5	0.0157747
PMP2	0.0197431
LRRCC1	0.00677885
MMP16	0.0091507
C8orf88	0.0255732
CIBAR1	0.0255036
TMEM67	0.00316353
GEM	0.0124817
RAD54B	0.0147193
ZNF706	-0.00371321
DCAF13	0.00772374
ANGPT1	0.00476409
NUDCD1	0.00200312
KCNV1	0.000712249
DSCC1	0.0412713
ATAD2	0.0355163
MYC	0.0136675
PTP4A3	0.0632829
PYCR3	0.00896025
EPPK1	-0.00839502
PLEC	-0.0451219
PPP1R16A	-0.000482048
RECQL4	0.000231736
C8orf33	0.00847588
VLDLR	0.00517893
PUM3	0.0237402
RIC1	-0.00343717
DMAC1	0.0215446
PLIN2	-0.0263753
RPS6	0.0179893
MTAP	0.0129592
TEK	0.0050591
PRSS3	-0.02122
UBE2R2	-0.012627
UBAP1	-0.0332723
KIF24	0.0408505
DNAJB5	0.01122
ARHGEF39	0.0265087
TPM2	0.0140863
GLIPR2	0.00568308
ZBTB5	-0.00378886
SLC25A51	-0.00502679
ALDH1B1	0.0515267
CNTNAP3	0.025312
PGM5	0.0217919
FXN	0.00184038
TJP2	-0.0036836
CEMIP2	-0.00526601
C9orf85	-0.00231342
PCSK5	-0.00987761
CEP78	0.0582628
PSAT1	0.0244276
DAPK1	-0.0584962
S1PR3	0.00634891
CKS2	0.0431227
ROR2	0.0228183
IARS1	0.0364312
ASPN	0.00694384
FGD3	-0.0421849
NINJ1	-0.0139078
FBP1	-0.0183106
SLC35D2	-0.0109348
TMOD1	0.0443585
COL15A1	0.00922307
ALDOB	-0.0256063
SMC2	0.0343152
NIPSNAP3A	0.0346433
FKTN	0.0165621
CTNNAL1	0.0213315
FRRS1L	0.0204799
SNX30	-0.0191798
ZNF883	0.0274063
BSPRY	-0.00547343
HDHD3	-0.0270085
ALAD	-0.000925157
TNC	0.00252882
PTGS1	0.00128804
DENND1A	-0.0451423
RPL35	0.0110375
PBX3	0.0315984
ZBTB43	-0.030797
TOR2A	-0.00563771
EEIG1	-0.00231607
SLC25A25	-0.00508224
ZER1	-0.00242347
TBC1D13	-0.00183952
MIGA2	-0.00457479
TOR1B	-0.0340545
NCS1	0.0247539
EXOSC2	0.0127043
FAM78A	-7.90106e-05
RAPGEF1	-0.0592228
VAV2	-0.0302184
RXRA	-0.0153447
PPP1R26	-0.0485925
DIPK1B	0.0151276
EDF1	-0.000281335
FBXW5	-0.0156596
CLIC3	-0.0369624
SAPCD2	0.0242526
MAN1B1	-0.00290039
TOR4A	-0.0108352
UCN3	-0.017054
OPTN	-0.0222938
BEND7	-0.026959
SUV39H2	0.00463071
ACBD7	0.00303946
HACD1	0.00732643
MALRD1	-0.00339444
OTUD1	-0.00121945
JCAD	0.027057
FZD8	7.19882e-06
ZNF32	0.0213327
ZWINT	0.0345324
CDK1	0.0501199
ARID5B	0.0358924
RTKN2	0.0159674
CTNNA3	0.0326025
TACR2	0.0204919
FAM241B	0.00965243
MACROH2A2	0.033929
LRRC20	0.0396185
PSAP	-0.0024204
ADK	0.0147961
RPS24	0.00523845
ZCCHC24	0.00999081
LDB3	0.0257935
MMRN2	0.00383484
ACTA2	0.0195413
KIF20B	0.0111985
KIF11	0.0411246
CEP55	0.0267324
HELLS	0.0104179
CYP2C18	-0.0336725
CYP2C9	-0.0301902
SORBS1	0.0434229
MARVELD1	0.0251007
ZFYVE27	-0.0277271
HPS1	-0.0173582
PDZD7	-0.00587258
SFXN3	-0.0012879
KAZALD1	-0.0071953
DPCD	0.00184789
NPM3	0.0286841
NOLC1	0.00362454
PSD	0.0204706
SFXN2	0.0167514
ATP5MK	0.0173935
COL17A1	-0.00864147
DUSP5	-0.00738348
HSPA12A	0.0136926
PRDX3	0.0199695
GRK5	-0.00756331
HTRA1	1.53851e-05
CPXM2	4.19407e-05
FAM53B	-0.0362511
BCCIP	0.0292859
CLRN3	-0.00241921
MKI67	0.010658
PKP3	-0.0249647
ANO9	-0.00576834
PHRF1	-0.0331271
CDHR5	-0.0311359
EPS8L2	-0.0367691
PNPLA2	-0.0142274
AP2A2	-0.00838771
TOLLIP	-0.0305344
RRM1	0.059306
OR51E1	0.00709805
CAVIN3	0.0171508
TRIM3	-0.0729856
MRPL17	0.0217071
NRIP3	0.0115586
IPO7	0.0133991
SWAP70	-0.00736815
IRAG1	0.0360284
DKK3	0.00211143
PARVA	0.0400561
PLEKHA7	-0.0191854
RPS13	0.0157633
USH1C	-0.0136554
KIF18A	0.0425689
METTL15	0.022798
DNAJC24	0.00557788
RCN1	0.04279
DEPDC7	-0.0169039
TCP11L1	-0.0171489
ABTB2	-0.00255582
TRAF6	-0.000861645
CD82	-0.0157783
MDK	-0.0153621
ATG13	-0.0106373
CKAP5	0.0576847
NR1H3	-0.0240183
PTPMT1	0.0406774
PTPRJ	-0.00812836
TNKS1BP1	-0.00392401
FAM111B	0.0201706
STX3	-0.00927186
MRPL16	0.00246102
MS4A8	-0.00194565
MYRF	-0.0774969
FEN1	0.0245642
STX5	-0.0160689
SLC3A2	-0.027058
ZFTA	0.0378017
NAA40	-0.00464985
PYGM	0.023834
CDC42BPG	-0.0234117
CDCA5	0.00536865
CDC42EP2	-0.0143297
FRMD8	-0.0371414
SLC25A45	-0.0341516
EHBP1L1	-0.00965726
MAP3K11	-0.0200503
SIPA1	-0.0109407
AP5B1	-0.0277481
BANF1	0.0263013
MRPL11	0.0239912
CCDC87	0.00291578
GRK2	-0.029075
POLD4	-0.00194346
C11orf24	-0.0106162
LRP5	-0.0136951
MRGPRF	0.0342305
P2RY2	-0.0463856
RPS3	0.0129611
MAP6	0.00527594
NARS2	0.00790697
PRSS23	0.0342794
FZD4	0.00728667
SLC36A4	0.000259869
AMOTL1	0.012026
MTMR2	0.0250578
PGR	0.0101217
TMEM123	0.00636668
DCUN1D5	0.0135472
ALKBH8	0.0318595
POGLUT3	0.0537995
CRYAB	0.00834139
DIXDC1	0.0323493
APOA4	-0.0290578
APOC3	-0.00930598
APOA1	-0.0166755
SIK3	-0.0350301
SIDT2	-0.0292726
TAGLN	0.0203804
FXYD6	0.028599
IL10RA	-2.03398e-05
MPZL3	-0.000317501
MPZL2	0.0395961
TREH	-0.0236646
BCL9L	-0.00657043
C2CD2L	-0.0275299
NHERF4	-0.00541737
MCAM	0.0224573
CLMP	0.00510222
TBRG1	-0.0193221
ROBO4	0.0183721
CHEK1	0.0459037
CDON	0.0319566
ARHGAP32	-0.00510096
ST14	-0.00386492
ADAMTS8	8.84649e-05
NTM	0.047424
IGSF9B	0.0144097
JAM3	0.00619352
CACNA1C	0.0302491
FOXM1	0.0653503
CCND2	0.0176521
RAD51AP1	0.0344186
DYRK4	0.0197782
ANO2	0.00279179
VWF	0.00470607
TNFRSF1A	-0.00433194
ACRBP	-0.0245859
C12orf57	0.0184539
LPCAT3	-0.00869858
GABARAPL1	-0.0152662
YBX3	0.0337592
GPRC5A	-0.0322283
RERG	0.0231733
PTPRO	0.0133445
LMO3	0.04885
ABCC9	0.0172003
RASSF8	0.0246155
PPFIBP1	0.0119692
MRPS35	0.0442395
TSPAN11	0.00670157
DENND5B	-0.02533
PDZRN4	0.011928
SLC38A1	0.0337498
AMIGO2	0.0238458
PFKM	0.00479254
ADCY6	-0.0587506
KMT2D	-0.00774504
LMBR1L	-0.0279884
TUBA1B	0.035243
TUBA1A	0.0199833
TROAP	0.0341739
RACGAP1	0.0516286
BIN2	-0.0083449
GALNT6	-0.0335769
ACVR1B	-0.0124823
TAMALIN	0.00401971
HOXC8	0.0319835
CBX5	0.0463003
HNRNPA1	0.00125052
ITGA5	0.00434229
PPP1R1A	0.00151014
ITGA7	0.0128232
DGKA	-0.0439874
ERBB3	-0.0321533
PA2G4	0.00239874
TIMELESS	0.000216481
PRIM1	0.00718323
MYO1A	-0.0306288
STAT6	-0.0289081
SHMT2	0.0128379
ARHGAP9	-0.00673362
ARHGEF25	0.0139401
CDK4	0.0440355
METTL1	0.0132471
TSFM	0.0252979
CTDSP2	-0.00714236
LRIG3	0.00487575
MSRB3	0.0346831
HMGA2	0.0261149
MDM1	0.0556231
NUP107	0.0303776
CCT2	0.0157224
LGR5	0.0311371
CSRP2	0.0103399
E2F7	0.0348825
NAV3	0.0542023
TMTC2	0.00668519
MRPL42	0.00214139
SNRPF	0.0317149
ELK3	0.0200172
UTP20	0.0398716
PARPBP	0.0559324
ALDH1L2	0.00825658
NUAK1	0.00341254
POLR3B	0.0562672
UNG	0.0432944
ANAPC7	0.00248084
GPN3	0.0566011
PHETA1	-0.0175014
RPL6	0.00809727
TPCN1	-0.00641498
RFC5	0.0281746
WSB2	-0.00309488
HSPB8	0.0322368
CIT	0.0421241
RPLP0	0.0198339
PXN	-0.00979671
POP5	0.00274523
CABP1	0.0131094
RHOF	-0.000416024
KNTC1	0.0179591
CDK2AP1	0.0273692
NCOR2	-0.0350663
RAN	0.0389644
ANKLE2	-0.0151684
SKA3	0.0140917
MIPEP	0.0385798
WASF3	0.00521258
RFC3	0.0517779
FREM2	0.0292404
ESD	0.0168048
FAM124A	0.0101498
OLFM4	0.0110851
DIAPH3	0.0292412
DACH1	0.035506
PIBF1	0.00572456
TBC1D4	0.0190765
UCHL3	0.00401153
IPO5	0.0396557
SLC15A1	-0.00952114
PCCA	0.0248343
BIVM	0.0181951
COL4A2	0.00581886
ATP11A	-0.0232718
UPF3A	0.00060952
APEX1	0.0104778
NDRG2	0.0365672
SALL2	0.0113117
ABHD4	-0.00984165
SLC7A7	-0.0182511
CDH24	0.0107687
EFS	0.000102008
CIDEB	-0.0375776
RIPK3	-0.0113425
NYNRIN	0.0193651
KHNYN	-0.0581233
PRKD1	0.00039559
DTD2	0.0109591
CFL2	0.0386812
SSTR1	-0.0169407
GEMIN2	0.00658866
FANCM	0.0351104
LRR1	0.00550684
POLE2	0.0260947
FERMT2	0.0383918
CDKN3	0.0382343
WDHD1	0.0309261
DLGAP5	0.0194082
PELI2	-0.0324483
ARMH4	0.0131492
TIMM9	0.0116436
KIAA0586	0.00623394
MNAT1	0.00723522
MTHFD1	0.030193
HSPA2	0.0387735
PLEKHG3	-0.0114962
GPX2	0.00689469
MAX	-0.0249072
PLEKHH1	-0.00507262
ZFYVE26	-0.00238312
ACTN1	0.0372197
ZFYVE1	-0.0378973
DNAL1	0.00656107
MIDEAS	-0.01729
NRXN3	0.0222461
CEP128	0.0169669
TTC8	0.0309887
ITPK1	-0.00527798
PRIMA1	0.0101242
SERPINA6	0.00593778
C14orf132	0.00811916
VRK1	0.0341575
TRAF3	-0.0192216
CDC42BPB	-0.00736785
CKB	0.031132
XRCC3	0.0188768
KIF26A	0.020315
INF2	-0.0111898
CEP170B	-0.0183669
AHNAK2	0.01678
CDCA4	0.00728194
GPR132	-0.0085992
CRIP2	0.0088216
TUBGCP5	0.00660196
KLF13	-0.0179873
ARHGAP11A	0.0416368
GREM1	0.00763486
RYR3	0.0341392
MEIS2	0.005339
FAM98B	0.0208889
GPR176	0.00605828
EIF2AK4	0.00473069
BUB1B	0.0165405
KNSTRN	0.00359426
CHST14	0.00388679
SPINT1	-0.0182455
OIP5	0.0174611
NUSAP1	0.0231388
MAPKBP1	-0.0245106
ZNF106	-0.0143432
MAP1A	0.0332697
WDR76	0.0120027
MYEF2	0.0222063
DUT	0.0370637
DTWD1	0.00561201
PYGO1	0.0154761
MNS1	0.000394717
CCNB2	0.0260681
MYO1E	-0.0235673
TPM1	0.0115928
FBXL22	0.0218441
DAPK2	-0.0233167
PCLAF	0.0150438
RBPMS2	0.0351632
DIS3L	0.00129519
RPL4	0.0420981
ZWILCH	0.0350721
SMAD3	-0.0421269
CLN6	0.00337374
KIF23	0.00902549
TLE3	-0.0242163
LRRC49	0.00310087
THSD4	-0.000893662
HEXA	-0.00277766
INSYN1	0.026315
ARID3B	-0.0343736
CLK3	-0.0410011
SNX33	-0.0282979
CSPG4	0.0336351
UBE2Q2	0.0417831
RCN2	0.0484697
SKIC8	0.023627
CTSH	-0.00241126
WHAMM	-0.00724467
HDGFL3	0.0313906
SLC28A1	-0.0154105
AKAP13	-0.00999581
FANCI	0.0335216
TICRR	0.0448131
ANPEP	-0.00246383
IDH2	0.00734155
BLM	0.000917774
FURIN	-0.00305843
MAN2A2	-0.00283384
PRC1	0.0279431
RGMA	0.0268042
SYNM	0.0137974
TTC23	0.0391794
SNRNP25	0.00467524
NME4	0.0307981
RAB11FIP3	-0.0179163
RAB40C	-0.00820836
CACNA1H	0.00651575
CLCN7	-0.00457443
TELO2	0.0132187
MAPK8IP3	-0.00978346
RPS2	0.00303406
CCNF	0.056927
TEDC2	0.0437567
PDPK1	-0.0213326
PKMYT1	0.0430018
TNFRSF12A	-0.0126555
TRAP1	0.0122433
CREBBP	-0.0330819
CDIP1	-0.0528336
MGRN1	-0.00675571
EMP2	0.0268567
RMI2	0.0240874
NDE1	0.00590144
MYH11	0.00576411
ABCC6	-0.0057183
KNOP1	0.00600456
IQCK	0.0195146
EARS2	0.0190961
PLK1	0.0268439
SULT1A2	-0.00362091
ATXN2L	-0.0241246
CD19	0.0026854
KCTD13	-0.0133992
TMEM219	-0.010659
DCTPP1	0.00398441
TMEM265	-0.00768752
CTF1	0.00851013
TGFB1I1	0.0424305
ORC6	0.00912126
N4BP1	-0.0105657
NKD1	0.0114574
RPGRIP1L	0.0438278
CES1	0.00886546
AMFR	-0.0105513
NUDT21	0.0016781
NUP93	0.0152517
DOK4	-0.0103164
KIFC3	-0.0391841
MMP15	-0.00543227
CCDC113	0.0404881
GOT2	0.0273156
CDH5	0.0117471
NUTF2	0.0125924
UTP4	0.0110732
ST3GAL2	-0.00314204
MTSS2	0.0229213
MARVELD3	-0.0108773
ZNF821	-0.0194497
PMFBP1	0.0401458
BCAR1	-0.00495629
GCSH	0.0506986
HSD17B2	-0.00275566
MPHOSPH6	0.00706977
GINS2	0.0235633
C16orf95	-0.0167255
BANP	-0.0116784
CDT1	0.0294988
GALNS	-0.0594926
ANKRD11	-0.00761801
SPATA2L	-0.00240594
NXN	0.00896238
SMYD4	-0.0453823
TSR1	0.0362112
TRPV1	-0.00634373
ITGAE	-0.000224459
ZZEF1	-0.0102908
PELP1	0.00594882
CXCL16	-0.0360638
ZMYND15	-0.0378205
TM4SF5	-0.0314897
GLTPD2	-0.0338191
KIF1C	-0.000132544
C1QBP	0.0368618
PITPNM3	0.0104735
BCL6B	0.00556341
SLC2A4	0.033442
CD68	-0.0154985
SHBG	-0.0123004
TP53	0.00620585
KDM6B	-0.0165644
AURKB	0.0417599
PFAS	0.0489316
ARHGEF15	0.0188021
MYH10	0.0152922
NTN1	0.00715596
MYOCD	0.0321
UBB	-0.0221794
LRRC75A	-0.0410725
ZNF287	0.016293
FLCN	-0.0281359
NT5M	0.00226913
TOM1L2	-0.00707426
FAM83G	-0.0250523
TMEM97	0.0189393
TRAF4	-0.0281685
MYO18A	-0.00200378
SSH2	-0.01695
ATAD5	0.0206055
COPRS	0.0037872
DHRS11	-0.0204292
ARHGAP23	0.0471888
LASP1	-0.0178875
FBXL20	-0.0120766
PPP1R1B	0.0210427
ORMDL3	-0.00968036
WIPF2	-0.0052842
RARA	-0.0339129
TOP2A	0.0360116
CAVIN1	0.0376474
ATP6V0A1	-0.0185969
CNTNAP1	0.00777522
AOC3	0.0279363
RPL27	0.027548
BRCA1	0.02879
ARL4D	0.0296444
MEOX1	0.0164368
NAGS	-0.0198136
HROB	0.00644046
ATXN7L3	-0.00860076
FZD2	0.0119888
GJC1	0.0376377
ACBD4	-0.0420508
HEXIM1	-0.0237324
FMNL1	-0.0203334
ARHGAP27	-0.00572248
MAPT	0.00185138
GOSR2	-0.023475
CBX1	0.027025
UBE2Z	-0.000712722
PHB1	0.0113677
SGCA	0.0455281
TMEM92	-0.0133947
ANKRD40CL	-0.00144105
NME1	0.0240436
MTMR4	-0.00660865
TRIM37	0.0330186
SKA2	0.0420185
PRR11	0.0441992
ACE	-0.00556308
CEP112	0.0348982
HELZ	-0.0371052
KPNA2	0.0294037
SOX9	0.0169556
KIF19	0.00614751
RAB37	-0.00789018
MRPS7	0.00374984
MYO15B	-0.0226584
ITGB4	-0.0361
UNC13D	-0.0182376
WBP2	-0.0166288
MXRA7	0.0310951
JMJD6	-0.0114809
SRSF2	0.00298133
TK1	0.0394122
BIRC5	0.0398264
CYTH1	-0.0413363
CBX2	0.0359597
AATK	-0.0367828
FAAP100	-0.0121356
MRPL12	0.0162842
ALYREF	0.0117952
SIRT7	-0.039587
MAFG	-0.0220448
CSNK1D	-0.0444382
CD7	-0.00161847
TYMS	0.027615
NDC80	0.049412
MYOM1	0.014803
TUBB6	0.0353387
SEH1L	0.00855305
SNRPD1	0.0510699
RMC1	-0.0290751
NPC1	-0.0101759
LAMA3	-0.0108465
TAF4B	0.0193168
CDH2	0.0214702
TTR	-0.0047806
DTNA	0.00673632
FHOD3	0.00561114
SETBP1	0.00600794
MYO5B	-0.00516761
SKA1	0.000636062
MAPK4	0.016013
NEDD4L	-0.00413844
CDH19	0.00377263
TIMM21	0.0483142
MBP	-0.0063188
MISP	-0.032205
ARHGAP45	-0.0320293
GPX4	-0.021019
C19orf25	-0.0124207
SCAMP4	-0.000367821
ADAT3	-0.0311101
DOT1L	-0.0339118
LMNB2	0.0305998
TLE2	0.00679713
SMIM24	-0.0556275
SMIM44	-0.0335932
FZR1	-0.0176
GIPC3	0.007749
APBA3	-0.0241481
CREB3L3	-0.0305983
SH3GL1	-0.0185611
PLIN4	0.027525
DPP9	-0.00326619
TICAM1	-0.0255501
PLIN3	-0.0199303
CRB3	-0.0281563
GPR108	-0.000676444
TRIP10	-0.0102328
SH2D3A	-0.0047596
INSR	-0.00878822
ARHGEF18	-0.00373532
PEX11G	-0.0155757
CAMSAP3	-0.0258144
CTXN1	0.020972
CD320	0.023005
KANK3	0.00924798
ANGPTL4	-0.0106146
MYO1F	-0.0128276
ATG4D	-0.0254125
SPC24	0.0471816
KANK2	0.0336467
DOCK6	-0.0302817
CNN1	0.0120868
ZNF433	0.00649066
HOOK2	-0.0066203
RNASEH2A	0.0196854
GADD45GIP1	0.0176563
MISP3	-0.0139101
ASF1B	0.0266511
NOTCH3	0.0148125
BRD4	-0.0475226
RASAL3	-0.00698177
CYP4F3	-0.0145261
MYO9B	-0.0267357
ARRDC2	-0.0202057
MAST3	-0.0500123
IQCN	-0.0357404
PGPEP1	-0.0279076
LRRC25	-0.0032314
ELL	-0.0321278
GATAD2A	-0.0290181
LPAR2	-0.0337842
GMIP	-0.00764913
ZNF93	0.0513838
ZNF724	0.0122543
TSHZ3	0.00734358
LRP3	0.0353756
FXYD1	0.00388518
LIN37	-0.0174011
HSPB6	0.0160702
CLIP3	0.0278221
COX7A1	0.0101037
PPP1R14A	0.028144
C19orf33	-0.00986253
GGN	-0.0258812
ZFP36	-0.00897086
FBL	0.0366298
CYP2S1	-0.00552163
DMAC2	-0.028779
DEDD2	-0.024571
ERF	-0.0154407
CEACAM1	-0.00738182
PHLDB3	-0.00519704
ZNF575	0.00209362
CADM4	0.0108241
IGSF23	-0.0310239
TOMM40	0.0158181
RELB	-0.0167408
ERCC2	0.00201289
SNRPD2	0.0131826
SIX5	0.0148289
DMPK	0.0399893
HIF3A	0.0127026
DACT3	0.0203086
ARHGAP35	-0.0285704
MEIS3	0.00549628
SLC8A2	0.00861875
BICRA	-0.0160629
EHD2	0.0102777
PLA2G4C	-0.0152044
CYTH2	-0.0343795
TEAD2	0.0226388
RPS11	0.00677842
FCGRT	-0.0207185
RRAS	-0.00472946
PRMT1	0.0127195
ATF5	-0.0294456
NR1H2	-0.0213672
CEACAM18	-0.00762784
SIGLEC12	-0.0117069
ZNF701	-0.010713
MYADM	0.00842227
BRSK1	0.00489393
TMEM150B	-0.0144907
ZNF524	-0.00135488
EPN1	-0.0200046
ZNF274	-0.0374104
NRSN2	0.00641743
SIRPG	-0.00336065
STK35	-0.0297045
NOP56	0.00954658
DNAAF9	0.00494488
ADAM33	0.0181435
ADISSP	0.01117
PCNA	0.0441702
PLCB4	0.00687922
DSTN	0.0482484
SLC24A3	0.0305481
NXT1	0.00214401
GINS1	0.0407892
BCL2L1	-0.0149127
TPX2	0.0393276
ASXL1	-0.0268212
PIGU	0.040954
GSS	0.00933524
MYL9	0.0307589
TGIF2	0.00678429
SLA2	-0.00398408
SRC	-0.0300536
BLCAP	-0.0308493
NNAT	0.00940478
FAM83D	0.0240605
MYBL2	0.0301941
JPH2	0.0384316
HNF4A	-0.016175
WFDC2	0.0189201
UBE2C	0.0360767
CSE1L	0.041121
KCNB1	0.0198075
RNF114	-0.0454958
PFDN4	0.00675184
PMEPA1	-0.0118252
RAB22A	-0.00695462
EDN3	-0.000214403
OGFR	-0.0128276
DNAJC5	-0.0313069
SOX18	0.0447758
RBM11	0.00928902
NCAM2	0.0329373
JAM2	0.0134384
CYYR1	0.00156769
MIS18A	0.0345828
URB1	0.0350495
CHAF1B	0.0357753
PIGP	0.00327811
ERG	0.00933306
FAM3B	-0.00216216
ABCG1	-0.0119666
PDXK	-0.0281494
AGPAT3	-0.0131008
YBEY	-0.0122123
IL17RA	-0.0408323
MICAL3	-0.0115851
RTL10	-0.00626997
RANBP1	0.0418217
MED15	-0.0450636
KIAA1671	-0.00764783
MN1	0.018366
CHEK2	0.0249186
HSCB	0.0406379
ZNRF3	0.00306828
MTMR3	-0.0686463
GAL3ST1	-0.0227915
SMTN	0.0379998
MCM5	0.0223715
CARD10	-0.0253727
GCAT	0.0145147
SOX10	0.0534915
BAIAP2L2	-0.0181993
CBY1	0.0116872
JOSD1	-0.0100943
GTPBP1	-0.0106966
SUN2	-0.0182629
NPTXR	0.00125669
RPL3	0.0106252
MGAT3	-0.0150236
FAM83F	-0.0308038
ADSL	0.00124493
EP300	-0.00456536
PMM1	-0.00601478
CENPM	0.0100808
CYB5R3	-0.00135085
A4GALT	0.0058506
ARFGAP3	-0.0100673
PPARA	-0.00972911
GTSE1	0.0374926
NLGN4X	0.0146869
PRPS2	0.0315226
GPM6B	0.002967
SCML2	0.0183176
PTCHD1	0.00400012
POLA1	0.0123134
DMD	0.0231993
TMEM47	0.0293943
MAOB	-0.00711303
EFHC2	0.0342118
SLC38A5	0.00295162
RBM3	0.0153504
PCSK1N	-0.00952806
OTUD5	-0.0190694
IQSEC2	-0.0151687
FGD1	0.0284039
MAGEH1	0.0150829
PJA1	0.0114711
KIF4A	0.0334546
GDPD2	-0.00324665
IL2RG	-0.0103493
GCNA	-0.0212517
NHSL2	0.0190714
ERCC6L	0.030325
RPS4X	0.0218177
NEXMIF	0.014454
TAF9B	0.0312765
HMGN5	0.0381974
NOX1	0.0313189
TMEM35A	0.0314593
CENPI	0.0258916
ARMCX1	0.00719208
ARMCX2	0.0167028
TCEAL2	0.0156905
TCEAL9	0.0203419
BEX3	0.0515498
TCEAL4	0.00775666
TCEAL3	0.018642
TCEAL1	0.00468288
RAB9B	0.0187185
PLP1	0.0397448
NRK	0.0306033
PRPS1	0.0145323
COL4A6	0.0163844
TMEM164	-0.0201045
LONRF3	-0.0105019
SLC25A43	-0.0134371
RPL39	0.00642095
SMARCA1	0.0102452
XPNPEP2	-0.0175687
ZDHHC9	-0.000450376
UTP14A	0.00367789
ELF4	-0.0243848
SMIM10	0.00949151
RTL8C	0.00896791
FHL1	0.0415822
FGF13	0.0165738
HMGB3	0.0129131
CETN2	0.0738917
HAUS7	0.0290292
ABCD1	-0.0142823
L1CAM	0.00584273
FLNA	0.0274141
FAM3A	-0.0170065
DKC1	0.010159

## Sheet: TI_comp3_microbe
taxa	taxa_coeff
Bradyrhizobium	-0.146583
Alicyclobacillus	-0.989198

## Sheet: TI_comp4_gene
gene	gene_coeff
AGRN	-0.00444663
DVL1	-0.000869797
ANKRD65	0.00374112
MMP23B	-0.0245038
SLC35E2B	-0.00100536
CDK11A	-0.0104186
PRKCZ	-0.0318018
PLCH2	-0.0168812
PRXL2B	-0.000546499
ARHGEF16	-0.00684942
CEP104	-0.0123747
NPHP4	-0.00208202
RERE	-0.010639
ENO1	0.00648504
AGTRAP	0.00756747
KIAA2013	-0.0203484
PLOD1	-0.00302078
MFN2	-0.0058623
MIIP	-0.0205932
DHRS3	-0.00552229
SPEN	-0.0273542
PADI4	0.0213297
UBR4	-0.0194377
NBL1	-0.0256248
UBXN10	0.00496987
PINK1	-0.0119281
KIF17	-0.00328173
ECE1	-0.00557537
ALPL	0.0315914
HSPG2	0.00277833
ZBTB40	-0.0644928
ASAP3	0.00262843
SRSF10	0.0130727
IL22RA1	-0.00128027
IFNLR1	-0.000319032
NIPAL3	-0.00909723
CLIC4	0.0375011
SLC30A2	0.0282909
FAM110D	0.0131965
CD52	-0.00639124
GPATCH3	-0.0185379
KDF1	-0.00412595
WDTC1	-0.01919
MAP3K6	0.0500339
WASF2	-0.00849403
SESN2	-0.0045536
CCDC28B	0.0248697
LCK	-0.0281309
ZBTB8A	0.0160454
SYNC	0.0109225
NHSL3	-0.0100592
ZMYM1	0.000268108
TFAP2E	-0.0230313
AGO1	-0.0407921
EVA1B	-0.021167
RHBDL2	0.00932678
NDUFS5	0.00451252
EXO5	-0.0096524
EDN2	-0.0385632
GUCA2B	-0.0151814
EBNA1BP2	0.00298393
HYI	-0.0256624
PLK3	0.0321231
BTBD19	0.0431601
HECTD3	-0.00316014
ZSWIM5	-0.0501521
MMACHC	0.00919482
CCDC17	-0.0403625
RAD54L	0.0130776
UQCRH	0.00420093
TRABD2B	0.0176928
TTC39A	0.0107078
SHISAL2A	-0.0390662
ECHDC2	-0.0065391
LRP8	0.0037965
PARS2	-0.0201766
DAB1	-0.016149
OMA1	0.0211888
FGGY	-0.00736172
NFIA	0.00769241
KANK4	0.0200796
ITGB3BP	0.00248012
CACHD1	0.0330784
AK4	0.0449853
WLS	0.0152222
CTH	-0.0142428
ADGRL4	0.016293
TTLL7	0.0438577
SAMD13	0.00997143
DDAH1	0.0209035
ODF2L	0.00874342
CLCA1	0.00251687
LRRC8B	0.0107095
TGFBR3	0.00845616
GLMN	0.00780205
CCDC18	0.00280968
ABCA4	0.0145919
ARHGAP29	0.00853015
MFSD14A	0.0250405
EXTL2	0.018702
S1PR1	0.0208328
NBPF4	0.000904312
NBPF6	0.00061433
EEIG2	0.00581104
TAF13	0.00835289
CYB561D1	-0.016513
AMIGO1	0.00677976
CSF1	0.0540131
STRIP1	-0.0605367
CHI3L2	-0.0224405
OVGP1	0.00853349
INKA2	0.0371796
SLC16A1	0.00704088
PTPN22	-0.00326701
DCLRE1B	0.00882412
NRAS	0.031602
SLC22A15	0.0153428
PTGFRN	0.0388298
CD101	-0.0415253
TRIM45	0.0035659
WARS2	0.013317
NBPF26	0.0131081
SRGAP2B	0.0253531
CD160	-0.0315423
ANKRD34A	-0.00248745
NBPF10	0.0402851
PRKAB2	-0.00598154
GJA5	0.00152345
LOC124904409	0.0260979
ANP32E	0.00248655
CIART	0.00343254
ADAMTSL4	0.0309697
MLLT11	0.00752591
SEMA6C	-0.00701394
TNFAIP8L2	-0.0084843
TUFT1	-0.0117467
RORC	-0.00423143
TCHH	-0.00665176
S100A12	0.003591
S100A13	0.0165876
ILF2	0.00395165
CRTC2	-0.0245495
KCNN3	0.00871488
PMVK	-0.00525912
PBXIP1	-0.0199939
PYGO2	-0.0501814
ZBTB7B	-0.00128944
MTX1	0.00425193
HCN3	-0.0551126
MSTO1	0.0227184
KHDC4	-0.00842145
SLC25A44	-0.0341209
PAQR6	0.0176586
SMG5	-0.0129771
IQGAP3	0.00681345
HAPLN2	-0.00022631
MRPL24	0.00962544
HDGF	-0.0161889
SH2D2A	-0.00404766
ARHGEF11	-0.0193445
PYHIN1	-0.00387431
ACKR1	0.0125944
IGSF9	-0.0100278
PIGM	0.0290836
PEA15	0.000219008
LY9	-0.00429883
CD244	-0.010741
ADAMTS4	0.0157474
FCGR2A	0.000436601
FCGR2B	0.0435804
UCK2	-0.00763547
FAM78B	0.00589678
CD247	-0.00165628
ADCY10	-0.0432361
XCL2	-0.0780931
SELE	0.00192835
FMO2	0.0213757
PRDX6	-0.0164177
DARS2	0.0223728
BRINP2	-0.039179
GLUL	0.0352788
RGS16	0.00965517
NIBAN1	0.0270799
PTGS2	0.03674
PLA2G4A	0.0307052
RGS18	-0.0142989
LGR6	0.00858752
UBE2T	0.0060058
SYT2	-0.0379144
FMOD	0.0239606
SOX13	-0.00453572
ETNK2	0.0131198
LRRN2	0.0259622
NUAK2	-0.0224665
MFSD4A	0.0142135
SLC45A3	0.013931
NUCKS1	0.00511037
FCMR	-0.0398702
PIGR	0.00669894
FCAMR	0.004715
C4BPB	0.000802384
CR1	0.0253746
CD34	0.00587102
PLXNA2	-0.00358563
G0S2	0.00216232
TRAF3IP3	-0.00372474
SERTAD4	0.0189035
DTL	0.000230857
RPS6KC1	-0.0120807
PROX1	0.0399237
PTPN14	0.00808933
MTARC2	-0.0235903
MTARC1	0.00936059
HLX	0.0512829
DUSP10	0.0658798
TAF1A	0.0100486
DISP1	-0.0143277
LBR	0.0152515
SRP9	0.0138246
ZNF678	0.0150875
TRIM11	-0.0270854
RHOU	-0.000788982
SIPA1L2	0.000668938
MAP10	0.0203644
B3GALNT2	0.00543825
LYST	0.0183574
EDARADD	0.0349398
EXO1	0.0198753
CEP170	0.0383595
KIF26B	-0.00546409
ZNF124	-0.0151014
TRIM58	0.00139081
LOC124905564	-0.0132544
ADI1	-0.00469965
MBOAT2	0.0157721
RRM2	0.014826
HPCAL1	-0.0198167
PDIA6	0.000152637
NBAS	-0.0544314
RHOB	0.0131265
NRBP1	-0.00169657
CCDC121	0.0177027
CDC42EP3	0.057146
RHOQ	0.0283633
CLHC1	0.0314179
TMEM17	0.0070221
RAB1A	0.00093868
PNO1	0.0226773
GFPT1	0.0384439
SNRNP27	0.0280525
ASPRV1	-0.0173622
CLEC4F	-0.0126084
DYSF	0.0145137
CYP26B1	0.0446411
EXOC6B	-0.00155381
MTHFD2	0.00731174
MOGS	-0.000183237
AUP1	-0.0101122
HK2	0.0131469
CHMP3	0.0323163
CD8A	-0.00584668
GPAT2	0.025805
ANKRD23	0.00142612
MAP4K4	0.0402219
IL1R2	0.00818225
IL1RL2	0.000962742
SLC9A2	-0.00107033
TMEM182	0.00480795
NCK2	-0.00291199
IL1RN	0.00736624
CCDC93	-0.00162856
INHBB	0.00725737
CCDC115	-0.00209701
HNMT	0.0157218
ZEB2	0.00653598
TNFAIP6	0.0128534
GALNT5	0.00270218
TANC1	0.0289497
RBMS1	0.0184166
PSMD14	0.00242518
FAP	0.0397011
GCA	0.0328035
GRB14	0.0251419
SLC38A11	0.00120222
GALNT3	0.0435909
B3GALT1	0.0374818
ABCB11	0.0196045
METTL8	0.00180367
METAP1D	0.0165012
PDK1	0.0445705
MAP3K20	0.0182005
HNRNPA3	0.0299762
PDE11A	0.0218587
TTN	-0.012923
DNAJC10	0.0279692
NAB1	0.015519
STAT4	-0.00485342
MYO1B	0.0204178
HECW2	-0.0374383
SGO2	0.00160284
PPIL3	0.0237517
TMEM237	0.0255571
ADAM23	0.024707
RPE	0.00423131
LANCL1	0.031276
RETREG2	-0.0241976
ZFAND2B	-0.0157528
PTPRN	0.0100961
EPHA4	0.0126732
FARSB	0.0110111
DOCK10	-0.0233057
IRS1	0.005458
LOC124907996	-0.0260041
B3GNT7	-0.0259907
NGEF	-0.0336838
SH3BP4	0.0109586
AGAP1	-0.00834994
GPR35	-0.025193
AQP12B	0.0074693
KIF1A	-0.00520005
PASK	-0.00703042
PDCD1	0.00222903
TRNT1	0.00801522
FANCD2	0.0224707
IQSEC1	0.0521391
XPC	-0.0193942
NR2C2	-0.0026819
EFHB	0.00375851
UBE2E1	0.0300691
RARB	0.00677278
CMTM6	0.0588603
VILL	-0.023242
ACAA1	-0.00621364
XYLB	-0.000426327
MYRIP	0.0124661
ULK4	0.00343601
TRAK1	-0.00260657
KRBOX1	0.00344088
TCAIM	0.00520936
KIF15	0.01227
CCR9	-0.0332552
XCR1	-0.0179833
CCRL2	0.0316957
LTF	0.0225457
SCAP	-0.0167851
PFKFB4	-0.00134871
P4HTM	-0.00131934
C3orf62	-0.00178213
BSN	-0.0111461
IP6K1	-0.0266159
MST1R	-0.00478369
HYAL3	-0.0357093
HYAL1	0.00947657
CYB561D2	0.00172105
MANF	0.00777407
TEX264	-0.00155249
PCBP4	-0.00488252
TWF2	-0.00690087
ARHGEF3	-0.00672151
ARF4	0.0211425
ABHD6	-0.0204756
ACOX2	-0.0468363
FAM107A	0.00239942
CEP15	0.0324904
MAGI1	-0.00541063
LRIG1	0.0180021
FRMD4B	0.050407
MITF	0.00214427
GPR27	0.0148925
PROK2	0.014589
RYBP	0.0420791
SHQ1	0.0324776
GXYLT2	0.0272958
EBLN2	-5.59097e-06
PDZRN3	0.0119126
VGLL3	0.011514
ARL13B	0.0169842
CRYBG3	0.00951785
DCBLD2	0.00936182
NIT2	0.00374152
LNP1	0.00541415
NFKBIZ	0.0125399
CBLB	-0.00835813
CD96	-0.0178402
PHLDB2	0.0017324
GCSAM	-0.0222541
BTLA	-0.00153531
TIGIT	-0.0180062
ARHGAP31	0.051569
NR1I2	-0.043686
LRRC58	0.0130641
POLQ	0.00430951
PDIA5	0.0392521
SLC12A8	0.00476316
ALDH1L1	0.0020227
ASTE1	-0.0494315
ACKR4	0.035155
SRPRB	0.00832733
ESYT3	0.0149219
FAIM	0.0295291
NMNAT3	0.011234
GYG1	0.0520196
HLTF	0.0181536
TM4SF18	0.0161976
P2RY14	0.0143194
C3orf33	0.0221743
SSR3	0.0321148
B3GALNT1	0.00775339
MECOM	0.018081
RPL22L1	0.00648713
EIF5A2	0.0210661
USP13	0.0111021
MCF2L2	-0.00731795
MAP6D1	0.0175023
CLCN2	-0.00108859
C3orf70	0.00739091
IGF2BP2	-0.0364996
EIF4A2	-0.00221467
BCL6	0.0124763
LPP	0.0292284
IL1RAP	0.0269784
ATP13A4	0.0261855
HES1	0.0164858
LRRC15	0.0423618
ATP13A3	0.00556666
PPP1R2	0.00514354
SLC49A3	-0.022137
FGFR3	-0.00361977
NICOL1	-0.0390084
MFSD10	-0.00588459
LRPAP1	-0.00781529
NSG1	-0.0226087
CRMP1	0.0160751
S100P	0.00801008
AFAP1	0.00107818
ABLIM2	0.0215743
SH3TC1	-0.016099
CC2D2A	0.00286495
CCDC149	0.0169034
TLR1	0.00836651
FAM114A1	0.0080976
N4BP2	0.0120621
NSUN7	0.0265214
BEND4	-0.0127329
SHISA3	0.00594265
SRD5A3	0.0483669
PAICS	0.0256897
SRP72	0.0168258
MOB1B	0.00262068
DCK	0.00993828
CXCL1	0.0452169
CXCL2	0.0261437
EREG	0.0271736
BTC	0.063701
FAM47E	0.0245976
SOWAHB	-0.0347161
FRAS1	0.00857307
ANXA3	0.0205788
PRDM8	0.0125808
BMP3	0.00285924
NUDT9	-0.00181393
NAP1L5	0.0479142
ADH1B	0.00450734
EMCN	0.0129084
SLC39A8	0.022423
CISD2	0.0724269
SLC9B2	0.00204248
ELOVL6	0.00645766
FAM241A	0.007782
UGT8	0.0285557
MAD2L1	0.00830029
PRDM5	0.0470382
CCNA2	0.00407207
SETD7	0.0209593
SCOC	0.019081
CLGN	0.00692248
SLC10A7	0.0180195
ARHGAP10	0.00247328
TLR2	0.00320183
FNIP2	0.0206426
NPY1R	0.000917992
TMA16	0.0178032
TLL1	-0.0107605
MFAP3L	0.0702648
GALNTL6	0.026086
GPM6A	0.0133763
SPCS3	0.0183141
TENM3	0.0386982
ACSL1	0.0359213
CCDC110	0.00949262
SORBS2	0.00536873
CYP4V2	-0.000692585
KLKB1	-0.0369046
CCDC127	-0.0550102
ANKRD33B	0.00927413
ANKH	-0.0273168
BASP1	0.0536196
AGXT2	-0.0116423
CPLANE1	3.68231e-05
OSMR	0.0266374
PTGER4	0.0482464
C6	0.0280803
OXCT1	0.0164723
FBXO4	0.00342519
CCDC152	-0.013467
TMEM267	0.00944871
DEPDC1B	0.00380449
ERCC8	0.0379662
NDUFAF2	0.0247889
IPO11	0.00874015
RGS7BP	0.0211035
TRIM23	-2.85798e-05
SGTB	0.00555177
MAST4	-0.00858584
MCCC2	0.010266
PDE8B	0.015841
WDR41	0.0145322
BHMT2	0.00533106
SERINC5	-0.0014607
CKMT2	0.0479945
TMEM167A	0.00939472
MEF2C	0.00821924
KIAA0825	0.00627873
MCTP1	0.0299538
RHOBTB3	0.0015724
APC	-0.0114061
TMED7	0.0197122
DTWD2	0.0729733
TNFAIP8	0.00220813
LMNB1	0.0195216
PDLIM4	0.0474265
SOWAHA	-0.00964404
TCF7	-0.0267611
JADE2	-0.0645947
CXCL14	-0.0176966
SPOCK1	0.00690134
SPATA24	-0.0145524
SMIM33	0.000962886
EIF4EBP3	-0.0399436
CD14	0.0114631
PCDHGB7	0.0202217
ARAP3	0.0218974
PCDH1	-0.014703
PPP2R2B	0.0163481
JAKMIP2	-0.00960664
SMIM3	0.0098288
SAP30L	-0.0127047
CYFIP2	-0.00399493
SOX30	0.0366923
CLINT1	0.0358015
EBF1	0.0121174
RNF145	0.015813
ADRA1B	0.0132338
PTTG1	0.01494
ATP10B	0.00864931
GABRB2	0.017917
BNIP1	0.0148723
STC2	0.0073363
MSX2	0.0257158
CDHR2	-0.000795438
HK3	0.0312108
GRK6	-0.0141744
LTC4S	-0.0388982
FLT4	0.0251861
MGAT1	-0.00981851
BTNL9	0.00221785
FOXC1	0.0176508
ECI2	-0.0238232
PPP1R3G	0.0205237
FARS2	0.0378349
NRN1	0.00331179
PAK1IP1	0.0170341
TMEM170B	0.0168818
NHLRC1	0.00879018
SLC17A4	-0.0160201
TRIM38	-0.0115821
HFE	0.025905
H3C6	-0.0142328
BTN3A2	-0.00293756
BTN3A1	-0.00218624
BTN3A3	-0.0107487
H2AC11	-0.00111939
ZNF391	0.00940511
ZKSCAN4	-0.0107791
ATAT1	-0.00907836
NRM	0.000506542
IER3	0.0564294
PSORS1C1	0.0224914
TNF	0.0104031
BAG6	-0.0139805
EHMT2	-0.0111008
COL11A2	0.0164705
KIFC1	0.00888847
UQCC2	0.0292259
LEMD2	-0.00612844
BRPF3	-0.0139699
SRSF3	0.00566446
PPIL1	0.0129244
ZFAND3	-0.0107476
KCNK5	-0.00332473
TREML2	0.00192477
MDFI	0.00212663
GUCA1B	-0.0130201
TBCC	-0.0548065
PPP2R5D	-0.0227651
KLHDC3	-0.00068529
KLC4	-0.00428749
MEP1A	-0.0158215
MLIP	0.00665697
OGFRL1	0.00611525
DDX43	0.00914221
CD109	0.0399079
HMGN3	0.00408445
BCKDHB	0.0426828
TPBG	0.0186217
PGM3	0.0221491
ME1	0.0041833
MRAP2	0.0299159
PM20D2	0.00743951
RRAGD	0.018529
KLHL32	0.022322
COQ3	0.0204913
RTN4IP1	0.00472817
SCML4	-0.0250645
RPF2	0.016701
FYN	-0.0174018
DSE	0.0460824
GOPC	0.0292014
TBC1D32	0.0186389
TPD52L1	0.0165583
HINT3	0.0359068
CENPW	0.00519929
ECHDC1	0.0110593
ENPP3	-0.0221277
SLC2A12	-0.0228885
AHI1	0.00273199
PEX7	0.0266385
ARFGEF3	0.0133487
NHSL1	-0.00284667
CITED2	-0.00472854
FUCA2	-0.018658
PLAGL1	0.0139469
STX11	0.0193289
FBXO30	0.0200209
SASH1	0.000370136
PLEKHG1	0.0109653
MTHFD1L	0.00142994
MYCT1	0.0181233
ZDHHC14	-0.0136266
SYNJ2	-0.0152126
GTF2H5	0.0206929
SOD2	0.0141494
SLC22A3	0.0441416
AGPAT4	0.0415258
QKI	0.0212755
MPC1	0.00669472
RPS6KA2	0.016093
FRMD1	-0.0176681
THBS2	0.00458166
DLL1	0.00371518
FAM20C	-0.00907781
GET4	-0.0070895
MICALL2	-0.0109659
LFNG	-0.000503257
CARD11	-0.026217
CCZ1	0.0163688
USP42	-0.00167446
DAGLB	-0.0760662
AGMO	-0.0219844
TSPAN13	0.0030336
IL6	0.0428372
IGF2BP3	0.00307442
NPY	-0.00669492
CYCS	0.0421478
SNX10	0.0419985
CREB5	0.00942385
CHN2	-0.0237801
PRR15	-0.0478031
MTURN	0.00499948
AQP1	-0.0169728
ITPRID1	0.00604316
RP9	-0.0518202
DPY19L1	0.0240614
GPR141	0.0094743
URGCP	-0.0151557
POLD2	0.0293881
PURB	0.00449025
MYO1G	-0.0331167
RAMP3	0.0239818
TNS3	-0.0476397
COBL	-0.000343793
SEC61G	0.0651425
SUMF2	-0.0318322
BCL7B	-0.00255802
VPS37D	0.00500596
HIP1	0.00701469
CCDC146	-0.0171222
MAGI2	0.0312494
CD36	-0.00231884
PCLO	-0.00978271
ELAPOR2	0.0208574
ABCB4	-0.021661
STEAP4	0.0530126
GTPBP10	0.0116117
CDK14	0.018177
RBM48	-0.00573921
CASD1	0.00698078
PON3	-0.00334583
PON2	-0.0122563
CYP3A7	-0.00401528
CYP3A4	-0.00263073
CNPY4	-0.0236891
GAL3ST4	-0.0139866
PILRA	0.0138887
TSC22D4	-0.000810504
LRCH4	-0.0124717
MOSPD3	-0.012246
TRIP6	0.00909659
IFT22	0.0285173
SH2B2	0.0115436
RELN	0.0147632
PUS7	0.0281188
SYPL1	0.036308
NAMPT	0.0302759
PIK3CG	-0.00716685
COG5	0.0126393
PNPLA8	0.0314886
LSMEM1	-0.0156542
TMEM168	0.0222325
SMIM30	0.00555608
CAV2	0.0337904
CAV1	0.0288838
NDUFA5	0.00154289
POT1	0.00819608
HILPDA	0.0320473
GARIN1A	0.000635366
CALU	0.0675651
IRF5	-0.00750296
CEP41	0.00361691
MEST	0.029408
COPG2	0.0441507
PODXL	0.0199207
IFT56	0.0247599
MGAM	-0.010156
ARHGEF35	-0.026632
ARHGEF5	-0.0161647
ZNF212	-0.00596923
ZNF862	-0.00496642
ATP6V0E2	0.00376097
GIMAP6	-0.00399897
GIMAP1	-0.0180352
AOC1	-0.0169661
NOS3	0.00402533
ASIC3	-0.0148554
XRCC2	0.0160725
NCAPG2	0.00353755
MYOM2	0.0133582
ANGPT2	0.0127954
PINX1	0.00307396
LONRF1	0.0213126
SH2D4A	0.0186748
LPL	0.00189549
GFRA2	-0.0203882
PHYHIP	0.0377653
SLC39A14	-0.000294607
SORBS3	-0.00406663
PDLIM2	-0.0313559
EGR3	0.0423655
STC1	0.00563936
DOCK5	-0.00498687
DPYSL2	0.00142323
TRIM35	-0.0673753
PTK2B	-0.0295731
PBK	0.0116048
ZNF395	-0.0167223
HMBOX1	-0.00676004
UBXN8	0.0351934
TACC1	0.0698177
KAT6A	-0.00150457
LYPLA1	0.0071001
SDCBP	0.0339245
ASPH	0.0767218
GGH	0.000593941
ARMC1	0.0135333
ADHFE1	0.00140906
MYBL1	-0.0217306
TRPA1	0.00945545
PKIA	0.0114912
HEY1	0.0034064
TPD52	0.03047
ZBTB10	0.00283359
PMP2	0.0540884
CHMP4C	-0.0143878
RIPK2	0.0131768
NBN	0.0516314
RUNX1T1	0.00906351
CIBAR1	0.019915
LAPTM4B	0.0297854
RIDA	0.0104427
NIPAL2	0.0315587
KLF10	0.00913328
FZD6	0.0515103
ZFPM2	0.00889739
KCNV1	0.00902471
MYC	0.00416909
DENND3	0.0489099
THEM6	-0.0174502
ZFP41	-0.00545191
PLEC	-0.00589628
GPAA1	-0.0020221
SLC39A4	-0.0230987
TONSL	-0.00643331
WASHC1	0.018965
GLIS3	-0.0131329
SLC1A1	-0.00410029
RCL1	-0.0364907
DMAC1	0.00760528
MPDZ	0.00599849
DMRTA1	0.0300657
CAAP1	0.0205513
C9orf72	0.0214252
SPINK4	0.00703025
AQP3	-0.0160634
NOL6	0.00876731
SIT1	-0.0199632
ARHGEF39	0.00726931
GLIPR2	0.0501777
ALDH1B1	0.00671492
LOC107987020	-0.000814743
FXN	0.0268968
ENTREP1	0.0244695
TRPM6	-0.00911434
C9orf40	-0.013901
NMRK1	-0.0207164
GNA14	0.00964916
RASEF	0.0140016
DAPK1	-0.00916062
CKS2	0.00381753
IARS1	0.0159725
FGD3	-0.016397
SUSD3	-0.0199629
FBP1	-0.0247561
SLC35D2	-0.00325958
TBC1D2	-0.0214926
SEC61B	0.0043599
NR4A3	0.00671766
MSANTD3	0.0473135
FKTN	0.0173334
SNX30	-0.000594375
HDHD3	-0.0122413
ALAD	-0.0468952
AKNA	-0.0184174
TLR4	0.00886219
B3GALT9	0.0290479
GGTA1	-0.00204779
TTLL11	0.0428381
PTGS1	0.00384077
DENND1A	-0.0191723
NR6A1	-0.0287683
ANGPTL2	0.0137231
PTRH1	0.00322415
TOR2A	-0.0115162
EEIG1	-0.00942121
DYNC2I2	-0.00670114
TBC1D13	-0.040079
ENDOG	-0.0114903
MIGA2	-0.0380312
DOLPP1	-0.0104692
ASB6	-0.0314536
TOR1B	-0.0427017
C9orf78	-0.035688
USP20	-0.0332431
FAM78A	-0.0231918
POMT1	-0.0195873
TSC1	-0.018056
SURF2	-0.00354933
RXRA	-0.00440823
FCN1	0.0130453
ENTR1	-0.0388823
MAMDC4	-0.01166
TRAF2	-0.00298988
FBXW5	-0.00217568
MAN1B1	-0.0175268
TUBAL3	-0.0102796
PFKFB3	0.000244045
PRKCQ	-0.0190202
TAF3	-0.0218382
SEC61A2	0.00797716
ACBD7	0.0449864
TRDMT1	0.0374536
MALRD1	-0.0170225
MAP3K8	0.0186036
CREM	0.0334784
CSGALNACT2	0.0120068
ZNF488	-0.019687
ZWINT	0.00280851
PHYHIPL	0.00683767
ANK3	-0.00634183
CDK1	0.0131206
ARID5B	0.00620902
RTKN2	0.0193828
EGR2	0.00243099
DDX21	0.00741429
KIFBP	0.00152323
SRGN	0.016239
HK1	0.029566
LRRC20	0.0108353
CDH23	0.0393005
PLAU	0.0368871
ADK	0.0338608
PPIF	0.0577731
GRID1	-0.0032073
MMRN2	0.00968604
SNCG	0.00584551
NUTM2A	-0.00344658
ANKRD22	0.0207584
IDE	0.00604731
KIF11	0.00643236
MYOF	0.0142324
HELLS	0.00315521
TLL2	0.0327773
TM9SF3	0.0113173
RRP12	0.0665804
PGAM1	0.00424266
UBTD1	0.0122461
MARVELD1	0.0409363
HPS1	-0.0367156
DNMBP	-0.0224714
PDZD7	-0.00392378
C10orf95	0.0300852
SFXN2	0.00909951
WBP1L	-0.00894623
CNNM2	-0.0288141
ATP5MK	0.0181318
SH3PXD2A	0.0456276
ITPRIP	0.0699487
SMC3	-0.0310075
ZDHHC6	-0.00367783
DCLRE1A	0.0229929
VWA2	0.0116462
HSPA12A	0.00309764
FGFR2	0.00683814
PSTK	0.0378099
CHST15	0.0477107
FAM53B	-0.0471825
MGMT	-0.0350676
PRAP1	-0.0344169
SIRT3	-0.00302592
IFITM2	0.0266012
LRRC56	-0.000760248
PHRF1	-0.0391348
CDHR5	-0.0174886
EPS8L2	-0.00522075
PNPLA2	-0.00831718
CTSD	-0.0123134
TSPAN32	-0.000531252
OR51E1	0.0118232
CAVIN3	0.00355382
HPX	-0.0154581
TRIM3	-0.00485908
ZNF214	0.0320627
CYB5R2	0.0184955
RIC3	0.00324955
TRIM66	-0.00232914
DENND5A	0.0551089
IPO7	0.0153005
ADM	0.00523685
PARVA	0.0151344
SPON1	0.00371209
PDE3B	0.0236101
PLEKHA7	-0.0143233
USH1C	-0.0378109
SAA1	0.0161558
NAV2	0.00186588
KIF18A	0.0204203
METTL15	0.0288663
RCN1	0.0549807
TCP11L1	-0.000733683
EHF	0.0262158
CD44	0.0591225
HSD17B12	0.0327706
CD82	-0.016734
TSPAN18	0.0136773
PEX16	-0.00266029
MDK	-0.0170187
FNBP4	-0.00164905
PTPRJ	-0.00425314
SLC43A3	0.014405
DTX4	-0.0461676
TCN1	0.00156545
CD6	-0.0137853
VPS37C	-0.0210939
CYB561A3	-0.0258087
MYRF	-0.0439629
FADS3	0.0313449
RAB3IL1	0.0109301
SCGB2A1	0.0115381
SLC3A2	-0.0182788
CHRM1	0.004603
PLAAT2	-0.00153726
NAA40	-0.0139859
BAD	-0.00176968
GPR137	-0.00257797
CDC42BPG	-0.0268825
ATG2A	-0.0016339
FRMD8	-0.0353986
SIPA1	-0.00853619
OVOL1	-0.0112939
LOC124902693	-0.0184925
FIBP	-0.00441441
SPTBN2	0.0360932
LRFN4	0.0784267
CLCF1	0.051392
TBC1D10C	-0.0304897
RPS6KB2	-0.00675988
LRP5	-0.0184125
NUMA1	-0.0399813
ANAPC15	0.0290881
FCHSD2	0.00878207
P2RY2	-0.0174922
RELT	0.0123818
PGM2L1	0.0104972
ARRB1	-0.0175389
TSKU	-0.0033519
ACER3	0.0147027
NARS2	0.00901237
DDIAS	0.00351001
SYTL2	0.00506147
ME3	0.0258814
PRSS23	0.00162975
FZD4	0.0342697
SLC36A4	0.0579767
C11orf54	-0.00717703
MED17	-0.0154796
MTMR2	0.00456986
TMEM123	0.0165306
POGLUT3	0.00965516
EXPH5	0.00758454
DDX10	0.00252674
POU2AF3	0.00131578
HSPB2	0.0102815
DIXDC1	0.0158809
SDHD	0.00645825
NNMT	0.0113591
NXPE4	0.00101718
APOA1	-0.027464
SIK3	-0.00351458
SCN4B	-0.0181631
MPZL2	0.0320194
CD3E	-0.0192903
CD3G	-0.0127922
TREH	-0.00976137
CBL	-0.0234037
USP2	-0.0202046
CRTAM	-0.0407339
SPA17	0.00652654
ROBO4	0.0140126
FEZ1	0.00310235
STT3A	0.00272326
CHEK1	0.0295021
ST3GAL4	0.0488048
ETS1	-0.0152769
PRDM10	-0.0116455
APLP2	-0.00673132
RAD52	-0.00816973
FOXM1	0.0197878
TULP3	0.019
CCND2	0.000473419
ANO2	0.0792187
VWF	0.00407647
PLEKHG6	-0.00987959
LAG3	-0.0106803
CD4	-0.0109731
P3H3	0.0235913
SPSB2	-0.0284659
LRRC23	-0.0117514
C12orf57	0.00700415
CD163L1	-0.0189229
SLC2A14	0.00065914
SLC2A3	0.0188869
KLRB1	-0.0104049
CLEC2D	-0.00349723
CLEC2B	0.0214628
OLR1	0.00323319
KLRD1	-0.0333201
LOC124902875	-0.00623922
KLRC3	-0.0211057
KLRC2	-0.0476892
MAGOHB	0.0360763
YBX3	0.0253933
HEBP1	-0.0229924
GRIN2B	0.00274864
MGST1	0.0329561
LMO3	0.00666711
SLCO1C1	0.00495399
GOLT1B	0.0272304
ABCC9	0.00797887
BCAT1	0.0101265
ETFRF1	0.0139467
RASSF8	0.0189553
BHLHE41	0.0298604
SSPN	0.0276191
STK38L	0.0175872
FAR2	0.0462506
DDX11	0.0186859
DNM1L	0.0330559
ALG10B	0.0153247
LRRK2	0.00194079
PRICKLE1	0.00413759
PUS7L	0.00406912
TMEM117	-0.0212958
SLC38A1	0.0125937
SLC38A4	0.00321227
RAPGEF3	0.043737
ADCY6	-0.0206194
CACNB3	-0.0346707
LMBR1L	-0.0147214
TUBA1B	0.0170853
TROAP	0.00744369
GALNT6	-0.0110177
SLC4A8	-0.00064155
SCN8A	-0.00993551
ACVR1B	-0.00252556
TAMALIN	0.0197838
TNS2	0.00435605
ITGB7	-0.0518955
NFE2	0.0257431
GPR84	0.0307163
ITGA5	0.0551813
GTSF1	-0.0196949
TESPA1	-0.00816139
ITGA7	0.0155493
ORMDL2	0.00102267
MMP19	0.00816767
ERBB3	-0.0276542
MYL6	0.000430037
STAT6	-0.00559735
OS9	-0.00617138
AGAP2	-0.00508692
CTDSP2	-0.0210341
SLC16A7	0.0306363
TAFA2	0.044306
RASSF3	0.0610882
TBC1D30	0.0308344
IRAK3	0.020707
IFNG	0.00187463
LYZ	0.00694658
NAV3	0.0229264
PAWR	0.0162832
PPP1R12A	0.010671
ACSS3	0.0165714
TMTC2	0.0325684
RLIG1	0.0192728
MRPL42	0.0334096
NTN4	0.0288422
SNRPF	0.00426348
ELK3	0.0419509
CFAP54	0.0541787
IKBIP	0.0338268
PARPBP	0.00393788
NOPCHAP1	0.005484
CKAP4	0.0192438
TCP11L2	-0.00501331
POLR3B	0.00845723
TMEM263	0.0449352
ABTB3	-0.0256907
CORO1C	0.025392
SVOP	-0.0190075
ACACB	-0.0154553
ANAPC7	0.00104897
FAM216A	-0.000713651
PPP1CC	-0.00145284
SLC8B1	-0.0111508
RNFT2	0.00227856
FBXW8	0.025885
CCDC60	0.0123968
SIRT4	-0.0198059
ACADS	-0.0113788
B3GNT4	0.00545962
OGFOD2	-0.0522947
CDK2AP1	0.0393507
RILPL1	0.01916
NCOR2	-0.0344115
UBC	-0.0139917
AACS	-0.0251377
RAN	0.00361199
PXMP2	-0.00681293
EEF1AKMT1	0.0193833
XPO4	0.013578
SKA3	0.00201792
MIPEP	0.0346293
PARP4	-0.0251527
FLT1	0.0472681
FRY	0.0280037
STARD13	0.00288643
NBEA	0.0101562
RFXAP	0.029508
SMAD9	0.0310383
RUBCNL	0.013957
NUDT15	0.0167964
LOC124903173	0.00106926
THSD1	0.00592648
PCDH17	0.0128945
PCDH20	0.00277239
DACH1	0.0066622
MZT1	0.0079297
OXGR1	0.056286
EFNB2	0.0284411
ADPRHL1	-0.0160407
SLC7A7	-0.0102163
HAUS4	-0.00119547
SLC7A8	-0.00710906
DCAF11	-0.000247754
RNF31	-0.00423852
TGM1	-0.0440193
LTB4R2	-0.0129099
ADCY4	0.0396007
NFATC4	0.0286352
NYNRIN	0.0373388
KHNYN	-0.0164597
CBLN3	0.0458544
GZMB	0.000481855
COCH	0.0106689
DTD2	0.00177966
CFL2	0.00377989
TTC6	0.0245324
GEMIN2	0.0504533
DMAC2L	0.0153901
PYGL	0.0136392
GNG2	0.0105957
GNPNAT1	0.0180958
GMFB	0.0159325
PRKCH	-0.00546434
HIF1A	0.0352859
HSPA2	0.0285024
GPX2	0.00740279
RAB15	0.00986892
PIGH	-0.0402381
ZFYVE26	-0.00399978
ACTN1	0.0342225
ZFYVE1	-0.0166625
DNAL1	0.0204526
FLVCR2	-0.00452793
NOXRED1	-0.00591135
TDP1	-0.0237426
KCNK13	-0.000412932
ITPK1	-0.00493349
SERPINA6	0.00558203
SERPINA5	0.0177535
BCL11B	-0.00762884
EML1	0.0103122
EVL	-0.0241019
WARS1	0.000632258
TRAF3	-0.007884
CDC42BPB	-0.0263227
TNFAIP2	0.0084195
XRCC3	0.0252261
PLD4	-0.0252362
CDCA4	0.0171892
CRIP1	-0.000971623
TUBGCP5	0.00391482
APBA2	-0.0111024
CHRFAM7A	-0.00651139
KLF13	-0.0125744
CHRNA7	-0.0103671
GOLGA8N	0.0431101
ARHGAP11A	0.0170008
SPRED1	0.000421734
BMF	-0.02421
CCDC9B	0.0125632
RMDN3	-0.012536
SPINT1	-0.00128224
MAPKBP1	-0.00488899
ZNF106	-0.0179792
PATL2	-0.00682715
SHF	-0.054634
EID1	0.0323488
FGF7	0.0309612
ARPP19	0.00584346
RAB27A	0.00780324
PIGB	0.00782911
CCPG1	0.0139738
C2CD4A	0.0149144
DAPK2	-0.0230129
PCLAF	0.0168443
ANKDD1A	-0.0134667
SPG21	-0.00393798
CILP	0.0133178
TIPIN	0.00651833
ZWILCH	0.0330516
SPESP1	0.0288022
LRRC49	0.0166705
THAP10	0.00946658
THSD4	-0.0110689
CELF6	-0.00422817
HEXA	-0.00115605
ARID3B	-0.0166365
SNX33	-0.0235639
UBE2Q2	0.0066222
DNAJA4	-0.00955988
CHRNA5	0.0219135
ADAMTS7	-0.0187916
IL16	-0.0243954
HOMER2	0.00484436
NMB	0.0125475
ALPK3	0.0147453
HAPLN3	0.00816298
UNC45A	-0.0250618
CHSY1	0.0345478
FAM234A	-0.0034947
AXIN1	-0.0346641
PGAP6	-0.0011809
DECR2	-0.0232217
RAB11FIP3	-0.0436946
CAPN15	-0.0313578
RAB40C	-0.0201608
MCRIP2	-0.0063918
UNKL	-0.0323166
CLCN7	-0.017474
NHERF2	0.0191075
CCNF	0.0138896
PDPK1	-0.0275694
FLYWCH2	0.0120273
ZNF213	-0.00128082
NAA60	-0.00439381
DNASE1	-0.00961028
CREBBP	-0.00947713
ADCY9	-0.00572345
NAGPA	-0.0022622
ATF7IP2	0.00698409
EMP2	0.0390163
RMI2	0.0298241
LOC400499	0.0266954
LITAF	0.00461032
NPIPB2	0.02307
XYLT1	-0.0129247
IQCK	0.0281165
USP31	0.0199614
PALB2	-0.0146765
ATXN2L	-0.0106347
SPNS1	-0.014689
LAT	-0.0178387
SPN	-0.0180406
CDIPT	-0.000167586
TMEM219	-0.0266483
TBX6	-0.0262297
YPEL3	-0.00919856
TBC1D10B	-0.0199601
SEPTIN1	-0.0104755
ITGAL	-0.0104733
ZNF764	-0.0130323
ZNF668	-0.00942532
ITGAM	0.0370642
ZNF267	0.0320565
SHCBP1	0.00892782
VPS35	-0.00244623
GPT2	0.00451949
TENT4B	-0.00205332
RPGRIP1L	0.0123541
LPCAT2	0.0411217
CES1	0.0255559
MT1A	0.00124324
PLLP	-0.0590324
ADGRG5	-0.0561959
CDH5	0.0240292
CBFB	0.010011
HSF4	0.00455775
ELMO3	-0.0263924
C16orf86	-0.0461217
THAP11	-0.00646717
CTRL	-0.0293321
LCAT	0.0220281
EXOSC6	-0.0205628
MTSS2	0.0207097
ZNF821	-0.0381387
TXNL4B	-0.0391462
BCAR1	-0.00390535
C16orf46	0.033216
GCSH	0.00571609
MPHOSPH6	0.00951011
KIAA0513	-0.0143287
C16orf95	-0.0345188
FBXO31	-0.0179698
ZFPM1	-0.000551136
SNAI3	-0.0149184
RNF166	-0.00621423
PIEZO1	-0.0092935
GALNS	-0.0353949
ZNF778	-0.0309692
DPEP1	-0.0102224
VPS9D1	0.0124223
DBNDD1	0.0177147
DOC2B	0.0178222
RPH3AL	0.020141
TLCD3A	0.0506498
WDR81	-0.0214208
SMYD4	-0.0188888
TRPV3	-0.0264964
TRPV1	-0.0278761
ITGAE	-0.0181998
ZZEF1	-0.027546
CYB5D2	-0.00761525
SPNS2	0.0424662
ALOX15	-0.00333039
TM4SF5	-0.00227182
VMO1	-0.0334488
CHRNE	-0.0448997
C17orf107	0.010917
C1QBP	0.00461952
NLRP1	0.0106392
C17orf100	-0.000714767
SLC16A13	-0.0186162
CLEC10A	-0.0180661
SLC2A4	0.0177876
ACAP1	-0.0241164
TNK1	-0.0159847
ZBTB4	-0.00765752
PFAS	0.0135142
ARHGEF15	0.0215177
ADPRM	-0.0370732
TVP23C	0.00837721
ADORA2B	0.00745685
TTC19	-0.000435288
UBB	-0.0260529
LRRC75A	-0.0197796
FLCN	-0.0192482
SREBF1	-0.00717726
TOM1L2	-0.0021026
GRAP	-0.049186
UNC119	-0.0224435
PIGS	-0.00594941
RSKR	-0.00735824
MYO18A	-0.00015352
ABHD15	-0.00874495
TP53I13	-0.0287883
GIT1	-0.0340318
LRRC37B	-0.0434312
CCL2	0.00477489
CCL5	-0.0133793
CCL18	0.0170829
CCL3	0.019048
CCL3L3	0.0163225
PIGW	0.0393736
DHRS11	-0.0340838
ARHGAP23	0.00722908
EPOP	0.0362099
LASP1	-0.00374561
PLXDC1	-0.0047601
CACNB1	0.0153907
PPP1R1B	0.00496996
STARD3	-0.00887704
PGAP3	-0.000562173
ERBB2	-0.0142265
GRB7	-0.055562
CDC6	0.0120457
KRT23	0.0486926
JUP	-0.00607863
ACLY	-0.0103647
C17orf113	-0.000106601
GHDC	-0.0292269
PLEKHH3	0.00430522
EZH1	-0.00244243
G6PC1	-0.0140009
NBR1	-0.011601
MEOX1	0.00766031
MPP3	0.0177748
NAGS	-0.038055
HDAC5	-0.0271629
HROB	0.0463751
KIF18B	0.00436286
ACBD4	-0.0169835
HEXIM1	-0.0204139
HEXIM2	-0.0459995
WNT3	-0.0102491
EFCAB13	-0.01718
SKAP1	-0.0269088
ATP5MC1	0.0185879
GNGT2	-0.0064183
ABI3	-0.00686821
PHB1	0.0165942
EME1	0.0172722
NME1	0.00816878
ANKFN1	0.0508682
C17orf67	-0.0481637
MSI2	0.0298819
CUEDC1	0.0329021
SRSF1	0.0172697
TSPOAP1	-0.017931
MTMR4	-0.0444426
SKA2	0.00714374
MRC2	-0.0138416
PITPNC1	-0.0211914
FAM20A	0.0513256
KCNJ2	0.016417
SOX9	0.00490822
CD300LB	-0.0643325
NHERF1	-0.0112871
ITGB4	-0.0107066
RHBDF2	0.0173377
TMC8	-0.0234898
BIRC5	0.0027264
SOCS3	0.0403764
C1QTNF1	0.0441339
SLC38A10	-0.0104418
PDE6G	-0.00786035
ALYREF	0.0211143
SIRT7	-0.0320951
HEXD	-0.00753382
USP14	0.0456965
EMILIN2	0.000788829
TGIF1	0.031352
RAB31	0.00507387
APCDD1	0.0128663
IMPA2	0.00782429
TUBB6	0.00810847
AFG3L2	-0.00830654
LDLRAD4	-0.0236157
ZNF519	0.0341761
SNRPD1	0.0129459
CABLES1	-0.0239912
RMC1	-0.00170945
NPC1	-0.0228053
ZNF521	0.00151012
TAF4B	0.00718161
TPGS2	0.00701741
SETBP1	0.00453828
PSTPIP2	0.0320124
KATNAL2	0.0367317
SMAD7	-0.013174
CFAP53	-0.0179486
SKA1	0.00629754
C18orf54	0.00553705
RAB27B	0.00455212
NARS1	0.000850705
TIMM21	0.00954629
TSHZ1	-0.0194856
CDC34	-0.00840412
GZMM	-0.00205867
MISP	-0.0519571
MED16	-0.034148
ARID3A	-0.00956588
ARHGAP45	-0.01835
GPX4	-0.0105382
C19orf25	-0.0464452
REEP6	-0.009183
ADAMTSL5	-0.0344304
TCF3	-0.035688
BTBD2	-0.017165
MKNK2	-0.0219656
DOT1L	-0.00946247
OAZ1	-0.030143
SPPL2B	-0.0126818
TLE6	0.0175206
PIP5K1C	-0.00646126
TJP3	-0.0184164
MATK	-0.0216517
CREB3L3	-0.0107759
SH3GL1	-0.00172907
PLIN5	0.0255742
LRG1	0.040234
SLC25A23	-0.0176348
DENND1C	-0.0343943
SH2D3A	-0.0290428
INSR	-0.0115836
PEX11G	-0.00492654
ICAM1	0.0136615
ATG4D	-0.00271278
DOCK6	-0.0106899
CCDC159	-0.00385019
PLPPR2	0.00289352
PRKCSH	-0.00312439
ZNF440	-0.0223894
ZNF439	-0.0229584
MAN2B1	-0.0122492
JUNB	0.0354111
PALM3	-0.0523889
MISP3	-0.040058
SAMD1	-0.0254987
BRD4	-0.00385063
RASAL3	-0.0321903
TPM4	0.016434
KLF2	0.0402617
C19orf44	-0.0173409
TMEM38A	-0.00740413
CPAMD8	0.0161474
MYO9B	-0.0032985
NR2F6	-0.00366243
UNC13A	0.0347431
PGPEP1	-0.0287477
DDX49	-0.00186735
ZNF85	-0.00243139
ZNF738	-0.015888
PLEKHF1	-0.00855464
CCNE1	0.0376823
TSHZ3	0.00348493
ZNF507	-0.00233396
PDCD5	0.0436382
GPATCH1	-0.00113468
LRP3	0.0167326
PEPD	-0.0025929
KCTD15	0.00991142
GPI	0.0134627
SCN1B	0.0443224
FFAR2	0.00445358
LIN37	-0.0448242
HCST	-0.00481568
COX7A1	0.0014074
ZNF571	-0.0140822
GGN	-0.0214263
FAM98C	-0.00786741
RASGRP4	0.00561247
RYR1	-0.0129863
MAP4K1	-0.028272
DYRK1B	-0.0409167
FCGBP	0.00592867
COQ8B	-0.00730888
DMAC2	-0.0125996
CEACAM21	-0.00940591
CEACAM4	0.0204727
CEACAM3	0.0166991
DEDD2	-0.0222904
ERF	-0.00297235
PAFAH1B3	-0.0151867
LIPE	-0.0121119
CD177	0.0281713
ZNF575	0.000912846
CADM4	0.000958204
KCNN4	0.0136278
ZNF155	0.0137953
IGSF23	-0.0223163
CBLC	-0.018349
CLPTM1	-0.00694847
PPM1N	0.00983642
GPR4	0.00503707
SIX5	0.014
PNMA8A	0.0255877
ARHGAP35	-0.0380039
C5AR1	0.0137393
C5AR2	0.0251796
KPTN	-0.0167257
ZNF541	0.0315561
EHD2	0.0105028
PLA2G4C	-0.0233119
EMP3	0.00249503
TMEM143	0.00785754
SLC6A16	-0.0404168
FLT3LG	-0.00635211
FCGRT	-0.0111125
NOSIP	-0.0154498
AP2A1	-0.0258354
PTOV1	-0.00725116
ZNF473	-0.0198787
CEACAM18	-0.0646922
SIGLEC12	-0.0061813
SIGLEC5	0.0201461
SIGLEC14	0.0517897
SPACA6	0.0229088
ZNF808	-0.00280499
ZNF468	0.00982877
MYADM	0.0525864
OSCAR	0.020447
LILRB3	0.00441094
LILRA6	0.0391085
LILRB2	0.00550585
LILRA5	0.0383542
LILRB1	0.0151254
ZNF524	-0.0402002
ZNF581	-0.0617624
EPN1	-0.00983371
ZNF543	-0.0363062
ZNF749	-0.0116447
ZNF418	-0.0118087
A1BG	-0.0536823
NRSN2	0.02606
SIRPG	-0.0369171
TGM3	0.030925
CPXM1	-0.0208297
DDRGK1	-0.0161672
HSPA12B	0.00789759
FERMT1	0.0060982
PLCB4	0.0277388
ESF1	0.00943371
OVOL2	-0.00362244
KAT14	-0.0450306
SLC24A3	0.00471901
THBD	0.0273426
CD93	0.00751177
NAPB	-0.00299907
CST3	-0.00695313
ACSS1	-0.0120645
ABHD12	-0.0100263
GINS1	0.0344326
TPX2	0.00466188
CCM2L	0.0507264
ASXL1	-0.0106255
GSS	0.000322237
TGIF2	0.00208063
SRC	-0.0179397
ACTR5	0.0345463
PPP1R16B	-0.0133262
TOX2	-0.0144344
HNF4A	-0.0483705
WFDC2	0.00285148
UBE2C	0.0120064
SLC2A10	0.00635673
SULF2	0.00556318
DDX27	-0.00190327
SNAI1	0.0629554
CTSZ	-0.00871366
ZNF831	-0.0218994
GATA5	-0.00203706
SLCO4A1	0.000914351
OGFR	-0.00818799
SLC17A9	0.01784
SLC2A4RG	-0.00469782
DNAJC5	-0.015107
ZNF512B	-0.0262134
SOX18	0.0110209
LOC102723996	-0.0248335
LOC102724023	0.0110962
LOC102724159	0.0293245
LOC102724200	0.0192828
BTG3	0.0121757
CYYR1	7.83232e-05
DNAJC28	-0.0014857
CBR1	-0.00972875
CBR3	0.0430789
KCNJ15	0.0221897
PDXK	-0.0045713
AGPAT3	-0.00709121
PFKL	-0.000339057
LRRC3	-0.00108111
C21orf58	0.015308
S100B	0.0145544
BID	0.0390238
MICAL3	-0.0527332
DGCR6	-0.00216355
PRODH	-0.0158047
SLC25A1	-0.00995992
GNB1L	-0.0323081
RANBP1	0.000482341
MED15	-0.0176434
YPEL1	-0.00212503
ZNF280B	0.042023
BCR	-0.0262108
MMP11	-0.0249617
SGSM1	0.0421347
XBP1	0.0407772
KREMEN1	0.0225566
SEC14L6	-0.0104257
INPP5J	-0.0167469
RNF185	-0.00027453
LIMK2	0.00943821
SLC5A4	-0.0199522
RASD2	0.0418359
APOL4	-0.00176966
MFNG	-0.015514
CARD10	-0.000367554
APOBEC3A	0.00979442
PDGFB	0.0451989
MGAT3	-0.0272481
GRAP2	-0.0206237
FAM83F	-0.033102
PMM1	-0.0436514
CCDC134	-0.00870024
PHETA2	0.0112066
MCAT	0.00678015
SCUBE1	-0.0270618
PNPLA3	0.010622
PRR5	-0.00499827
FAM118A	-0.0122549
TTC38	-0.00669911
TAFA5	-0.00316282
HDAC10	-0.031717
SHANK3	0.0301498
PLCXD1	0.0113985
IL3RA	0.0609541
LOC124900597	0.00607228
ASMTL	-0.021211
GYG2	0.0070696
SHROOM2	-0.0141368
MID1	0.0105654
PRPS2	0.0302465
GLRA2	-0.00918244
PIGA	0.0139027
AP1S2	0.0159378
NHS	0.0070388
SCML2	0.00594253
MBTPS2	0.0133385
PRDX4	0.00374456
ACOT9	0.0222601
TMEM47	0.012584
DYNLT3	0.00423239
SRPX	0.024044
MAOB	-0.0239385
DIPK2B	0.00557431
ZNF674	-0.0117874
TIMP1	0.0206063
CFP	0.0220391
ZNF630	-0.059739
RBM3	0.0014498
OTUD5	-0.0272542
PLP2	0.0088683
SHROOM4	0.0563407
MAGED1	0.0234912
FGD1	0.00123496
ALAS2	0.0419954
VCF2	0.022552
SNX12	-0.00145666
GCNA	-0.0689868
NHSL2	0.0308454
PHKA1	0.00792983
CHIC1	0.0496018
MAGEE1	-0.000393655
GPR174	-0.00703457
HMGN5	0.0160549
HDX	0.021571
ZNF711	0.00618704
CHM	0.0680717
PCDH19	0.00838971
TNMD	0.0252339
NOX1	0.00749168
TIMM8A	0.00375612
ARMCX6	0.0139761
ARMCX3	0.0648621
ARMCX2	0.0250733
TCEAL9	0.0633764
SLC25A53	-0.015663
MID2	0.00443116
ACSL4	0.00465889
TMEM164	-0.00668978
AMMECR1	0.00623784
IL13RA2	0.0146906
LRCH2	0.00725741
PLS3	0.0492493
NDUFA1	0.00194491
GLUD2	-0.00338993
GRIA3	-0.0338705
XPNPEP2	-0.00644173
SASH3	-0.0118914
STK26	0.0242179
SMIM10	0.0249571
RTL8C	0.0145188
ZNF449	4.34059e-05
CD40LG	-0.00473594
FGF13	0.0197709
EOLA2	-0.0260885
HMGB3	0.00325003
CETN2	0.0137986
ZNF275	0.0155902

## Sheet: TI_comp4_microbe
taxa	taxa_coeff
Erysipelatoclostridium	0.989198
Pseudomonas	-0.146583

## Sheet: TI_comp5_gene
gene	gene_coeff
PLEKHN1	-0.0446023
ISG15	-0.00181
TNFRSF18	-0.0081884
UBE2J2	-0.0049137
ANKRD65	0.0376063
ATAD3C	-0.0221818
ATAD3A	-0.0199181
MMP23B	-0.0489042
MORN1	0.0319806
LOC124903827	-0.0257447
PRDM16	-0.0032374
TP73	-0.0134781
NPHP4	-0.0357334
ACOT7	-0.0052616
PLEKHG5	0.00065054
THAP3	0.0143793
DNAJC11	-0.0266961
SLC2A7	-0.000981
TMEM201	-0.0034417
RBP7	0.0124936
MTOR	-0.0375068
ANGPTL7	0.00484522
FBXO2	-0.0010815
FBXO6	-0.0118804
MFN2	-0.0253746
MIIP	-0.0187207
CASP9	-0.0041487
UQCRHL	-0.0034988
EPHA2	-0.0062203
ARHGEF19	0.00307123
PADI2	0.0187403
ARHGEF10L	0.0169024
TMCO4	-0.038454
RNF186	-0.048514
OTUD3	-0.0216696
UBXN10	-0.0040616
LUZP1	-0.0094424
E2F2	-0.0317721
GALE	-0.026048
STPG1	-0.0260274
RCAN3	-0.0008604
RUNX3	-0.0097294
PDIK1L	0.0127306
CRYBG2	-0.028126
DHDDS	-0.0020117
RPS6KA1	-0.0072005
SFN	-0.0102634
GPATCH3	-0.018131
NR0B2	-0.0178965
KDF1	-0.0127725
SMPDL3B	0.0285537
EYA3	-0.0191348
SESN2	-0.0149604
TINAGL1	-0.0302529
IQCC	-0.0078097
HDAC1	-0.002621
AZIN2	0.0140725
SMIM12	-0.0183938
TFAP2E	-0.0284178
CLSPN	-0.0048814
MAP7D1	-0.0074884
STK40	-0.0043786
GNL2	-0.008581
CDCA8	-0.0222526
FHL3	-0.0054612
RHBDL2	-0.0078094
CAP1	-0.0005425
ZFP69	-0.0066201
ZNF684	0.0112899
EDN2	0.0139385
GUCA2B	0.0233833
GUCA2A	0.036292
RIMKLA	-0.0168999
SLC2A1	-0.0027646
TESK2	-0.0218312
PRDX1	-0.0079519
IPP	0.00530165
CYP4B1	0.00753448
TRABD2B	0.0127853
SPATA6	0.0139341
RAB3B	-0.0084041
ORC1	-0.004782
ZYG11B	0.00687774
TMEM59	0.019577
MROH7	0.0460975
TACSTD2	-0.0294818
HOOK1	0.00146059
L1TD1	0.00551604
KANK4	0.0236679
ROR1	-0.0318905
AK4	0.0119637
MIER1	0.0219528
PTGER3	0.0089418
FPGT	0.0303671
CRYZ	0.0352725
MIGA1	0.0352046
PRKACB	0.02749
SAMD13	0.0195036
DNASE2B	0.0564254
CTBS	0.00409425
LPAR3	-0.0424418
MCOLN2	-0.0025561
SYDE2	0.00558244
CLCA2	0.00270945
HS2ST1	0.0877226
CDC7	-0.0051191
BTBD8	0.00845234
TMED5	0.0159476
SLC44A3	0.0669559
TLCD4	0.0321302
PALMD	0.0126611
SLC35A3	0.0197402
MFSD14A	0.0208775
SLC30A7	0.0175693
GSTM4	-0.040943
EPS8L3	-0.0262896
DRAM2	0.0545112
CEPT1	0.0332035
DENND2D	0.0590453
ST7L	-0.0141221
SLC16A1	-0.0095447
RSBN1	0.0225638
AP4B1	-0.0506693
ZNF697	0.0367948
NBPF8	-0.0078843
ANKRD35	0.0202997
TXNIP	0.0281603
NOTCH2NLA	0.00418975
FMO5	0.0215781
GJA5	0.0258666
PDE4DIP	0.0130053
NBPF19	0.023637
H2BC21	-0.0128426
OTUD7B	-0.0313668
ECM1	-0.0241992
MINDY1	-0.0065979
CDC42SE1	-0.0021961
TMOD4	-0.0327671
TUFT1	-0.0507324
THEM4	-0.0018286
S100A4	0.0264193
S100A16	-0.0111353
NPR1	0.00236186
CREB3L4	0.00130672
JTB	0.00370267
RPS27	0.00818785
PKLR	0.00945584
MSTO1	-0.0085706
MEX3A	-0.0197012
CADM3	0.00591293
CD48	0.0179193
TOMM40L	-0.0638988
FCGR2B	0.0364789
SH2D1B	-0.0192816
UHMK1	0.0196476
LMX1A	-0.0089506
ILDR2	-0.0035675
CREG1	0.0342595
FMO2	0.00636478
FMO1	0.0608978
VAMP4	0.0326672
FASLG	-0.0110838
RASAL2	-0.008695
SOAT1	0.0403501
GLUL	0.0303175
ZBTB41	0.0160193
DENND1B	0.0321887
NR5A2	0.0140767
TMEM9	0.00939028
LAD1	-0.0048936
TIMM17A	-0.0251218
BTG2	0.0161869
NFASC	-0.0164527
AVPR1B	0.00276439
SRGAP2	-0.0267841
EIF2D	0.0003044
PIGR	-0.01052
FCAMR	-0.0748562
C1orf116	-0.0349587
CR2	0.00948629
CR1	0.0210614
CD46	0.0786596
DTL	-0.0204052
BATF3	0.00889544
TATDN3	-0.0001062
RPS6KC1	-0.0379947
PROX1	0.0180053
SLC30A10	-0.0084747
IARS2	0.0392911
AIDA	0.0162042
BROX	0.00977472
SRP9	0.0202236
CCSAP	0.0129132
GALNT2	-0.0123471
AGT	0.0309331
FAM89A	0.00322182
TOMM20	0.027119
EDARADD	0.0156406
RYR2	-0.0069745
FH	-0.026137
CNST	0.0367486
ZNF496	-0.0028687
FAM110C	0.00439007
EIPR1	-0.0203291
MBOAT2	0.0117936
CPSF3	-0.0207753
RRM2	-0.0293124
LRATD1	-0.0474072
VSNL1	-0.0261372
OSR1	0.0037637
GDF7	-0.0132792
CENPO	-0.008881
POMC	0.0044083
GAREM2	-0.0404096
RBKS	-0.0089481
PPP1CB	0.0113412
TOGARAM2	-0.0304449
LBH	-0.0070121
LCLAT1	0.011387
SPAST	0.0139933
YIPF4	0.034677
CRIM1	0.0101445
GPATCH11	0.00754026
CEBPZOS	0.0217105
PRKD3	0.00268812
CDC42EP3	0.0233972
CYP1B1	0.00280492
GALM	-0.0209511
TMEM178A	-0.0142709
KCNG3	-0.0127313
HAAO	-0.0043426
PRKCE	-0.013347
CRIPT	0.0446759
SOCS5	0.0347663
FOXN2	0.0193178
FANCL	0.0339619
LGALSL	-0.0069968
ETAA1	0.0223782
GMCL1	0.0310671
PCYOX1	0.0605669
CLEC4F	0.00636409
ANKRD53	0.00147432
SFXN5	-0.0299455
TPRKB	0.00956641
C2orf81	7.52e-05
RTKN	-0.0086126
WBP1	-0.001327
SEMA4F	0.0103311
REG3G	0.00968647
RETSAT	0.00187482
GGCX	0.0271573
RMND5A	0.00935104
FABP1	-0.0151831
ZNF892	0.00274006
ANKRD36C	0.0109118
DUSP2	0.0098934
NEURL3	-0.0049224
CNNM4	0.00660323
CRACDL	0.00299484
FHL2	-0.0085032
SULT1C2	-0.0115557
SEPTIN10	0.00739348
SOWAHC	0.0298999
MALL	-0.0099544
MTLN	-0.0332551
TMEM87B	0.0058406
RGPD8	-0.0145127
TTL	-0.0013696
SLC20A1	-0.0339366
CKAP2L	-0.0211574
SLC35F5	0.0371813
MARCO	0.0128947
PTPN4	0.0129002
RALB	-0.0209222
INHBB	0.0247231
PROC	0.00636766
CCDC115	0.0325612
RAB6D	0.0129746
TMEM163	-0.0058823
CXCR4	0.0318926
SPOPL	0.0286629
ORC4	0.0226926
RBM43	0.0229391
TNFAIP6	0.01543
RIF1	0.0193591
CYTIP	0.0269951
PSMD14	-0.0230727
GCA	0.0200754
GRB14	0.027236
GALNT3	0.0115467
SCN9A	0.022576
B3GALT1	0.0366168
CERS6	0.0764975
BBS5	-0.01271
CYBRD1	0.00023191
PDK1	0.00203952
ATP5MC3	-0.0152117
LNPK	0.0356844
HOXD3	0.0201603
HOXD1	0.0105395
DUSP19	0.0334717
FSIP2	0.0105174
GULP1	0.00258882
ANKAR	0.0167301
INPP1	-0.0196428
GLS	0.0155344
CCDC150	-0.0203425
PGAP1	0.0203219
MARS2	-0.0067789
SATB2	0.0290999
FTCDNL1	0.0229714
C2orf69	0.0102979
TYW5	0.0128389
NDUFB3	-0.0001408
FLACC1	0.00612708
TRAK2	0.0177451
NBEAL1	0.0391896
CYP20A1	0.0035316
ADAM23	0.0330312
MREG	0.0210965
PECR	-0.0084033
MARCHF4	-0.0112007
VIL1	-0.0206212
WNT10A	-0.0091669
TMEM198	-0.0058252
SGPP2	0.0467807
AP1S3	-0.006432
SERPINE2	-0.006164
PID1	0.0593363
LOC124907996	-0.0088637
GPR55	0.0004524
PSMD1	-0.0633962
DTYMK	-0.0182124
CNTN4	0.00151613
GHRL	-0.0211429
TIMP4	0.0443279
FBLN2	0.0042545
TMEM43	0.00323794
SH3BP5	0.00975882
PLCL2	0.00456495
SATB1	0.0275509
RPL15	1.25e-05
NR1D2	0.00554206
CTDSPL	0.00316723
ACVR2B	0.0325767
EXOG	-0.0175441
CX3CR1	-0.0184405
MYRIP	0.0364459
TRAK1	0.00110775
CLEC3B	0.0101793
LZTFL1	0.0233944
LTF	0.019018
COL7A1	-0.0212185
SLC26A6	0.00190359
NCKIPSD	0.0354919
SLC25A20	-0.0245319
C3orf62	-0.0197265
BSN	-0.0347217
MST1	-0.0077762
AMIGO3	-0.0426171
MON1A	-0.0675447
CISH	0.0142863
POC1A	-0.029254
ALAS1	-0.0302012
ITIH3	0.0406797
STIMATE	-0.005105
SELENOK	0.01968
ARHGEF3	-0.0019871
SLMAP	-0.018695
CADPS	-0.0033101
EIF4E3	0.0235
GXYLT2	0.00316914
PPP4R2	0.00867527
CNTN3	0.0185426
ROBO2	0.00828561
CGGBP1	0.0191742
STX19	0.0190102
CPOX	0.00076501
TMEM45A	0.0210241
TFG	-0.0146691
ABI3BP	0.00194106
PCNP	0.030267
CD47	0.0347627
MYH15	-0.0241466
RETNLB	0.00334354
NECTIN3	0.00116366
SLC35A5	0.0219304
TIGIT	-0.0163562
ARHGAP31	0.0264817
POGLUT1	0.0398902
LRRC58	0.0336315
POLQ	-0.0199734
IQCB1	0.0158527
KALRN	-0.0192142
KLF15	0.0255167
CHST13	0.0008109
MCM2	-0.0127574
EFCC1	-0.0148715
RAB43	-0.0024196
TMCC1	-0.0213985
ACAD11	-0.0273119
NPHP3	7.45e-05
TF	0.0337431
PPP2R3A	0.050881
SLC35G2	0.0260467
IL20RB	-0.0117285
CLDN18	-0.0227545
DZIP1L	-0.0055564
ESYT3	-0.01916
RBP2	-0.0139165
RBP1	-0.0018808
PXYLP1	0.0223145
PCOLCE2	0.00028551
DIPK2A	0.0226234
PLSCR4	0.0153122
AGTR1	0.00136695
HPS3	-0.012156
RNF13	0.0103462
PFN2	0.0172315
GPR171	0.00290802
P2RY14	0.0183443
MBNL1	0.0346569
ARHGEF26	0.0202856
C3orf33	0.00844719
PTX3	0.00499725
SI	0.00573443
LRRIQ4	0.0206942
GPR160	0.0394937
CLDN11	0.0214446
TNIK	-0.010453
NAALADL2	0.00339196
TBL1XR1	0.00208473
PIK3CA	0.0244462
EIF4A2	0.00063536
ADIPOQ	0.052873
SST	-0.000538
BCL6	0.0244176
TPRG1	0.0249284
ACAP2	0.00429513
PCYT1A	-0.030944
PIGZ	0.00953203
FGFRL1	0.0429933
NAT8L	0.013533
POLN	0.023915
HAUS3	0.00335624
MFSD10	0.0536127
RGS12	-0.0444567
TMEM128	0.00810748
JAKMIP1	-0.0283174
SLC2A9	-0.031133
WDR1	-0.0164993
FBXL5	0.00473617
FAM200B	0.0280895
FGFBP1	-0.0014226
QDPR	-0.0018471
NCAPG	-0.0082325
DTHD1	-0.0252295
TBC1D1	-0.0385089
FAM114A1	0.0144683
KLB	0.0281165
SMIM14	0.0453198
N4BP2	0.0100393
RHOH	0.0143448
TMEM33	0.0440333
BEND4	-0.0021991
SHISA3	0.0239099
ATP8A1	0.0345756
CNGA1	0.0314162
NIPAL1	0.0436104
FRYL	0.0147373
LRRC66	-0.0476271
SGCB	0.00504034
SCFD2	-0.0119522
AASDH	-0.0069503
HOPX	-0.0311938
SPINK2	0.0628294
CENPC	0.00030695
MOB1B	0.0162232
CXCL2	0.011571
RCHY1	0.00826952
CXCL11	-0.0036833
FAM47E	0.0166706
STBD1	0.018053
SHROOM3	0.0269184
CXCL13	-0.0134289
CNOT6L	0.0317033
BMP3	0.0250489
RASGEF1B	-9.22e-06
ENOPH1	0.00886044
GPAT3	-0.0004352
HSD17B11	0.0216885
PPM1K	0.0529714
FAM13A	-0.0274986
ATOH1	0.0104561
TSPAN5	-0.01011
SLC39A8	0.0150244
PLA2G12A	0.0268241
ENPEP	0.011768
ARSJ	-0.0118152
USP53	0.0188981
TRPC3	-0.0010097
ANKRD50	0.00219186
MFSD8	0.0119869
PGRMC2	0.00076735
MGST2	-0.0034902
ELMOD2	0.0225142
FHIP1A	0.0138094
FHDC1	-0.0245964
MND1	-0.0117369
TLR2	0.00294837
MAP9	0.0128215
C4orf46	-0.0307361
NPY1R	0.00669824
TMEM192	0.0430589
CBR4	0.0144825
GALNTL6	0.02149
GALNT7	0.0112966
HPGD	0.00065996
WDR17	0.0228833
NEIL3	-0.0491244
AGA	0.0493734
TENM3	-0.0062215
ACSL1	0.00701491
CFAP97	0.0032894
F11	0.0194853
SLC6A18	0.0330059
NDUFS6	-0.0294442
FASTKD3	0.0412262
ATPSCKMT	-0.0223652
CMBL	0.0165407
MARCHF6	0.0148187
CTNND2	-0.0256771
DNAH5	-0.0334063
CDH6	-0.0160531
IL7R	0.00318738
LMBRD2	0.0139194
SLC1A3	0.0291566
CPLANE1	0.0268279
TTC33	0.00750549
CARD6	-0.0142596
GHR	0.0121723
TMEM267	0.00572336
ARL15	0.0210937
GZMK	-0.0269133
GZMA	-0.0280234
PLPP1	0.0132254
IL6ST	0.0317781
PLK2	-0.0291734
KIF2A	-0.020619
RGS7BP	0.0080463
SREK1IP1	0.0270507
CENPH	-0.0083594
HEXB	0.0369488
F2RL2	-0.0023157
CRHBP	0.0125701
SCAMP1	0.0335839
JMY	0.00330277
SERINC5	0.0513757
XRCC4	-0.0029336
CETN3	0.00384455
POLR3G	-0.0015365
ARB2A	0.00575705
SLF1	0.0312731
FAM174A	0.00398921
SLCO4C1	-0.0115889
MACIR	0.0168734
MAN2A1	0.00222088
TSLP	0.0126001
REEP5	0.0524646
DCP2	0.0233044
TRIM36	-0.0168906
PGGT1B	0.0125343
FEM1C	0.00979411
TMED7	0.0172421
CDO1	0.0403914
LVRN	0.0365068
COMMD10	0.0139135
TNFAIP8	0.0257706
HSD17B4	-0.0294801
CEP120	0.00726097
GRAMD2B	-0.0020794
ALDH7A1	0.012003
MARCHF3	-0.0255398
CHSY3	-0.0008634
LYRM7	0.0129997
ACSL6	-0.0060643
SHROOM1	0.00156312
C5orf15	0.00199116
TCF7	-0.0324981
UBE2B	0.01286
PITX1	-0.0400915
TGFBI	-0.0123624
MYOT	-0.0055959
GFRA3	-0.0188709
TMCO6	0.0117419
PCDHGA6	0.0277778
RELL2	-0.0398559
GNPDA1	-0.0364725
PRELID2	0.0211851
HTR4	0.0199715
LOC124901104	-0.0002225
PPARGC1B	-0.0700285
CDX1	0.00055918
SYNPO	-0.0154698
SMIM3	0.0161545
LSM11	0.00913004
EBF1	0.0051415
ADRA1B	0.0020787
FAM200C	0.0326432
CCNG1	0.0491428
WWC1	-0.0124312
FGF18	0.0467176
CREBRF	0.00204664
BNIP1	-0.0173072
KIAA1191	0.00834774
FGFR4	0.0111309
MXD3	-0.0240627
RGS14	-0.0128499
COL23A1	-0.0275621
ZNF354C	0.0119137
RNF130	0.0362337
FOXQ1	-0.0039743
NQO2	-0.0322174
F13A1	0.00769612
DSP	0.00779163
TXNDC5	-0.0055516
NEDD9	-0.0231036
TBC1D7	-0.0073694
GFOD1	-0.0026829
DTNBP1	-0.0023345
GMPR	-0.0249325
FAM8A1	0.020775
DEK	0.029744
RNF144B	0.0129933
ID4	0.00821469
MRS2	0.0109101
H2BC8	-0.027082
PRSS16	0.0219615
ZNF391	0.00179927
ZKSCAN8	0.0138697
ZSCAN12	0.0101912
SCAND3	0.0538381
TRIM40	-0.0068924
TRIM26	-0.0180768
DDR1	0.00540858
TNF	-0.000175
HSPA1A	0.0208793
PPT2	0.0343668
ILRUN	-0.0055558
FKBP5	0.0237002
PPIL1	-0.0077211
TMEM217	-0.0116397
CCDC167	-0.0194323
GLO1	0.0038389
MOCS1	0.00509145
FRS3	0.0108203
SRF	-0.0502139
CRIP3	0.00797767
LRRC73	-0.0533107
AARS2	0.0430413
ENPP4	0.0330779
CD2AP	0.00077257
EFHC1	-0.0068252
GSTA4	-0.0091153
ELOVL5	0.0151275
MLIP	0.0364994
BEND6	0.00092228
KIAA1586	0.00691855
LMBRD1	0.0118764
OGFRL1	0.0197007
KCNQ5	0.0144279
EEF1A1	0.00284416
SLC17A5	0.00748096
COX7A2	-0.0002019
TMEM30A	0.0207863
SH3BGRL2	0.0347549
TPBG	0.00778148
RWDD2A	0.0214873
RARS2	0.0146596
RRAGD	0.0207653
MDN1	-0.0228611
MANEA	0.0149912
KLHL32	0.00589877
FBXL4	0.0333707
GRIK2	0.0317689
CD164	0.0399285
PPIL6	0.00916363
ZBTB24	0.0480942
GTF3C6	-0.0078426
MARCKS	0.00066882
GOPC	0.037574
MAN1A1	0.0417269
SERINC1	0.00763945
PKIB	0.0430734
SMPDL3A	0.0381544
TRMT11	0.00782946
RSPO3	0.0182538
SAMD3	-0.0330159
TMEM200A	-0.0213693
SGK1	0.00191632
IL20RA	-0.0455351
CITED2	0.0007806
AIG1	0.00423242
STXBP5	0.0094466
IYD	0.01079
ZDHHC14	-0.001251
DYNLT1	-0.0257854
TAGAP	0.00287229
SOD2	0.00670423
FRMD1	0.00764812
PDGFA	-0.0060084
C7orf50	-0.0055786
GNA12	-0.0392438
RBAK	0.00222331
SLC29A4	0.0234221
ACTB	-0.0237544
AIMP2	-0.0374479
NDUFA4	-0.033225
TMEM106B	0.0380184
BZW2	-0.0343221
TSPAN13	0.0216645
AGR3	0.023044
MACC1	-0.0184847
RAPGEF5	0.017494
CCDC126	0.0334481
PALS2	0.0328405
OSBPL3	-0.0039744
SNX10	0.00037354
HOXA2	0.0114632
HOXA5	0.0118241
HOXA6	0.0133655
HOXA7	0.0426846
HOXA9	0.0220946
HOXA10	0.025939
HOXA11	5.52e-06
CREB5	0.0348289
NOD1	0.0130887
ANLN	-0.0086959
AMPH	-0.0021445
YKT6	-0.0030539
NPC1L1	-0.02087
OGDH	-0.0151059
IGFBP3	-0.0084714
PKD1L1	0.0189446
EGFR	0.0263703
SUMF2	0.0268817
NUPR2	0.00279374
ZNF92	0.00388159
SBDS	-0.012903
MLXIPL	0.00920182
CLDN3	0.00933953
LIMK1	-0.0257707
GTF2IRD1	-0.0478254
GTF2IRD2	-0.0031191
ZP3	0.0451261
GSAP	0.017476
HGF	-0.0170177
PCLO	-0.0206704
SEMA3E	0.00151335
TMEM243	0.0583712
ABCB1	0.00455654
RUNDC3B	0.0515652
STEAP2	0.0429024
CFAP69	0.0176501
GTPBP10	0.0271282
CLDN12	0.0220812
AKAP9	0.060292
HEPACAM2	0.0182753
CASD1	0.0450548
TECPR1	-0.00704
BAIAP2L1	-0.0012933
SMURF1	-0.00577
CYP3A5	0.0147322
TRIM4	0.00626766
AZGP1	-0.0033531
NYAP1	0.0127404
MUC12	0.0241337
MOGAT3	-0.0118192
ARMC10	0.0208593
SYPL1	0.0101899
CCDC71L	0.00751157
PRKAR2B	0.0111219
BCAP29	-0.0275798
THAP5	0.0247603
TMEM168	0.0247989
MDFIC	0.0255014
CAV2	0.0830418
TSPAN12	0.0563139
AASS	0.0267528
NDUFA5	0.0283059
WASL	0.00156939
LEP	0.039008
GARIN1A	-0.0134274
KCP	-0.0108532
TSPAN33	-0.0050218
AHCYL2	-0.010136
STRIP2	-0.0031169
CEP41	-0.001311
CHCHD3	-0.0302953
FAM180A	0.0229532
KIAA1549	-0.0149763
ZC3HAV1L	-0.0040783
IFT56	0.0106816
AGK	-0.0151188
ZYX	-0.017402
ARHGEF35	-0.0117646
ZNF212	-0.0073181
GIMAP1	0.00121892
TMEM176B	0.00882908
TMEM176A	0.0254594
XRCC2	-0.0068311
LMBR1	0.0343824
ESYT2	0.00540999
CLN8	-0.0107705
FAM86B1	-0.0311103
TRMT9B	0.0153721
DLC1	-0.0278631
ZDHHC2	0.0207257
ATP6V1B2	-0.0101198
C8orf58	-0.0137975
LOXL2	-0.0260695
STC1	0.0191966
CDCA2	-0.0209412
BNIP3L	0.0138519
PNMA2	0.00585134
DUSP4	-0.0058792
SARAF	0.0107034
GSR	-0.005714
NRG1	-0.0264831
ZNF703	-0.0426689
RAB11FIP1	0.0114856
BAG4	0.0283704
TCIM	-0.0047481
SLC20A2	-0.02887
SMIM19	0.0160088
MCM4	-0.0119218
PCMTD1	0.0157001
LYPLA1	0.0108451
ASPH	0.0225984
TRAM1	0.0276985
XKR9	0.010087
TRPA1	0.00486503
UBE2W	0.0152231
IL7	0.0188661
TPD52	0.0294918
PAG1	0.00741778
PMP2	0.0226917
FABP4	0.039486
IMPA1	0.0199654
OSGIN2	0.0202571
NBN	0.00081561
TMEM64	0.0456296
TRIQK	0.0398855
DPY19L4	0.0447526
MTERF3	-0.0050621
ERICH5	-0.0025828
RIDA	0.0109824
POP1	-0.0071046
NIPAL2	0.00195961
ANKRD46	0.0112455
GRHL2	0.0221337
RRM2B	0.026697
ATP6V1C1	0.00047398
FZD6	0.00246874
RIMS2	0.00159416
OXR1	0.0482407
EIF3E	0.0136961
PKHD1L1	0.0234477
SYBU	0.0140925
COLEC10	-0.011654
MAL2	0.0110548
FER1L6	0.00180426
CYRIB	-0.0256801
FAM135B	-0.0158051
RHPN1	0.0611098
TMEM276	0.00079302
KIFC2	0.00847227
GLIS3	-0.0396855
SPATA6L	0.00987491
PDCD1LG2	0.00268866
ERMP1	0.0143939
NFIB	0.0804712
TTC39B	0.0164675
CNTLN	0.0239008
RRAGA	-0.0063655
PLIN2	-0.0052871
FOCAD	-0.0046086
DMRTA1	0.0146222
LRRC19	0.0175961
LOC124902107	-0.0186315
UBE2R2	-0.0042582
NUDT2	-0.0426371
PHF24	0.00280318
VCP	-0.0288743
FANCG	-0.0223441
ATOSB	-0.0192548
RUSC2	-0.0124064
CA9	-0.0143042
GNE	0.0138623
MELK	-0.0415763
FBXO10	-0.0015139
SHB	-0.0192612
LOC112268044	0.0122913
KLF9	0.0238798
CARNMT1	0.0217692
GCNT1	-0.0075242
VPS13A	0.00140959
RASEF	0.00153105
FRMD3	0.0374304
QNG1	-0.0354734
NTRK2	0.0530484
DAPK1	-0.012358
CDK20	0.0431874
LOC124902201	0.0427756
AUH	0.0242703
NFIL3	-0.0030663
NOL8	0.00120944
ECM2	0.0040318
WNK2	0.042777
ZNF510	0.00472976
TRIM14	-0.0019493
CORO2A	-0.0162712
NIPSNAP3B	0.0116749
TMEM245	0.0164111
SLC31A2	0.0128018
RNF183	-0.0085895
HDHD3	-0.0154886
TNFSF8	0.0351198
TRIM32	-0.0283324
STOM	0.018068
PTGS1	-0.0357877
ZBTB6	0.0293152
CRB2	0.00722123
NEK6	-0.0340569
SCAI	0.0160334
SLC2A8	-0.0317171
ZNF79	-0.0194707
ENG	-0.0002297
ST6GALNAC4	-0.0177052
PTGES2	-0.0063839
SLC27A4	-0.015413
CERCAM	0.00864137
NUP188	-0.0010851
LOC124900275	-0.0480994
LAMC3	-0.0388849
PLPP7	0.0256976
CEL	-0.0233057
BRD3OS	-0.0023158
COL5A1	-0.0066106
GPSM1	-0.0026737
LCN10	0.0132177
ABCA2	0.00882276
TUBB4B	-0.0182336
AKR1C4	-0.0096836
TUBAL3	-0.03846
SEC61A2	-0.0124553
CCDC3	0.00904491
DCLRE1C	0.00754219
VIM	0.0271013
OTUD1	0.0002359
PDSS1	-0.0041316
RAB18	0.0034204
MPP7	0.0426199
ZNF33B	0.0354464
RASGEF1A	0.0264837
TMEM72	0.00481444
RASSF4	-0.0137968
DEPP1	0.0408596
ZFAND4	-0.0076954
LOC107984227	-0.0014182
WASHC2C	-0.0072806
PTPN20	-0.0223346
OGDHL	-0.0024162
ASAH2	-0.0009107
IPMK	0.0193368
CISD1	0.0325247
UBE2D1	0.00788807
CTNNA3	0.00230532
DNAJC12	0.0111678
SIRT1	0.0130805
HKDC1	-0.0095697
TYSND1	0.00287044
EIF4EBP2	0.0137424
DDIT4	0.00891922
MSS51	-0.0252926
FUT11	-0.0009165
VCL	-0.0121407
VDAC2	-0.0096883
SFTPA2	-0.0088512
PLAC9	0.021294
GPR15LG	0.0146453
SNCG	0.00839556
LOC124902474	0.0246554
STAMBPL1	-0.0177861
CH25H	-0.0102506
CPEB3	0.00699178
CEP55	-0.023718
PDLIM1	0.00878539
CCNJ	-0.0073761
TM9SF3	0.00889318
PGAM1	-0.0096119
PI4K2A	-0.0038415
CNNM1	-0.0288138
SCD	0.0377907
PDZD7	-0.0127295
KCNIP2	0.0272662
SFR1	-0.0515097
GSTO1	-0.0161333
XPNPEP1	-0.0103387
SMNDC1	0.00279224
DUSP5	-0.0108264
PDCD4	0.0128413
GPAM	0.0218882
PLEKHS1	0.00757413
DCLRE1A	0.0143719
VWA2	0.00805091
PDZD8	0.0274955
PRDX3	0.0162138
GRK5	-0.0070252
TACC2	-0.0069946
FAM24B	-0.0149717
IKZF5	0.00693197
MKI67	-0.0053417
MGMT	-0.0109888
BNIP3	0.0180065
PHRF1	-0.0361701
LOC124900301	-0.0022737
CRACR2B	0.0120057
AP2A2	-0.0125813
MUC5AC	-0.0136618
MUC5B	-0.0072138
SYT8	0.0184442
PHLDA2	-0.0125129
TRIM6	-0.0037564
HPX	-0.00345
TRIM3	-0.0139538
TMEM41B	0.033811
ADM	0.00902162
LYVE1	0.00718364
PDE3B	0.0316269
INSC	-0.0118608
KCNJ11	0.0103788
E2F8	-0.0149349
ANO5	0.102058
SVIP	0.00016052
LGR4	0.0517534
LIN7C	0.0272948
DNAJC24	0.00834276
QSER1	0.00446565
HIPK3	0.039336
HSD17B12	0.00159266
CHST1	-0.005313
MAPK8IP1	-0.0184765
NDUFS3	-0.0195266
SLC43A1	-0.0007553
FEN1	-0.0071271
FTH1	0.0180746
LRRN4CL	0.00708509
TMEM179B	0.00315736
PLAAT5	0.00369492
LGALS12	0.0415956
PLAAT2	-0.0050491
SPINDOC	-0.036255
NAA40	-0.0196155
STIP1	-0.0020895
VEGFB	0.0238008
NAALADL1	0.0333622
CDCA5	-0.0153129
TM7SF2	0.00541392
POLA2	-0.0640802
FOSL1	-0.0013712
SLC29A2	-0.0050972
C11orf86	-0.0518755
CARNS1	-0.0059916
CDK2AP2	-0.0287001
ACY3	-4.09e-05
UNC93B1	0.0117578
MRPL21	-0.0164612
RNF121	-0.0473172
IL18BP	-0.0237551
ANAPC15	-0.0083164
FCHSD2	0.00045656
NEU3	-0.0079025
AQP11	-0.0164837
NDUFC2	0.0259347
USP35	-0.0212939
TENM4	0.0309464
RAB30	-0.0130371
TMEM126B	0.00909789
CCDC89	0.0105472
C11orf54	-0.0115674
ANKRD49	0.00546998
FUT4	-0.0130728
PIWIL4	-0.0127393
ENDOD1	-0.0460678
CEP57	0.0708793
CEP126	0.0130368
BIRC2	0.00125551
TMEM123	0.0158773
BCO2	0.00321955
ZBTB16	0.0223166
NXPE1	0.0115821
SIK3	-0.0060097
PCSK7	-0.0019253
RPS25	0.0077874
HMBS	-0.0030608
SC5D	0.00728994
SORL1	0.0184544
ST3GAL4	0.0418234
ZBTB44	0.0231036
NCAPD3	-0.0164477
IQSEC3	0.0466673
ERC1	-0.0009467
TEAD4	-0.0009469
TSPAN9	-0.0172952
TIGAR	-0.0201787
PIANP	-0.0406594
PTMS	0.00549436
CDCA3	-0.0087636
AICDA	0.00810243
CD69	0.00823448
STYK1	0.0150563
CREBL2	0.0475467
PTPRO	-0.0008683
PDE3A	0.0245995
PYROXD1	0.00545758
GOLT1B	0.00309549
ST8SIA1	-0.0248112
SOX5	0.0127083
BCAT1	0.0347045
BMAL2	-0.0017108
CAPRIN2	0.00208798
DDX11	0.0304583
BICD1	-0.0013241
FGD4	0.037858
DNM1L	-0.0212975
PKP2	0.0104675
ABCD2	0.0322315
SLC2A13	0.0173309
SLC38A2	0.0013811
WNT10B	0.0001485
TUBA1C	-0.0056288
TMT1A	0.063118
SLC11A2	-0.0308502
SCN8A	-0.0102349
KRT81	-0.0076289
KRT18	-0.0002867
EIF4B	0.01933
PCBP2	0.00901603
PPP1R1A	0.0018087
TMT1B	-0.0111168
GDF11	-0.0097314
DGKA	-0.0098352
SLC39A5	0.00166893
TIMELESS	-0.0170931
ATP5F1B	-0.0107501
PTGES3	0.0207631
HSD17B6	-0.00339
TAC3	-0.0431979
MYO1A	-0.0128902
MARCHF9	0.0161181
EEF1AKMT3	0.00983051
SLC16A7	0.0418877
HMGA2	0.00359626
CPM	0.0128492
TMEM19	0.00402371
TRHDE	0.00203012
BBS10	0.0236436
OSBPL8	0.0301302
NAV3	0.00692323
LIN7A	0.0235217
ACSS3	0.010813
RLIG1	0.0462138
KITLG	0.0173688
DUSP6	-0.031503
EEA1	0.0292736
FGD6	0.0100416
CFAP54	0.00742322
TMPO	0.0277797
STAB2	0.00218926
UQCC6	0.0541451
TXNRD1	-0.0062035
CRY1	-0.0494151
WSCD2	0.00297553
CORO1C	-0.0211114
SVOP	-0.0057833
ACACB	0.0299531
TRPV4	-0.0058697
PHETA1	-0.0063955
PLBD2	0.0025924
TBX3	-0.0493377
TESC	-0.0415487
PRKAB1	0.0059661
BICDL1	-0.0034154
RHOF	-0.0253166
PSMD9	-0.0225289
OGFOD2	-0.0235523
PITPNM2	-0.0133521
SNRNP35	-0.0360366
NCOR2	-0.0075482
TMEM132C	0.0215674
TMEM132D	0.0566124
MMP17	-0.0316163
LOC124903061	-0.0285841
CHFR	-0.0009674
CRYL1	-0.0270064
ZDHHC20	0.0293446
SPATA13	0.0430617
PDX1	-0.0437537
FLT3	0.0366162
UBL3	0.0161761
KBTBD7	0.0140806
RGCC	0.0199682
DGKH	0.00119745
TNFSF11	0.0226303
EPSTI1	-0.0018259
CCDC122	0.00962516
SERP2	-0.001999
SLC25A30	0.0316835
CDADC1	0.00365758
PCDH20	0.0570957
PCDH9	0.0100336
DACH1	0.0181018
MZT1	0.0219945
KLF5	0.0933921
COMMD6	0.00427029
FBXL3	0.0319476
OBI1	0.0103654
NDFIP2	0.0247419
TGDS	0.0322593
TM9SF2	0.00166461
GGACT	-0.0182349
ABHD13	0.0012646
LOC124903211	0.0433624
COL4A2	-0.0124778
PARP2	-0.0423135
PNP	-0.018063
ANG	0.0361907
RNASE4	0.0717001
HAUS4	0.00167104
AJUBA	-0.0175688
CPNE6	-0.0106248
PCK2	-0.0180914
PSME2	-0.0207728
RNF31	-0.0027411
RIPK3	-0.0025736
GZMH	-0.0142529
GZMB	-0.0079102
STXBP6	0.0195092
SPTSSA	0.0474304
EAPP	0.0414342
PSMA6	-0.0031392
NFKBIA	0.0144871
MIPOL1	0.00063336
FOXA1	0.023002
C14orf28	0.0156397
KLHDC1	0.00389114
VCPKMT	0.0315088
DMAC2L	-0.0049614
NIN	0.0288883
PYGL	0.023324
PTGER2	0.010261
TXNDC16	0.042969
CDKN3	-0.01489
CGRRF1	0.0130865
WDHD1	-0.0052344
TIMM9	0.00876198
DACT1	-0.0281898
RTN1	0.0368805
SLC38A6	0.0231666
SGPP1	0.0253308
PLEKHG3	-0.0072363
PLEKHH1	-0.0358798
ZFYVE26	-0.0297298
ACOT2	0.0131555
ACOT4	-0.0355448
PNMA1	-0.0027246
COQ6	-0.0169656
DLST	-0.0300833
RPS6KL1	-0.0269108
PGF	0.0115917
MLH3	0.00877215
BATF	0.00123062
CIPC	0.00280355
SAMD15	-0.0056543
GTF2A1	0.00687924
FOXN3	0.00379352
TDP1	-0.0002511
ATXN3	0.0246589
OTUB2	-0.0108849
SERPINA10	-0.0223071
SERPINA5	0.0247432
ZNF839	-0.0356994
ANKRD9	-0.0215398
AMN	0.0208041
C14orf180	0.0290685
TUBGCP5	-0.0060434
LOC124903450	-0.0085025
APBA2	0.0113698
FMN1	0.015853
LPCAT4	0.0163626
BUB1B	-0.0060056
DISP2	-0.0331076
RAD51	-0.0326915
RMDN3	-0.0278786
ITPKA	-0.0338729
TYRO3	-0.0107243
MAPKBP1	-0.0231266
TTBK2	0.0278123
CCNDBP1	0.00377071
TUBGCP4	0.00416081
PPIP5K1	-0.0107051
WDR76	-0.0218487
CTDSPL2	0.00109277
TRIM69	-0.0153476
BLOC1S6	0.0373368
SEMA6D	-0.0081199
EID1	0.0076022
TRPM7	0.0312626
SPPL2A	0.0193818
TNFAIP8L3	0.0492526
MAPK6	0.00319944
BCL2L10	0.00064672
ATOSA	0.00794306
RSL24D1	0.0133389
CCPG1	0.0373337
NEDD4	0.0297658
ZNF280D	0.00630519
ICE2	0.00543095
APH1B	0.0313749
SNX22	-0.0240302
TRIP4	-0.017883
IQCH	-0.0172972
CALML4	-0.0127091
GLCE	0.0214928
PAQR5	0.0111972
UACA	-0.0053126
LRRC49	-0.0027825
SENP8	-0.0005062
PKM	-0.0119979
NEO1	0.00840151
DNAJA4	-0.0047143
ADAMTS7	-0.0148273
CTXND1	-0.0017375
ARNT2	-0.0201527
STARD5	-0.013575
MEX3B	-0.0086221
ZSCAN2	0.0227853
NMB	0.0289985
AKAP13	0.00776907
KLHL25	-0.0014863
MRPL46	-0.0056681
FANCI	-0.0069339
KIF7	-0.0041038
PLIN1	0.0563131
GDPGP1	-0.0233755
FES	-0.0137529
PRC1	-0.0086901
SV2B	0.00906626
MCTP2	0.0399266
TARS3	0.0150043
DECR2	-0.0100331
RAB11FIP3	-0.023734
CAPN15	-0.0359439
METTL26	0.0106111
HAGHL	0.0326079
TEDC2	-0.0122283
PRSS33	-0.0292194
PAQR4	-0.0276917
PKMYT1	-0.0118097
VASN	-0.0099006
PPL	0.0430586
C16orf89	0.0286338
SOCS1	0.0138078
RSL1D1	0.011258
NPIPA5	-0.0348805
NOMO3	-0.0498171
TMC7	-0.0124455
CCP110	0.00135743
ACSM5	0.0203924
LDAF1	0.0150919
UQCRC2	-0.0116288
SCNN1G	0.0387882
NDUFAB1	-0.0126259
APOBR	0.008996
SULT1A1	-0.037798
PRRT2	-0.0291822
ALDOA	-0.0184378
CFAP119	-0.0247908
ZNF668	-0.0275889
PRSS53	0.0331006
VKORC1	0.0142495
SLC5A2	0.0201307
ZNF267	0.0121296
SHCBP1	-0.0225878
CBLN1	-0.0319252
SALL1	-0.03649
MT1M	0.0118991
MT1F	0.00530415
NUP93	-0.0009504
HERPUD1	0.00214106
CIAPIN1	-0.0121904
GINS3	-0.0184228
CMTM4	0.0135377
CDH16	0.00070203
HSD11B2	0.0534655
C16orf86	-0.0212945
TANGO6	-0.0111604
HAS3	-0.0590702
CALB2	0.0205869
WWOX	0.00379245
CENPN	-0.0214798
SDR42E1	-0.0309089
OSGIN1	-0.0257991
WFDC1	-0.0291576
FBXO31	0.0115325
ZNF469	-0.0021511
CTU2	0.00782313
DPEP1	0.0194551
DEF8	-0.0171524
LIAT1	0.0296407
TRARG1	0.0422343
INPP5K	0.0182117
PITPNA	-0.0119242
DPH1	-0.0088034
HIC1	-0.0158926
MNT	-0.0590833
SHPK	-0.0107221
CTNS	-0.0278279
ITGAE	-0.0029645
HASPIN	-0.0239903
ALOX15	-0.0028172
PSMB6	-0.0155157
PFN1	-0.0125938
SPAG7	-0.0065035
INCA1	-0.0468534
ZFP3	-0.0114445
WSCD1	0.021404
TXNDC17	-0.0219142
C17orf100	-0.0306255
SLC16A13	-0.0009095
ASGR1	-0.065037
ACADVL	-0.0041218
NTN1	-0.0061726
USP43	-0.0030038
MYH3	-0.0327464
TMEM238L	-0.0607681
DNAH9	0.0099943
ARHGAP44	-0.0005365
TRIM16	-0.0125125
CENPV	-0.0215019
RASD1	0.00545221
RAI1	-0.0141368
GID4	0.00989677
FOXO3B	-0.0290778
FAM83G	-0.0113259
GRAP	-0.0168204
ALDH3A2	-0.0490222
ALDH3A1	-0.0297501
KSR1	-0.0542516
LYRM9	-0.001584
SARM1	0.00267742
TRAF4	-0.0059301
PIPOX	-0.0027535
TP53I13	0.00404156
ANKRD13B	-0.0131432
EFCAB5	0.0404812
ADAP2	-0.029773
PSMD11	-0.0620996
CCL11	-0.0011497
LOC105371932	0.00752602
SLFN13	-0.0369867
CCL23	0.0112454
CCL18	0.00422447
C17orf78	-0.0053812
DUSP14	-0.0387829
PLXDC1	0.0020306
CACNB1	0.015048
PSMD3	-0.0316496
CDC6	-0.0397185
CCR7	0.0112231
KRT24	0.0098173
KRT19	0.0110045
KRT14	0.0178863
ACLY	-0.0246302
PSMC3IP	-0.0463494
TUBG1	-0.030328
TUBG2	-0.0551976
PLEKHH3	-0.0071769
WNK4	0.00724714
CNTD1	0.0327429
HROB	-0.0401644
DBF4B	-0.0102233
MAP3K14	-0.0020229
LRRC37A	-0.0330964
LRRC37A2	-0.0216775
GOSR2	-0.0132746
CBX1	0.0179581
ATP5MC1	-0.0035262
B4GALNT2	0.023172
PDK2	0.0113285
XYLT2	0.0199896
LOC124904102	-0.0264818
MBTD1	0.0145395
TMEM100	0.0284194
ANKFN1	0.00132498
TRIM25	-0.0107701
RNF43	-0.0122679
GDPD1	0.0441478
YPEL2	0.00025102
TUBD1	0.0300118
PPM1D	0.0390385
ICAM2	0.041374
DDX5	-0.0196018
LRRC37A3	-0.0237367
KPNA2	-0.0009134
ABCA5	0.0141257
MAP2K6	0.0272251
KCNJ2	0.0113609
GPRC5C	0.0286461
CD300LB	-0.0185132
JPT1	-0.0007152
MRPS7	-0.005624
CASKIN2	-0.039291
SMIM5	-0.035544
UNC13D	-0.0220279
QRICH2	-0.0184435
RHBDF2	0.00634074
CYGB	-0.0152675
AFMID	0.00993642
BIRC5	-0.007926
C1QTNF1	0.018323
CHMP6	-0.0098946
LOC124904077	0.0190823
ACTG1	-0.0070587
FAAP100	-0.0095174
NPLOC4	-0.0255165
MAFG	-0.0041036
CCDC57	-0.0371461
TYMS	-0.0118757
TGIF1	0.0169312
EPB41L3	-0.0083724
ARHGAP28	-0.0132197
MTCL1	-0.0321567
GNAL	0.00496832
CIDEA	0.0169483
CEP76	-0.036854
GREB1L	-0.0216186
ESCO1	0.0185874
ANKRD29	0.0143979
DSC3	-0.0192608
DSG2	0.00786757
RNF138	0.0251065
GAREM1	0.0268295
ZNF396	0.0227818
MOCOS	-0.0127334
SIGLEC15	-0.0003906
ATP5F1A	-0.0034006
IER3IP1	0.024933
SKA1	-0.0192737
RAB27B	0.0045443
RNF152	0.00067557
BCL2	0.0580809
KDSR	0.0355375
PTGR3	0.0351529
CFD	0.00668551
TCF3	0.0220651
ONECUT3	-0.0427026
KLF16	-0.0070472
ADAT3	-0.0442094
BTBD2	0.0284587
PEAK3	-0.0045921
ZNF554	0.00022985
SMIM44	-0.0029939
PIP5K1C	-0.0313924
EEF2	0.0172
MAP2K2	-0.0008199
CHAF1A	-0.0082222
PLIN4	0.00346384
PLIN5	0.0182374
DPP9	-0.0022859
UHRF1	-0.0089707
NRTN	0.00153282
INSR	0.00909263
ZNF358	0.00101506
CERS4	-0.0066548
KANK3	0.00849987
ANGPTL4	-0.0076425
MARCHF2	-0.0189352
ZNF559	0.0103108
OLFM2	0.00437478
DNMT1	-0.0267291
KRI1	0.00596962
CDKN2D	0.0188927
LDLR	-0.0078654
DOCK6	-0.0057744
SWSAP1	-0.0064118
ZNF491	-0.0046326
ZNF69	0.00698416
ZNF799	0.020291
BEST2	0.0148577
RNASEH2A	-0.0054823
CALR	-0.0085133
IER2	-0.0325078
ASF1B	-0.0346926
TECR	0.020734
AP1M1	-0.0127895
KLF2	0.00940491
HAUS8	0.0323914
GTPBP3	0.00381955
UNC13A	0.0156646
MAST3	-0.0156484
PIK3R2	0.00096925
MPV17L2	-0.0134534
PGPEP1	-0.0063078
LRRC25	-0.0073211
REX1BD	0.00314572
BORCS8	-0.0093394
ZNF486	0.0127708
ZNF626	0.00540114
ZNF430	0.0118074
ZNF708	0.00595566
ZNF493	0.00217714
RPSA2	0.00825277
FAAP24	-0.0045674
RHPN2	-0.0188952
GPATCH1	-0.021542
CEBPA	-0.0011093
GPI	-0.0038455
ZNF181	0.00693883
FXYD1	0.0108286
FFAR1	-0.0001316
THAP8	-0.0172038
WDR62	-0.0156385
ZNF565	-0.014138
ZNF383	0.0179389
ZNF540	0.017125
YIF1B	-0.0169959
PLEKHG2	-0.0263886
PSMC4	-0.050431
PRX	0.001077
SERTAD1	-0.0060851
BLVRB	-0.0068206
LTBP4	0.01725
CYP2S1	-0.0073711
B3GNT8	-0.00559
DMAC2	-0.0279855
ERICH4	-0.0230044
CEACAM21	0.0243697
CNFN	0.00200618
ZNF404	-0.0056609
ZNF234	0.0522175
APOE	0.0237031
TRAPPC6A	0.0194885
EXOC3L2	-0.0082713
RTN2	-0.0061902
NOP53	0.0457269
SELENOW	-0.0080424
SULT2A1	-0.0660779
PPFIA3	-0.0271836
SLC17A7	0.0411792
BCL2L12	-0.0061176
ATF5	-0.0296455
SIGLEC16	-0.0074609
CLDND2	-0.0201572
NKG7	-0.0124667
SIGLEC12	-0.0123802
ZNF480	0.0101152
ZNF528	0.0232559
ZNF468	0.0720838
LILRB5	0.0115567
LILRA4	0.0022668
KIR2DL4	-0.0154577
COX6B2	-0.0060921
ZNF470	-0.0002372
ZNF71	-0.0011303
ZNF550	0.00495057
ZIK1	-0.004437
ZNF587	-0.0090339
ZNF606	0.0441023
ZNF8	-0.011647
ZNF497	0.0341354
C20orf202	0.090777
NSFL1C	-0.0340143
RASSF2	-0.0025878
SLC23A2	-0.0518012
GPCPD1	-0.009966
ANKEF1	-0.0167622
KIF16B	-0.019237
PCSK2	-0.0026782
SEC23B	-0.001899
KIF3B	-0.0092446
CDK5RAP1	-0.0157148
ACTL10	-0.0209618
E2F1	-0.0640457
MAP1LC3A	0.00323411
MYH7B	0.0095156
UQCC1	-0.0216405
CPNE1	0.00250931
CNBD2	-0.0271955
RAB5IF	-0.0167614
SLA2	-0.0052429
DSN1	-0.0103125
TLDC2	-0.0287973
PPP1R16B	-0.0243226
SGK2	-0.0151084
MYBL2	-0.0028306
ADA	-0.0104256
CCN5	0.0123385
PI3	0.00511078
DBNDD2	-0.006818
TNNC2	0.0086385
ZSWIM1	-0.0362994
SLC2A10	0.00617938
SULF2	-0.0149339
ZNFX1	-0.0003335
RNF114	-0.0021105
FAM210B	0.0292029
AURKA	-0.0131469
ATP5F1E	-0.0115023
EDN3	0.00592494
ADRM1	-0.0103587
LAMA5	-0.0077419
STMN3	0.00826868
DNAJC5	-0.0035288
UCKL1	0.00736519
ZNF512B	-0.0098392
SAMD10	-0.0596056
LOC102724200	0.0174347
RBM11	0.00256425
CXADR	0.00748912
C21orf91	0.0165996
ATP5PF	-0.0124092
GABPA	0.0405795
TIAM1	0.00170513
IFNAR1	0.0158474
DNAJC28	-0.0043941
DONSON	-0.0099042
ATP5PO	-0.0099424
RCAN1	-0.0052145
GET1	0.0338248
PCP4	-0.0096756
PDE9A	0.0136646
RRP1B	0.0009375
ICOSLG	0.00220822
LRRC3	-0.0191864
C21orf58	-0.0054649
S100B	0.0148658
CDC45	-0.0398471
RTN4R	-0.0375547
SNAP29	-0.0091434
DRICH1	0.0073732
SLC2A11	0.0314931
LRRC75B	-0.0086621
SGSM1	-0.0007235
HSCB	0.0248981
AP1B1	-0.0107353
MTMR3	-0.0097954
SEC14L2	-0.0264828
GAL3ST1	-0.0020168
HMOX1	-0.0390666
MB	0.0222206
IL2RB	-0.0157792
CARD10	-0.0079608
MICALL1	-0.0213734
JOSD1	-0.0028885
CHADL	0.00576365
ACO2	-0.0050196
DESI1	-0.0114512
KIAA0930	-0.0109854
CRELD2	-0.0131299
PPP2R3B	0.00367107
ANOS1	-0.0061331
ZRSR2	0.00309512
EIF1AX	0.0403425
MBTPS2	0.028041
ACOT9	-0.0041058
KLHL15	0.00109157
PRRG1	0.0493457
LANCL3	0.0583712
XK	0.0626816
DYNLT3	0.0376134
MED14	-0.0383849
ZNF674	0.0240721
KCND1	-0.0002792
PRICKLE3	0.0394408
SHROOM4	-0.0113871
RIBC1	-0.0289703
FAM120C	-0.0115143
USP51	-0.0202871
SPIN2B	-0.0183302
FAAH2	0.0167503
ZXDB	0.0325801
ARR3	-0.0189273
ZMYM3	0.00403155
GCNA	0.00095273
CHIC1	0.0204153
COX7B	-0.0204078
RPS6KA6	0.00983923
APOOL	0.0179473
PCDH19	-0.0003986
SYTL4	0.0199114
ARMCX3	0.00412655
BEX5	-0.0095483
TCEAL8	0.00493519
TCEAL1	0.00472537
TSC22D3	0.0262309
MID2	0.0112309
ATG4A	-0.0102873
COL4A6	-0.0118342
NXT2	0.0251698
CHRDL1	0.0120745
SLC6A14	-0.0096645
PGRMC1	0.0365728
SEPTIN6	-0.002358
SOWAHD	-0.0369356
TMEM255A	0.00546525
LAMP2	0.0293178
GLUD2	-0.006417
AIFM1	-0.000302
GPR119	0.00193404
MBNL3	0.0256062
MMGT1	0.00993133
ADGRG4	-0.0265398
SLITRK4	-0.0108219
MTCP1	0.0223046
CLIC2	0.00125246
TMLHE	-0.0389407
NLGN4Y	0.0247007
ND2	0.00714392
ND3	0.00409805
ND5	-0.0314911

## Sheet: TI_comp5_microbe
taxa	taxa_coeff
Corynebacterium	-0.146583
[Ruminococcus]_gauvreauii_group	0.989198

[truncated: 10 more sheets: TI_comp6_gene, TI_comp6_microbe, TI_comp7_gene, TI_comp7_microbe, TI_comp8_gene, TI_comp8_microbe, TI_comp9_gene, TI_comp9_microbe, TI_comp10_gene, TI_comp10_microbe]
