# Supplementary material for: Integrative host transcriptomic and mucosal microbiome profiling reveals region-specific host-microbiome associations across the human intestine
Source: bioRxiv. 2026 May 14:2026.05.13.725025. Preprint. [Version 1] doi: 10.64898/2026.05.13.725025 (PMC13192753; doi:10.64898/2026.05.13.725025)
Supplement: Supplement 16 — Each tab contains the genes and microbes contributing to the first 10 sparse CCA components for the right colon, along with their variate coefficients. [file media-16.xlsx]

## Sheet: RC_comp1_gene
gene	gene_coeff
HES4	-0.0388893
TNFRSF18	-0.0192289
TNFRSF4	-0.0117604
SCNN1D	-0.0180132
DVL1	-0.0169688
ATAD3B	-0.00521188
MIB2	0.0122415
CDK11A	-0.00615759
MORN1	-0.00139405
PRDM16	-0.04925
ICMT	0.00388339
GPR157	0.0134087
SLC25A33	0.00713536
RBP7	-0.0297346
SRM	-0.00473899
MAD2L2	-0.011456
AGTRAP	-0.00501894
KIAA2013	0.00106969
MIIP	-0.0366785
TMEM51	0.0138335
FHAD1	-0.0171153
CROCC	-0.0241655
PADI2	0.00139671
PADI4	0.0241105
ALDH4A1	-0.0407285
MRTO4	-0.00299283
RNF186	0.00266957
CAMK2N1	0.0400467
CDA	-0.0240682
KIF17	0.0413252
ALPL	-0.0148209
RAP1GAP	-0.0190972
EPHB2	-0.00239246
TCEA3	0.0146824
GALE	-0.00848273
GRHL3	-0.0272858
NIPAL3	0.0293738
CLIC4	-0.0208141
RSRP1	0.00413579
STMN1	-0.0201116
PAFAH2	0.00673986
UBXN11	-0.0157144
CD52	-0.00238469
WDTC1	0.00088237
SYTL1	-0.0326746
MAP3K6	-0.0269462
THEMIS2	-0.00157845
SMPDL3B	0.000491018
RCC1	-0.00381001
TMEM200B	-0.00214012
FABP3	0.00567081
COL16A1	-0.0302647
ADGRB2	-0.00165068
FAM167B	-0.0242496
HDAC1	-0.0120028
SYNC	0.0190823
GJA4	-0.0522471
DLGAP3	0.0523808
TMEM35B	0.0129516
CLSPN	-0.0150286
DNALI1	-0.0236503
CDCA8	-0.0166507
EPHA10	0.00640339
MANEAL	-0.00718965
RHBDL2	0.00141001
BMP8A	0.00325341
PABPC4	-0.000498571
ZMPSTE24	0.00898215
CITED4	-0.0136001
CTPS1	-0.0178615
FOXO6	0.00339803
EDN2	0.0438609
HIVEP3	0.00702531
P3H1	-0.0292874
ERMAP	0.0211057
TMEM125	0.0327737
CDC20	-0.0410919
ST3GAL3	-0.0107262
B4GALT2	-0.0258165
ARMH1	-0.0268353
KIF2C	-0.0140862
EIF2B3	-0.00507898
ZSWIM5	0.00760187
CCDC163	-0.0325728
MAST2	7.78463e-05
RAD54L	-0.0395717
MKNK1	0.000728557
ATPAF1	0.00607271
CYP4X1	-0.0280684
TAL1	-0.00806136
CMPK1	0.0208015
SPATA6	0.0123087
BEND5	-0.0114384
CDKN2C	-0.00407181
RNF11	0.00155933
TTC39A	-0.0401922
RAB3B	-0.00556372
ORC1	-0.053066
SHISAL2A	-0.00915987
LRP8	-0.0442272
IFT25	0.0117514
TMEM59	0.0257423
CYB5RL	-0.00253662
FAM151A	0.0493996
MROH7	0.0312167
PCSK9	-0.0414609
L1TD1	-0.0249961
PGM1	0.0318054
RAVER2	0.0379015
AK4	0.0208737
DNAJC6	-0.00572176
LEPR	-0.0179736
SGIP1	-0.00741908
DNAI4	0.0350818
GNG12	0.0199801
DEPDC1	-0.0152389
CTH	0.0273752
NEGR1	-0.0148239
FPGT	0.0122656
ACADM	0.035157
ST6GALNAC3	-0.0154733
MIGA1	0.0118263
NEXN	-0.00264159
GIPC2	0.0281126
ADGRL4	-0.00145808
ADGRL2	-0.03049
TTLL7	-0.0236971
PRKACB	0.0250221
CTBS	0.0231835
MCOLN2	0.00770232
COL24A1	-0.00763822
CLCA2	-0.0178329
CLCA1	-0.0129822
GBP2	0.00322063
LRRC8D	0.0118312
ZNF326	0.0109406
TMED5	0.00038358
ARHGAP29	-0.0138199
ABCD3	6.36285e-05
PALMD	-0.0276607
FRRS1	0.0143384
AGL	0.0331646
SLC35A3	0.0164328
S1PR1	-0.0329455
VAV3	0.0395599
SLC25A24	0.000747901
EEIG2	0.0263866
HENMT1	0.0335898
STXBP3	0.0240248
ELAPOR1	-0.0262482
CELSR2	-0.00681514
PSRC1	-0.0192936
SORT1	0.0167448
AMIGO1	0.000716064
AMPD2	-0.0202759
GSTM4	0.00878046
GSTM3	-0.010748
SLC16A4	-0.017269
KCNA3	-0.0224417
ADORA3	0.00111984
RAP1A	0.00602409
INKA2	-0.00882282
KCND3	-0.00297771
WNT2B	-0.00167244
PPM1J	-0.0423787
RSBN1	2.89223e-06
BCL2L15	0.0421257
AMPD1	-0.00186827
CASQ2	-0.0138319
SLC22A15	0.0114603
MAB21L3	0.00914914
IGSF3	0.0101845
PTGFRN	0.0158572
TENT5C	-0.0118762
HSD3B2	0.0511648
HSD3B1	0.00615437
PHGDH	-0.0375157
REG4	-0.0111718
NOTCH2	-0.0230921
NBPF8	-0.000846451
CD160	0.00151107
TXNIP	0.00882253
GJA5	-0.035619
LOC124904409	0.0122573
H4C15	-0.00362446
H2BC21	-0.00974641
MTMR11	0.000556696
ADAMTSL4	-0.00435085
CTSS	0.0277258
C1orf56	-0.0116972
MLLT11	-0.035042
TNFAIP8L2	0.00311047
TUFT1	0.0111765
CELF3	-0.0220863
OAZ3	-0.000728632
TDRKH	-0.0138588
S100A11	-0.0149067
S100A16	-0.011834
S100A14	-0.0163961
SLC27A3	-0.0038585
CREB3L4	-0.0239552
ATP8B2	-0.00816777
IL6R	0.000239096
SHE	-0.0118912
TDRD10	-0.0115627
KCNN3	-0.0177216
ADAM15	-0.0338164
EFNA1	0.0261762
SLC50A1	-0.0181432
HCN3	0.0126678
FDPS	-0.00239443
MSTO1	-0.0311352
SYT11	-0.00438998
MEX3A	-0.0308936
SEMA4A	-0.0310145
IQGAP3	-0.0322
NES	-0.0125544
PEAR1	-0.0115037
FCRL5	-0.0244699
ACKR1	-0.0144478
TAGLN2	-0.0207285
IGSF8	0.00771955
SLAMF7	-0.00660486
ITLN1	-0.0049962
NECTIN4	-0.0200092
TOMM40L	0.0176757
HSPA6	0.00555566
UHMK1	0.00207104
HSD17B7	-0.030296
LMX1A	0.00344729
TMCO1	0.0171521
UCK2	0.0414001
CREG1	0.000455083
MPZL1	0.00910507
ATP1B1	0.0203203
SELP	-0.0160777
FIRRM	-0.015938
FMO4	0.0371558
DNM3	-0.023309
TNFSF18	0.00309848
BRINP2	0.00444688
ANGPTL1	-0.00281589
SOAT1	0.0216562
FAM163A	-0.0117171
TOR1AIP2	0.00369299
QSOX1	-0.0241079
XPR1	0.0207342
LAMC1	-0.00895681
COLGALT2	-0.00241981
TRMT1L	0.0094958
IVNS1ABP	0.0253429
HMCN1	-0.0143997
B3GALT2	-0.0031691
ASPM	-0.00801821
NEK7	0.00806112
KIF14	-0.0015833
TMEM9	-0.00797461
PKP1	-0.00480184
LMOD1	-0.00551632
UBE2T	-0.00417218
FMOD	-0.02255
LAX1	-0.0209433
KISS1	-0.0114465
LRRN2	0.00458283
CDK18	-0.0262383
MFSD4A	-0.00109683
SLC41A1	-0.0349067
CTSE	-0.0110693
SRGAP2	-0.0116704
C4BPA	-0.00719711
CD34	-0.014172
HSD11B1	-0.0156385
TRAF3IP3	-0.00822357
HHAT	0.0453295
NEK2	-0.0208856
DTL	-0.00841026
NSL1	0.00299254
VASH2	-0.00722454
PTPN14	-0.0268185
CENPF	-0.0244952
TGFB2	-0.0139643
SLC30A10	0.0220585
BPNT1	0.00413365
C1orf115	0.00625728
MTARC2	0.0187488
MTARC1	0.0121841
BROX	0.000587061
FAM177B	-0.0134445
CAPN8	-0.0119951
CAPN2	0.00461773
NVL	0.0113189
CNIH4	0.023449
CNIH3	-0.00270082
ENAH	-0.0380372
TMEM63A	-0.0125987
LEFTY1	-0.0274215
ACBD3	-0.00564478
GJC2	-0.0238162
ABCB10	0.0125327
CAPN9	-0.00527774
C1orf198	-0.00491218
EGLN1	0.0191231
TSNAX	0.0117682
NTPCR	0.00814451
LYST	-0.0160137
RYR2	-0.0143138
OPN3	0.0457538
EXO1	-0.0326898
SDCCAG8	0.00575227
AKT3	-0.00116882
COX20	0.00634321
FAM110C	0.000501358
COLEC11	-0.00727205
ID2	0.015399
YWHAQ	0.000975594
RRM2	-0.0320681
HPCAL1	-0.0147536
SLC66A3	0.00762741
TRIB2	-0.0171711
LRATD1	0.0263981
SDC1	0.00769367
TP53I3	0.024939
PTRHD1	0.00440007
CENPO	-0.00598827
DNAJC27	7.18327e-05
KIF3C	-0.0228506
SLC35F6	-0.00521359
CENPA	-0.0153854
TMEM214	-0.0223227
CGREF1	-0.0321716
CAD	-0.00449911
IFT172	0.0131253
CCDC121	0.000589034
YPEL5	0.00560272
CAPN13	0.0200064
NLRC4	0.00719944
YIPF4	0.0139862
RASGRP3	-0.00597707
CRIM1	0.00648129
FEZ2	0.00996174
RMDN2	0.024431
KCNG3	0.0258405
SLC3A1	0.0206406
CRIPT	0.022224
MSH6	-9.96419e-05
NRXN1	-0.0109564
EML6	-0.0179786
SANBR	0.0116056
LGALSL	-0.00665288
SLC1A4	-0.0136802
MEIS1	-0.00694446
ETAA1	0.00292044
C1D	0.0280389
FBXO48	0.0180398
GMCL1	0.0029191
PCYOX1	0.0129439
TGFA	0.00553001
ANKRD53	0.00818592
DYSF	-0.019671
SPR	0.0182744
EMX1	0.0176888
RAB11FIP5	0.000909509
SMYD5	-0.00149437
PRADC1	0.0376574
MTHFD2	-0.0131986
LOXL3	-0.022003
SEMA4F	0.00290803
POLE4	0.0081822
TMSB10	-0.0111171
TGOLN2	0.00996685
CAPG	-0.020087
ATOH8	-0.0187108
KDM3A	0.0259284
RNF103	0.000843763
RMND5A	0.0327657
KRCC1	0.0144006
MAL	-0.0169504
ZNF892	0.00483513
ANKRD36C	-0.0151007
NCAPH	-0.0323621
FAHD2B	-0.0344537
ANKRD36	-0.00276313
INPP4A	-0.0207477
MGAT4A	0.0236562
TSGA10	0.0155265
LYG1	-0.00427964
IL1R2	-0.0148681
IL1RL1	-0.00503349
SLC9A2	0.0306603
ECRG4	-0.00229046
SULT1C3	-0.00703704
EDAR	0.0270093
SH3RF3	-0.00881532
BUB1	-0.0294161
TMEM87B	0.0255521
ZC3H8	0.00573669
SLC20A1	0.00779503
CKAP2L	-0.0321824
IL1B	-0.00823453
STEAP3	-0.00748883
TMEM37	0.00513385
TMEM177	0.040383
TFCP2L1	0.0102955
GYPC	-0.00870007
PROC	0.0234843
LIMS2	-0.0331218
CCDC115	0.00661011
ARHGEF4	-0.00454589
RAB6D	0.0415744
MZT2A	-0.0067395
NCKAP5	0.0106654
MCM6	-0.0275482
ORC4	0.0100307
LYPD6B	-0.00831013
LYPD6	-0.0114963
RND3	0.00252984
NR4A2	-0.00265616
GALNT5	-0.0147666
CYTIP	-0.00581127
ACVR1C	0.00869936
PLA2R1	0.0247785
ITGB6	0.00123474
SLC4A10	0.00401459
GCG	-0.00206692
FIGN	-0.0278678
SCN9A	0.0136444
B3GALT1	0.0186398
SPC25	-0.0180596
FASTKD1	0.0122008
PHOSPHO2	0.000139832
RAPGEF4	-0.008881
MAP3K20	-0.00880462
CHN1	-0.00880576
LNPK	0.0202355
IFT70B	0.0230536
IFT70A	0.0196092
OSBPL6	9.41959e-05
PRKRA	0.00162957
DNAJC10	-0.0136996
FSIP2	0.00754197
CALCRL	-0.00505036
TFPI	-0.00338435
SLC40A1	0.00714126
ORMDL1	0.0139216
C2orf88	0.00431424
CAVIN2	-0.00834491
DNAH7	0.0133985
HECW2	-0.0377635
CCDC150	-0.0258745
RFTN2	0.00450113
ALS2	-0.00187888
NBEAL1	0.0229114
ABI2	-0.0129784
CTLA4	-0.0127908
ADAM23	-0.0248575
CPO	0.00301283
KLF7	-0.000745443
METTL21A	-0.011143
CCNYL1	-0.00160015
FZD5	0.00571059
MAP2	-0.0202757
SPAG16	0.0121266
IGFBP5	-0.0140958
TNS1	-0.00883652
RUFY4	-0.00560848
PNKD	0.00593257
CYP27A1	0.0393746
WNT10A	-0.0313235
CRYBA2	-0.00517084
IHH	0.00480031
NHEJ1	0.0212957
SLC23A3	0.000815178
RETREG2	0.0180664
PTPRN	-0.0163217
SPEG	-0.00682231
GMPPA	-0.0340447
OBSL1	-0.0108925
SGPP2	0.0322202
KCNE4	-0.0173601
TM4SF20	0.0233472
SLC19A3	0.0159922
PID1	0.00311235
SP140	-0.00219794
C2orf72	7.11059e-05
ALPI	0.0224274
UGT1A1	-0.0224347
HJURP	-0.0389829
MLPH	-0.011041
RAB17	0.0387756
LRRFIP1	-0.000373104
AQP12B	0.00470748
KIF1A	-0.0119064
PASK	-0.00168686
ANO7	-0.024874
DTYMK	-0.0269013
NEU4	0.0100458
PDCD1	-0.0126669
LRRN1	-0.0106011
ITPR1	-0.0092065
EDEM1	-0.00815036
LMCD1	-0.0140293
FANCD2	-0.00789553
VGLL4	0.00409693
PPARG	0.00541757
TSEN2	0.00307652
IQSEC1	-0.0143284
NUP210	-0.0303875
SLC6A6	-0.0448198
FGD5	-0.0149846
BTD	0.00888936
RFTN1	-0.00355114
PLCL2	0.0173357
SGO1	-0.0241214
ZNF385D	-0.00161772
NEK10	-0.0228442
SLC4A7	-0.0158456
TGFBR2	-0.00686485
OSBPL10	-0.0017962
LRRFIP2	0.00153445
CTDSPL	0.0114051
MYRIP	-0.0493887
EIF1B	0.0156112
ENTPD3	-0.00399895
ZNF619	0.0220237
ULK4	-0.0321959
VIPR1	0.00134865
ANO10	0.00891591
ABHD5	0.00629224
KIF15	-0.0113361
LIMD1	0.000505478
CCR2	-0.010377
LTF	-0.00870484
LRRC2	0.00160626
NBEAL2	-0.0121265
MAP4	-0.0319782
CDC25A	-0.00423524
LAMB2	-0.0227994
TCTA	0.00419488
AMIGO3	-0.00464226
INKA1	-0.00936603
SEMA3F	-0.0413876
IFRD2	-0.0163857
HYAL3	-0.0289725
HYAL1	-0.00361648
HYAL2	-0.0344174
CACNA2D2	-0.0141695
CISH	0.016023
MANF	-0.0207302
TEX264	0.0355286
POC1A	-0.0381323
TLR9	-0.00208019
GLYCTK	0.0166839
SEMA3G	-0.0205095
NT5DC2	-0.0454168
ITIH4	-0.000120844
STIMATE	0.0258456
TKT	-0.0194645
PDE12	0.00772453
FAM107A	-0.0272737
CADPS	-0.0349457
SUCLG2	0.000962526
EIF4E3	0.0133801
CNTN3	0.00486746
ZNF717	0.00960731
ROBO2	-0.006847
ZNF654	0.00160855
PROS1	-0.0174754
DHFR2	0.0143016
GPR15	-0.00440224
CMSS1	-0.0194648
NXPE3	-0.0174117
NFKBIZ	-0.00548045
CD47	0.00782879
HHLA2	0.0220535
CIP2A	-0.0229982
C3orf85	0.014222
NECTIN3	0.0189802
PHLDB2	-0.00842187
BTLA	-0.0132237
SLC35A5	0.0178007
GTPBP8	0.0145683
NEPRO	0.00903042
BOC	-0.00137085
ZDHHC23	0.0377711
ARHGAP31	-0.0389457
TMEM39A	-0.00887496
PLA1A	-0.0470069
POLQ	-0.0279377
EAF2	-0.00106423
ILDR1	0.0142241
CASR	0.00218685
PARP15	-0.00814872
SLC49A4	0.00385351
PDIA5	-0.0271623
ADCY5	-0.00552705
HACD2	0.0151222
HEG1	-0.0307755
SLC12A8	-0.0538012
SNX4	0.021395
CHCHD6	-0.0115432
PLXNA1	-0.010449
MCM2	-0.0296984
RUVBL1	-0.0233205
CFAP92	-0.00859276
COPG1	-0.010141
PLXND1	-0.00790317
ACP3	-0.0115994
NPHP3	0.00537667
CDV3	-0.00388353
PCCB	-0.00532044
STAG1	0.00118646
SLC35G2	-0.0341317
CLSTN2	0.0103821
ATP1B3	0.0176681
TRPC1	-0.0025199
PLOD2	0.0547192
PLSCR2	0.0103181
TM4SF18	-0.034332
P2RY1	0.0262509
ARHGEF26	-0.0238279
VEPH1	0.0261208
LRRIQ4	0.0100652
GPR160	0.0309769
RPL22L1	-0.00550823
TNIK	0.0276631
NCEH1	0.0157813
ECT2	-0.0144975
NLGN1	-0.0142664
NAALADL2	0.0029015
ZMAT3	0.00621311
MCF2L2	-0.0217222
KLHL6	-0.00618753
KLHL24	0.0281424
ABCC5	-0.00429723
VWA5B2	-0.00909734
EPHB3	-0.0254578
MAGEF1	-0.00971619
C3orf70	0.0130713
RFC4	-0.00466222
ST6GAL1	-0.0212515
RPL39L	-0.00251098
IL1RAP	0.00380874
PPP1R2	0.00623127
MUC20	0.0301772
TNK2	-0.0136492
SLC51A	0.0157343
UBXN7	0.0118929
RNF168	0.028851
PIGX	0.00277619
PIGZ	0.0176283
LOC124906255	0.0446903
BDH1	0.00715374
ZNF141	0.00192285
MYL5	0.0177343
DGKQ	0.0052885
RNF212	-0.0280276
TACC3	-0.0325635
NAT8L	-0.00687138
MXD4	0.00165812
NOP14	-0.00103647
GRK4	0.00336282
RGS12	-0.0121022
LYAR	-0.0195549
CRMP1	-0.00300053
WFS1	-0.0277838
S100P	-0.0117703
CCDC96	0.0222584
SORCS2	-0.0189566
AFAP1	-0.0146705
FAM200B	0.00483785
CD38	-0.00180057
FGFBP1	-0.0352311
PROM1	0.00762046
LDB2	-0.0139964
FAM184B	0.0142697
NCAPG	-0.0097413
KCNIP4	-0.00466806
ADGRA3	0.00777132
PPARGC1A	0.0429242
SOD3	-0.0268149
CCDC149	-0.0307668
DTHD1	-0.0163555
TMEM156	-0.00682938
SMIM14	0.0330704
LIMCH1	-0.0251235
ATP8A1	0.0172576
GABRA2	0.0165625
COMMD8	0.0215689
DCUN1D4	0.0225368
SGCB	0.00941686
USP46	0.0145478
KDR	-0.0266508
PPAT	-0.00842923
IGFBP7	-0.0013729
UGT2B10	0.0379117
UGT2A3	0.0257299
JCHAIN	-0.00195462
CXCL6	-0.00697536
CXCL1	-0.00976793
CXCL2	-0.00909892
PARM1	0.017239
RCHY1	0.00320005
USO1	-0.000442277
NAAA	0.0274919
FAM47E	0.00797427
ANTXR2	0.00918731
BMP3	0.0298855
SCD5	-0.00114961
ABRAXAS1	0.000222097
CDS1	0.0270127
ARHGAP24	-0.0128344
PTPN13	-0.00512558
KLHL8	0.0209086
HSD17B11	0.0107309
SPARCL1	-0.00605367
FAM13A	0.00339704
TIGD2	0.0168639
MMRN1	-0.0186485
ATOH1	-0.0236377
UNC5C	-0.00358559
ADH6	0.000337707
ADH1C	0.00347328
EMCN	-0.00561009
CENPE	-0.0169154
TIFA	-0.0105417
ARSJ	-0.000167712
UGT8	0.00115707
SEC24D	-0.0353114
PDE5A	0.0247657
MAD2L1	-0.0101066
PRDM5	-0.00259082
NDNF	0.0170478
ANXA5	-0.00255116
CCNA2	-0.00357759
HSPA4L	-0.00887393
PLK4	-0.0230368
PGRMC2	0.00229478
SLC7A11	-0.0196663
SETD7	-0.0252606
MAML3	0.0103035
SCOC	0.00915564
CLGN	-0.00348649
ELMOD2	0.0214959
TBC1D9	0.00410066
IQCM	0.0026942
DCLK2	-0.00982822
MND1	-0.0294483
MAP9	-0.00034178
CTSO	0.000605638
NPY1R	0.0174445
NPY5R	0.00970907
TMEM192	0.0139024
TLL1	-0.01513
CBR4	0.0153333
HMGB2	-0.00474749
CEP44	0.0137185
VEGFC	-0.0173383
NEIL3	-0.0140734
TENM3	-0.000474372
ACSL1	-0.0119001
SLC25A4	0.0141633
ANKRD37	0.00983111
CFAP96	0.00602082
CCDC110	-0.0363866
TLR3	0.0157812
CYP4V2	0.00186265
TPPP	-0.0143853
ZDHHC11B	-0.0018842
TRIP13	-0.0165675
SLC6A19	0.00426793
SRD5A1	0.0105089
SEMA5A	0.0133036
FBXL7	-0.00871616
BASP1	-0.00474541
SLC45A2	0.0157763
AMACR	0.00624924
LMBRD2	0.0114358
EGFLAM	-0.0143905
LIFR	-0.0154817
OSMR	-0.00102673
TTC33	0.00944653
PRKAA1	0.0138076
C7	-0.00107574
OXCT1	-0.0176549
SELENOP	0.00326178
HMGCS1	-0.0148729
NNT	0.0101368
HSPB3	0.0245179
GPX8	-0.0131454
SETD9	0.0228802
RAB3C	-0.014269
DEPDC1B	-0.034667
RGS7BP	0.0138134
ADAMTS6	-0.00191394
SHLD3	-0.0195257
PIK3R1	0.00264916
CCNB1	-0.0338421
MAP1B	-0.00872078
ZNF366	-0.00219886
LOC124901001	0.00536682
TMEM171	0.0295165
GCNT4	0.0283388
POC5	-0.0155255
HOMER1	-0.0101271
SERINC5	0.0352476
RASGRF2	-0.0297817
ACOT12	0.0210163
MEF2C	0.00604949
CETN3	0.00252533
ARRDC3	0.00827172
NR2F1	-0.00881301
ARB2A	0.00615369
KIAA0825	0.00973595
RFESD	0.00294487
SLCO4C1	0.0375744
MAN2A1	0.0231343
TSLP	0.00816673
EPB41L4A	0.00831623
TRIM36	0.00411165
PGGT1B	0.00381057
CDO1	-0.0210966
DTWD2	0.00570317
SNX24	0.0299855
ALDH7A1	-0.0108176
LMNB1	-0.014771
MEGF10	0.00538057
LYRM7	0.0172014
PDLIM4	-0.00508276
SLC22A4	0.028346
KIF3A	0.0233751
CCNI2	0.0082975
SEPTIN8	-0.00945906
SOWAHA	0.0423984
SHROOM1	0.00171645
ZCCHC10	0.00407234
C5orf15	0.00576877
CDKN2AIPNL	0.00212961
SEC24A	-0.00663431
CXCL14	0.00764049
SMIM32	0.027923
MYOT	-0.00901806
KIF20A	-0.0361899
GFRA3	-0.00871297
CDC25C	-0.0266147
MZB1	-0.0257947
ECSCR	-0.0408066
SMIM33	-0.00138732
CXXC5	-0.0123611
IGIP	0.013662
EIF4EBP3	0.0152216
CD14	0.0205582
PCDHB15	-0.022846
RELL2	-0.00544717
ARAP3	-0.0252134
LARS1	0.0140065
PPP2R2B	-0.0210033
HTR4	7.64362e-05
AFAP1L1	-0.00254244
PCYOX1L	-0.00639207
ARHGEF37	0.00141283
PDE6A	0.0384363
SLC26A2	0.0517624
TCOF1	-0.0384928
ANXA6	-0.0149262
CCDC69	-0.0132878
SAP30L	0.0392446
MED7	0.0200392
ADAM19	-0.00342275
ADRA1B	0.00718226
PWWP2A	0.0465479
CCNJL	0.00107818
FAM200C	0.0111573
PTTG1	-0.0328419
GABRB2	-0.0195801
HMMR	-0.0118361
SPDL1	-0.0195876
UBTD2	0.0037306
SH3PXD2B	-0.00477316
NEURL1B	0.00691329
NSG2	-0.0358704
HIGD2A	0.0160871
CDHR2	-0.0129413
TSPAN17	0.012773
PDLIM7	-0.0128111
DOK3	-0.00232865
N4BP3	-0.0206221
COL23A1	-0.0242133
ZNF454	-0.0156572
ADAMTS2	-0.00574133
MGAT4B	0.00293771
RNF130	0.00662518
FLT4	-0.0160749
BTNL9	-0.0259809
TRIM7	-0.011959
IRF4	-0.0142021
GMDS	-0.0120556
SERPINB6	-0.00448496
SLC22A23	0.00159113
ECI2	0.0119991
NRN1	-0.00996455
SNRNP48	0.00587711
BMP6	-0.00445664
TXNDC5	-0.0191912
GCNT2	0.00674136
TMEM14C	0.00861268
EDN1	0.0105275
MCUR1	0.0160655
MYLIP	0.00800518
GMPR	-0.0165188
CAP2	-0.00355964
MBOAT1	0.00876361
SOX4	0.00670422
TDP2	0.0424631
ACOT13	0.0289624
SLC17A4	0.0410454
H2BC5	0.00458293
H3C4	-0.00795559
H2BC11	-0.00762134
H2AC11	-0.0211717
PRSS16	0.00583328
H3C10	-0.00755587
ZSCAN9	0.00494242
GABBR1	-0.0136054
POLR1H	-0.0188503
TRIM40	-0.0170268
TRIM15	-0.000823294
PPP1R10	-0.0174643
MDC1	-0.0401852
VARS1	-0.0253783
STK19	-0.0268768
GPSM3	-0.0049715
NOTCH4	-0.00979952
HSD17B8	0.00310488
KIFC1	-0.0353966
HMGA1	-0.0281832
SPDEF	-0.0203384
ILRUN	-0.00294859
MAPK13	0.0086051
BRPF3	0.00255786
STK38	0.0446018
PPIL1	-0.00702725
CCDC167	-0.0559317
SAYSD1	0.029234
MOCS1	0.00941305
MDFI	-0.00282397
BYSL	-0.0207766
TRERF1	-0.0164704
C6orf226	-0.000311251
PTK7	-0.0161537
SRF	-0.000270072
TTBK1	0.0011124
AARS2	0.00380793
ENPP5	0.0131163
CYP39A1	0.00090639
MEP1A	0.0201038
ADGRF5	-0.036007
ADGRF1	0.0188792
CD2AP	0.0164968
PAQR8	0.0203697
GSTA4	-0.0139016
TINAG	0.0437386
FAM83B	0.022446
KIAA1586	0.0246399
LMBRD1	0.0201334
DDX43	-0.02262
SLC17A5	0.0121402
CD109	-0.0211669
SENP6	0.00142163
TTK	-0.00687248
BCKDHB	0.000939317
PGM3	-0.022842
ME1	-0.0221
TBX18	-0.00272758
NT5E	0.0103545
ANKRD6	-0.000980736
NDUFAF4	0.00328844
FBXL4	0.0277475
FAXC	-0.00689601
USP45	0.00403503
ASCC3	-0.00323056
GRIK2	-0.00126015
BVES	-0.00476859
RTN4IP1	0.0129366
QRSL1	0.0320197
CD24	0.0173076
MTRES1	0.0234581
CDK19	0.0247533
FYN	-0.000524157
MARCKS	0.0210837
FRK	0.00772081
ROS1	0.00601908
SLC35F1	-0.0164052
FAM184A	-0.00760878
MAN1A1	0.026697
TBC1D32	0.00774469
SERINC1	0.0022387
SMPDL3A	0.017404
RNF217	0.0160298
HDDC2	0.0124721
HINT3	0.00364057
CENPW	-0.0140019
ARHGAP18	0.0440964
MOXD1	-0.00398638
SLC2A12	-0.0208769
ARFGEF3	-0.0192003
CCDC28A	0.0337107
PLAGL1	0.0064776
IYD	0.00274697
MTHFD1L	-0.00392743
AKAP12	-0.00389908
RMND1	0.00492163
SYNE1	-0.029198
VIP	-0.00686191
TMEM242	0.0199927
SOD2	0.0133043
PDE10A	-0.0382865
RPS6KA2	-0.00631849
SMOC2	-0.0291027
DLL1	-0.0206584
GPR146	-0.0136257
GPER1	-0.0375694
CHST12	-0.0092732
TTYH3	-0.00543255
GRID2IP	0.0162622
RSPH10B2	0.0140525
COL28A1	-0.00095656
GLCCI1	-0.0235994
THSD7A	-0.0050869
TMEM106B	0.00293933
SCIN	0.0247735
ARL4A	0.0022669
AGMO	0.026423
BZW2	0.00849546
AGR2	-0.0290882
SNX13	0.00402816
CCDC126	0.00591245
NPY	0.00501734
OSBPL3	-0.0362799
SPMIP4	0.0229884
HOXA3	0.0164299
HOXA5	0.00306507
HOXA6	0.00380347
JAZF1	-5.80154e-05
PRR15	0.00106981
FKBP14	-0.00471009
PDE1C	-0.0176697
ANLN	-0.0253392
GPR141	-0.0033856
YAE1	-0.00820031
POLD2	-0.0242505
RAMP3	-0.0448318
ADCY1	-0.000561319
VWC2	0.0131016
ZNF736	0.00653265
TPST1	-0.010924
AUTS2	0.0106088
VPS37D	-0.00326572
ELN	-0.00693129
NCF1	-0.00123369
POM121C	-0.0108845
HIP1	-0.0313253
GNAI1	0.032387
SEMA3C	0.0251657
ELAPOR2	0.0083569
ABCB1	0.014877
RUNDC3B	0.0326111
SLC25A40	0.00081613
ADAM22	0.00595128
STEAP1	0.0299384
STEAP2	0.01187
AKAP9	0.00283297
TFPI2	-0.00833452
GNG11	-0.0152993
PEG10	-0.0127403
PPP1R9A	0.0111363
BHLHA15	-0.0216625
TRRAP	-0.00445245
KPNA7	-0.0206189
ZNF655	0.00133984
CYP3A7	0.00640685
ZSCAN21	0.0194416
MCM7	-0.0284534
GAL3ST4	0.0121176
STAG3	-0.0189953
AGFG2	0.0178316
SAP25	-0.00345268
EPHB4	-0.0306566
IFT22	-0.0203645
SH2B2	-0.00564642
ORAI2	-0.0132811
RASA4B	-0.0586042
RASA4	-0.0091601
FAM185A	0.00336353
NAPEPLD	0.0158647
RELN	-0.0165974
KMT2E	0.00616327
SYPL1	0.00992441
DUS4L	0.00769767
NRCAM	-0.0288337
TMEM168	0.00435463
CAV1	-0.00594343
CFTR	0.000477766
TSPAN12	0.00652898
NDUFA5	0.0140565
TMEM229A	0.00984975
GPR37	-0.00105632
SND1	-0.0258094
IMPDH1	-0.0552218
CALU	-0.011177
AHCYL2	0.00133515
MEST	0.022253
PODXL	-0.0465156
LRGUK	-0.00669794
AKR1B10	-0.00853514
WDR91	-0.0071101
STMP1	0.0281933
SVOPL	0.0336003
KDM7A	0.000241464
NDUFB2	0.0174113
TAS2R4	0.00696833
MGAM	0.013376
MGAM2	0.0244983
PRSS2	-0.0212087
EPHB6	-0.0149188
PDIA4	-0.0135391
ZNF212	0.00506177
ZNF467	-0.00309237
ATP6V0E2	-0.0257409
ACTR3C	0.0203328
GIMAP1	-0.00695625
TMEM176B	0.0192016
TMEM176A	0.0092388
KCNH2	-0.0170064
NOS3	-0.0357212
XRCC2	-0.00122701
DPP6	-0.0191483
MNX1	0.00506465
ARHGEF10	-0.0206521
KBTBD11	0.0165083
DEFB1	0.00889704
DEFA6	-0.00560557
DEFA5	-0.00325599
PPP1R3B	0.0094098
SOX7	-0.0332269
TRMT9B	0.0269628
SH2D4A	0.00505071
REEP4	-0.00200784
POLR3D	-0.0013763
SLC39A14	0.00168994
TNFRSF10D	0.018502
TNFRSF10A	-0.0129768
NEFM	-0.00988567
CDCA2	-0.0329947
BNIP3L	0.0218386
DPYSL2	-0.022936
CLU	-0.0198724
PBK	-0.00725203
NUGGC	-0.025733
ELP3	0.0078622
PNOC	-0.0129319
FBXO16	-0.00243648
LEPROTL1	0.00579277
GTF2E2	-0.00922699
DUSP26	-0.00696771
ADGRA2	-0.00437501
TACC1	-0.0110875
GINS4	-0.0415937
ANK1	-0.0103301
PLAT	0.0172287
RB1CC1	0.00306674
LYPLA1	0.00151227
MRPL15	0.0148528
SOX17	-0.0417789
CHCHD7	0.0243701
NKAIN3	-0.00151011
TTPA	0.0205521
RRS1	-0.000852945
SULF1	-0.00354402
SLCO5A1	-0.00129066
KCNB2	-0.0322921
RDH10	0.0169551
PI15	-0.0183857
HNF4G	0.0210403
PKIA	-0.0100105
STMN2	-0.00841135
ZBTB10	0.00864492
PAG1	0.0446205
IMPA1	0.00954415
SLC10A5	0.0272178
LRRCC1	0.0106808
CA3	0.0248767
OSGIN2	0.00521799
C8orf88	-0.0020546
CIBAR1	-0.0133402
CDH17	0.00545403
DPY19L4	0.0107518
CCNE2	-0.00249901
ERICH5	0.0136426
COX6C	0.00514336
ANKRD46	0.0404562
RRM2B	0.00471066
KLF10	0.008605
LRP12	0.0143913
ZFPM2	-0.0108171
RSPO2	-0.00902711
PKHD1L1	-0.0192084
UTP23	0.000725349
SAMD12	0.0198736
DSCC1	-0.015573
COL14A1	-0.00184446
MTBP	-0.0172811
SNTB1	-0.0174322
ZHX2	-0.0204488
ATAD2	-0.0274004
FER1L6	-0.00393564
TMEM65	0.0037651
ZNF572	0.0192164
SQLE	-0.00503423
LRATD2	0.0127354
MYC	-0.00802967
KCNQ3	-0.016727
NDRG1	0.0217778
ST3GAL1	-0.00760298
TRAPPC9	-0.0019506
PSCA	0.0120872
GPIHBP1	-0.00481898
ZNF696	0.0140129
RHPN1	-0.0118877
MROH6	-0.0173924
TIGD5	0.00531196
PYCR3	-0.0117974
GFUS	-0.0122449
ZNF623	0.0165071
GRINA	-0.000725199
BOP1	-0.0119865
FOXH1	0.00144567
RECQL4	-0.0381589
C8orf82	0.0122885
ZNF250	0.00317271
WASHC1	-0.000561169
DOCK8	-0.00274035
SLC1A1	0.0189949
CDC37L1	0.00819163
RCL1	-0.00410057
RANBP6	0.00370066
GLDC	-0.0268012
MPDZ	-0.0185691
CCDC171	0.00255381
CNTLN	-0.00100758
CDKN2B	0.0175099
CAAP1	0.00206209
IFT74	0.0256627
LRRC19	0.000497218
TEK	-0.0422994
SPINK4	-0.0225414
AQP7	6.49877e-05
AQP3	-0.0342412
FAM219A	-0.00485833
RPP25L	0.0142961
VCP	-0.011623
FANCG	-0.0159404
RUSC2	-0.00539526
CD72	-0.00338071
SIT1	-0.0100867
CA9	-0.0308804
TLN1	-0.00685683
NPR2	-0.0261313
MELK	-0.0273896
ZBTB5	-0.0067621
FBXO10	-0.0422241
SHB	-0.00489226
IGFBPL1	-0.0215495
CNTNAP3	-0.00633879
ZNG1F	0.00668295
PGM5	-2.01311e-05
TRPM6	0.0151313
RFK	0.00237042
GCNT1	0.0205588
VPS13A	0.0268404
GNA14	-0.0222752
CEP78	-0.0217468
PSAT1	-0.0193226
GKAP1	0.0121681
KIF27	0.00333035
RMI1	0.00341003
SLC28A3	-0.00677112
NTRK2	0.013767
CTSL	0.0475182
SPIN1	0.0039634
CKS2	-0.0052314
SEMA4D	-0.00562307
AUH	0.0158126
NFIL3	0.0140793
IARS1	-0.0113383
BICD2	0.00122561
ZNF782	0.00274571
TMOD1	-0.0158461
TSTD2	0.00689502
NCBP1	0.00884749
TRIM14	0.00383198
GALNT12	0.0235727
COL15A1	-0.0120261
PGAP4	0.0125064
GRIN3A	0.00931417
SMC2	-0.00717311
NIPSNAP3A	0.0245398
ABCA1	0.0146887
FSD1L	0.00653211
TMEM38B	0.0192227
FRRS1L	-0.00614754
EPB41L4B	0.0202389
PALM2AKAP2	-0.0157828
PTGR1	0.0316407
HSDL2	-0.00410309
KIAA1958	0.0249205
CDC26	3.76661e-05
RGS3	0.0152986
ZNF618	-0.0145583
AMBP	0.0131031
PAPPA	-0.0491481
ASTN2	-0.00677004
PHF19	-0.0403209
CNTRL	-0.00213861
TTLL11	0.000733749
NDUFA8	0.00600368
LHX6	-0.0261762
PTGS1	-0.0174093
NEK6	-0.0210141
MVB12B	-0.00930564
ZBTB34	0.0213333
SLC2A8	-0.00843115
ZNF79	-0.00793289
STXBP1	-0.0419223
SH2D3C	-0.0190844
FPGS	-0.00311721
ENG	-0.0176819
ST6GALNAC4	-0.00320483
LCN2	-0.0018129
BBLN	-0.00494518
CERCAM	-0.00874608
PKN3	-0.0288676
ENDOG	0.0125884
NUP188	-0.0101706
PRRX2	-0.0164998
TOR1B	0.00942091
NCS1	-0.00489058
AIF1L	-0.0253206
POMT1	0.0345612
UCK1	0.000607646
GFI1B	-0.0251927
ABO	0.000413932
REXO4	0.00357358
CACFD1	0.00997016
SARDH	-0.00619524
BRD3OS	-0.0049437
OLFM1	-0.0201496
INPP5E	0.0163152
SEC16A	-0.00864517
EGFL7	-0.0336035
DIPK1B	-0.020514
LCN10	-0.0272393
PTGDS	-0.0252575
CLIC3	-0.00256127
ABCA2	0.00290942
NPDC1	-0.0178215
SAPCD2	-0.042131
LRRC26	-0.0307551
TMEM203	0.0293825
NRARP	0.0182835
PNPLA7	0.0335704
DIP2C	-0.0146296
AKR1C1	-0.0251385
ASB13	0.0265266
ITIH5	-0.00658642
CCDC3	-0.025659
MCM10	-0.00410884
VIM	-0.000147175
ST8SIA6	0.0440067
HACD1	-0.00746917
TMEM236	0.0406622
PLXDC2	0.0308777
NEBL	-0.00289706
BMI1	0.00269197
ANKRD26	0.000791428
MPP7	0.0283826
BAMBI	0.0163623
ZEB1	-0.00502744
ZNF33B	0.0150851
RET	-0.0166758
RASGEF1A	-0.0425126
TMEM72	0.0215292
MARCHF8	0.0398339
ZFAND4	0.0256006
WASHC2C	0.0176957
WASHC2A	0.0219438
FAM13C	-0.0357531
ANK3	0.0346937
CDK1	-0.00768401
RTKN2	-0.025471
DNAJC12	-0.00814126
SIRT1	0.0102791
MYPN	-0.0096217
PBLD	0.0320567
DNA2	-0.00323492
STOX1	-0.00976212
HK1	-0.00125757
FAM241B	-0.0104736
LRRC20	-0.0165383
EIF4EBP2	0.0234937
SGPL1	0.0041173
SLC29A3	-0.00273353
CDH23	-0.0207926
CHST3	-0.015883
SPOCK2	-0.00272722
P4HA1	0.0411393
DNAJC9	-0.000121276
FUT11	0.000561647
KCNMA1	-0.0302263
EIF5AL1	-0.0191529
CCSER2	-0.00716749
MMRN2	-0.028636
SNCG	-0.0519546
ADIRF	0.0174802
STAMBPL1	0.030497
ACTA2	-0.00397394
PANK1	0.0311353
KIF20B	-0.0158801
PCGF5	0.012979
FGFBP3	-0.00642175
BTAF1	-0.00304637
CPEB3	0.000354481
KIF11	-0.0175507
CEP55	-0.0215522
FFAR4	-0.00246047
SLC35G1	0.0139565
CYP2C18	0.00039161
CYP2C9	0.000608351
CYP2C8	0.018778
ALDH18A1	0.020611
TCTN3	0.0112917
ENTPD1	-0.00131863
ARHGAP19	-0.00580562
RRP12	-0.0228367
SFRP5	-0.00843867
CNNM1	-0.00752237
ENTPD7	-0.0174571
SCD	-0.00409897
TWNK	-0.00815181
KAZALD1	-0.0266241
DPCD	-0.0123021
FBXW4	0.0212752
PPRC1	-0.00755828
SFXN2	-0.0213368
CNNM2	0.0375554
INA	-0.0247039
NEURL1	-0.013615
COL17A1	0.00044595
GSTO1	-0.00139968
MXI1	0.0132475
PDCD4	0.0325159
ADRA2A	0.00535849
FGFR2	0.0331287
PLEKHA1	0.00136583
IKZF5	0.016722
ACADSB	0.00706683
CPXM2	-0.00248253
CHST15	-0.0157193
MKI67	-0.0338355
LOC124902561	0.00991939
ADAM8	-0.0214972
CALY	-0.0197661
PRAP1	0.00428561
PGGHG	-0.0342817
IFITM2	-0.0181675
CDHR5	0.00226156
TMEM80	0.00767872
TALDO1	-0.0104136
LOC124900301	0.00297467
SLC25A22	-0.00251039
PIDD1	0.0122841
CRACR2B	-0.00401999
MUC2	-0.0374951
MUC5B	-0.0370837
CTSD	0.00500864
CD81	-0.0146323
KCNQ1	-0.00661442
CDKN1C	-0.00564541
RRM1	-0.0101865
OR51E1	-0.012812
APBB1	-0.0245383
DCHS1	-0.00584863
CYB5R2	-0.013617
RIC3	-0.00492574
DENND5A	-0.0150221
RNF141	0.0078211
DKK3	-0.0147573
SPON1	0.00475141
RRAS2	0.0263244
CYP2R1	0.0246923
NUCB2	-0.0189559
LDHA	0.00499181
ZDHHC13	0.00568695
E2F8	-0.00860588
NAV2	-0.00946448
ANO5	0.0219643
SVIP	0.0166781
SLC5A12	0.0092875
CCDC34	-0.0105601
LGR4	0.0125591
KIF18A	-0.00585363
PRRG4	0.0198498
DEPDC7	0.0241925
TCP11L1	0.0273026
APIP	-0.010539
CD44	-0.0187436
LDLRAD3	-0.0111226
RAG1	0.00707411
CD82	-0.001542
TSPAN18	-0.0188827
CHST1	-0.00837584
LARGE2	-0.0512661
CREB3L1	-0.0347878
CHRM4	-0.00234776
LRP4	0.0286972
PACSIN3	-0.0143217
AGBL2	0.0260008
APLNR	-0.0109773
SLC43A1	-0.0434301
YPEL4	-0.0330416
GLYATL1	-0.0183816
FAM111B	-0.00484792
DTX4	0.0284947
MS4A12	0.0452505
CCDC86	-0.0149216
PTGDR2	0.00892417
TMEM132A	-0.0294362
CYB561A3	0.0100608
TMEM216	0.00138699
SYT7	-0.0105281
FEN1	-0.0155167
FADS1	-0.00238181
FADS2	-0.00663528
AHNAK	-0.00826941
WDR74	-0.00769239
CHRM1	-0.0374687
GPR137	0.00868906
ESRRA	0.00696766
CCDC88B	-0.0202984
NAALADL1	0.0166126
CDCA5	-0.0362847
ZNHIT2	0.00134773
SYVN1	-0.014501
POLA2	-0.0246989
LTBP3	-0.00408732
SNX32	-0.021458
EFEMP2	-0.00504679
CTSW	0.00211457
KLC2	-0.0434333
SLC29A2	-0.0107893
SPTBN2	-0.0290574
CARNS1	0.00789268
AIP	0.0067
GSTP1	-0.0440836
ALDH3B1	-0.024703
TCIRG1	-0.00681998
MRGPRF	-0.00210754
ANO1	-0.0223108
DHCR7	-0.00345352
CLPB	-0.0227123
PDE2A	-0.0268924
STARD10	-0.00267112
ATG16L2	-0.00768246
FCHSD2	-0.00339566
RELT	-0.00721041
FAM168A	0.00733844
PLEKHB1	-0.0112337
KCNE3	-0.0168077
POLD3	-0.0120562
ARRB1	0.0093929
AAMDC	0.00199568
DDIAS	-0.00819771
ANKRD42	0.011326
DLG2	-0.00616772
FZD4	-0.00122547
C11orf54	0.0146256
PIWIL4	0.0149361
AMOTL1	-0.00470041
JRKL	0.0131371
PGR	0.00211259
TRPC6	-0.00652837
PDGFD	0.00753866
KBTBD3	0.00557498
ACAT1	0.00432775
NPAT	0.00566231
EXPH5	0.0180829
FDX1	0.0154506
ARHGAP20	0.0195208
POU2AF3	0.00692718
POU2AF1	-0.0191316
CRYAB	-0.0140549
NCAM1	-0.00323081
NXPE2	0.00808713
NXPE1	0.0164436
NXPE4	0.0353242
TAGLN	-0.0014705
MPZL3	0.00809219
MPZL2	0.0373566
TTC36	0.000174341
TMEM25	0.0296182
PHLDB1	0.0115992
MCAM	-0.0153082
NECTIN1	-0.00993799
OAF	0.0255246
SORL1	0.0379952
JHY	-0.0165865
VWA5A	0.0206168
SIAE	0.0126471
SPA17	-0.00789389
VSIG2	0.00207312
ROBO4	-0.0161586
PKNOX2	-0.0270757
CHEK1	-0.0124873
TIRAP	0.00677826
DCPS	-0.0285838
FLI1	-0.00731895
KCNJ5	-0.0108698
ZBTB44	0.0128449
IGSF9B	-0.0106994
NCAPD3	-0.000764117
FBXL14	0.0115763
CACNA2D4	0.0463182
NRIP2	-0.011725
FOXM1	-0.0432329
DYRK4	-0.0332375
GALNT8	-0.0329085
KCNA6	-0.0408231
ANO2	-0.0162857
VWF	-0.0307189
CD27	-0.00351539
NCAPD2	-0.00775266
GAPDH	-0.00949308
LPAR5	0.00914788
ING4	0.000530983
CDCA3	-0.0294566
ENO2	-0.0142683
CLSTN3	-0.0457391
SLC2A14	-0.00509933
CLEC4E	-0.00632459
PHC1	-0.00640042
CLEC2D	-0.00256673
CLEC1A	-0.01711
GABARAPL1	0.00109887
KLRC1	-0.00210845
HEBP1	0.00815286
PLBD1	0.0311131
DERA	0.0492894
LDHB	-0.0200662
ST8SIA1	-0.00887315
BHLHE41	0.0279394
SSPN	0.0324232
BMAL2	-0.0251834
TMTC1	-0.0275798
TSPAN11	-0.013321
ETFBKMT	0.0420029
BICD1	-0.0410722
PKP2	0.01436
CNTN1	-0.00301697
NELL2	0.0113635
SLC38A1	0.00196124
AMIGO2	-0.00967641
PCED1B	-0.0173743
RAPGEF3	-0.0369308
HDAC7	-0.00779394
PFKM	-0.00752154
CCDC184	0.00738355
ADCY6	0.00313684
FKBP11	-0.0342656
WNT10B	-0.00243326
TROAP	-0.0334939
SPATS2	-0.0165895
RACGAP1	-0.018756
LIMA1	0.020157
TMT1A	0.00728304
CSRNP2	0.024303
POU6F1	-0.00215809
GALNT6	-0.0163504
SCN8A	-0.0512855
ACVRL1	0.0144351
TAMALIN	-0.0063101
KRT1	0.00487764
TNS2	-0.0231008
MAP3K12	-0.0156607
ITGA5	-0.0149721
TMT1B	0.00632712
ITGA7	-0.00401572
MMP19	-0.00909664
CDK2	-0.0265204
ERBB3	0.00188499
ESYT1	0.000931751
CNPY2	-0.011121
TIMELESS	-0.0238174
PTGES3	0.00227096
PRIM1	-0.00341946
SHMT2	-0.0219538
NDUFA4L2	-0.0245707
STAC3	0.0154834
GLI1	-0.0108162
KIF5A	-0.0100058
DTX3	-0.0189645
ARHGEF25	-0.0225643
B4GALNT1	-0.0338068
CDK4	-0.00227746
MARCHF9	-0.00521437
ATP23	0.00532943
HMGA2	0.00224701
TMBIM4	0.00781163
IFNG	-0.00471575
MDM1	-0.00319418
NUP107	-5.84627e-05
CPM	0.00759116
PTPRB	-0.00170292
THAP2	0.0227692
TMEM19	0.0271535
E2F7	-0.017404
SYT1	-0.00804458
PAWR	0.000423667
RASSF9	-0.0158456
KITLG	0.00816205
POC1B	0.0208149
BTG1	0.0251663
TMCC3	0.000926119
HAL	0.00317941
ELK3	-0.0156144
CFAP54	-0.00500553
GAS2L3	0.0273045
ANO4	0.0104444
CHPT1	0.01686
TXNRD1	-0.000452604
EID3	-0.0281151
SLC41A2	0.0448138
ALDH1L2	-0.00588258
C12orf75	0.0122277
NUAK1	-0.0158945
CKAP4	-0.0400237
TMEM263	-0.00934341
SVOP	0.00575958
USP30	0.0105344
C12orf76	0.0126553
TCTN1	-0.0213719
TMEM116	0.0359968
RASAL1	-0.0564541
SLC8B1	0.0159598
MAP1LC3B2	-0.0035736
TESC	-0.00715843
VSIG10	0.0155152
CIT	-0.0372273
MLEC	0.00414471
UNC119B	0.021976
CFAP251	-0.0267974
ABCB9	-0.00658172
RILPL2	-0.0010381
TCTN2	-0.00503859
BRI3BP	0.00401288
TMEM132B	-0.0220351
PUS1	-0.0272273
P2RX2	-0.00248971
PXMP2	0.00816095
ZNF10	0.0048663
SKA3	-0.0272902
ZDHHC20	0.00928889
CDX2	0.00157198
FLT3	-0.00366156
FLT1	-0.0112435
SLC46A3	0.0469615
UBL3	0.0249858
KATNAL1	-0.00778258
BRCA2	-0.0110628
KL	-0.0132037
RFC3	-0.0163056
SMAD9	-0.00748905
TRPC4	-0.0107559
FREM2	0.00514433
NHLRC3	0.00497838
MTRF1	0.00945012
RGCC	-0.0150998
DGKH	0.0216385
TSC22D1	0.0158276
ITM2B	0.0251751
RCBTB2	0.0144156
FAM124A	-0.0131533
DHRS12	0.0188539
NEK3	0.0236527
CKAP2	-0.00399575
OLFM4	-0.0183946
DIAPH3	-0.0179281
PCDH20	0.0102917
KLF5	0.0025621
TBC1D4	0.0230062
COMMD6	5.55093e-05
CLN5	0.0293952
FBXL3	0.0164888
SLAIN1	-0.0150036
GPR180	-0.000834168
OXGR1	-0.0204577
CLYBL	0.0262205
TMTC4	0.000321732
TEX30	-0.000189208
COL4A1	-0.00508467
COL4A2	-0.0123106
ATP11A	-0.0204024
MCF2L	-0.0339307
ADPRHL1	0.00578961
TMCO3	-0.0191374
GAS6	0.00792165
RASA3	-0.00922327
ARHGEF40	0.00912522
ZNF219	0.0112202
HNRNPC	-0.0147313
RAB2B	0.00232497
PRMT5	-0.029355
HAUS4	0.00339789
CDH24	-0.00851302
SLC7A8	-0.011969
SLC22A17	-0.0153848
THTPA	0.00185457
PCK2	0.00185425
REC8	-0.00148485
IPO4	-0.0197588
LTB4R2	-0.0349083
LTB4R	-0.00725712
NFATC4	-0.0231889
NYNRIN	-0.0219794
CMA1	0.000871888
PRKD1	-0.000226094
HEATR5A	0.0297505
DTD2	0.0333235
EGLN3	0.0397215
SPTSSA	0.00133019
TTC6	0.0149251
CLEC14A	-0.0272944
KLHDC1	0.0159104
SOS2	0.0103256
CDKL1	0.0338222
ATL1	0.00859423
SAV1	0.0209936
NIN	0.0197026
ABHD12B	0.028332
TRIM9	0.00341879
TMX1	0.00901922
GNG2	0.0028521
STYX	0.0119532
CDKN3	-0.00769875
CGRRF1	0.00665851
WDHD1	-0.0175159
DLGAP5	-0.0166242
FBXO34	0.0176104
KTN1	0.014399
AP5M1	0.0195597
ARMH4	-0.0169947
PPM1A	0.0186684
HIF1A	-0.00262976
RHOJ	-0.0120298
SYNE2	0.00809443
ESR2	-0.0178819
HSPA2	-0.00369989
PPP1R36	0.0322908
CHURC1	0.00561908
RAB15	-0.00458313
RDH11	-0.0211717
RAD51B	-0.03036
SMOC1	-0.0243825
TTC9	-0.0147088
RGS6	0.0267535
ACOT1	-0.00278874
ACOT4	0.0244636
ENTPD5	0.00731456
PGF	-6.79877e-05
ANGEL1	-0.000754035
CIPC	0.00740449
TMED8	-0.00727886
NOXRED1	0.00376704
CEP128	-0.00404792
GALC	0.0477845
PTPN21	0.0357788
EML5	-0.0316345
FOXN3	0.0188604
LYSET	0.0545743
UNC79	0.0361577
PRIMA1	-0.0128658
ASB2	-0.0172339
OTUB2	-0.0113133
SERPINA6	-0.0295944
SERPINA1	-0.00242982
SERPINA3	-0.00581687
CLMN	0.0306009
SYNE3	-0.00790995
C14orf132	-0.0316979
VRK1	-0.0131389
SLC25A29	-0.0418472
WARS1	-0.00537583
DIO3	0.00752666
MOK	-0.0047887
CINP	0.00133882
ANKRD9	0.0210169
CKB	0.0110096
XRCC3	-0.0289081
KIF26A	-0.0365913
ZBTB42	0.0171269
AHNAK2	-0.00989849
CRIP2	-0.0277285
CRIP1	-0.0143275
LOC102723407	-0.0148912
NDN	0.000180815
APBA2	-0.0274852
KLF13	0.00920362
OTUD7A	0.018766
ARHGAP11A	-0.0186443
FMN1	0.0091619
RYR3	-0.0117433
AVEN	0.0153734
LPCAT4	0.0218311
BUB1B	-0.0213321
KNL1	-0.00201702
ZFYVE19	0.00951029
RHOV	-0.00829575
DLL4	-0.022874
CHAC1	-0.0292451
OIP5	-0.0297791
NUSAP1	-0.0185592
ITPKA	0.000237316
TYRO3	-0.0156202
MAPKBP1	-0.0134106
CAPN3	0.0156263
HAUS2	0.00416781
STARD9	-0.0257604
CDAN1	0.00479937
PDIA3	-0.008511
WDR76	-0.0226831
TRIM69	-0.00778427
GATM	0.00472645
C15orf48	0.00523548
FGF7	-0.000695714
SPPL2A	0.0113617
TEX9	0.00441517
POLR2M	0.0115298
LIPC	0.00553209
MINDY2	0.00670767
CCNB2	-0.00834841
FAM81A	-0.00141701
C2CD4A	-0.0160278
SNX22	-0.00240585
PPIB	-0.00763219
PCLAF	-0.0192876
RBPMS2	-0.0112896
PIF1	-0.0273675
ANKDD1A	-0.00380684
HACD3	-0.0176287
TIPIN	-0.0246512
ZWILCH	-0.00276235
SMAD6	-0.00921565
MAP2K5	0.0299139
PAQR5	0.0138138
KIF23	-0.0295023
TLE3	0.0160685
CELF6	0.0168821
NEO1	0.0101133
CD276	-0.0322006
LOXL1	-0.00432025
ISLR2	-0.0141233
ULK3	0.00385116
SNUPN	0.0278949
CSPG4	-0.0157693
TSPAN3	0.0142182
IDH3A	0.0140884
CHRNA5	-0.0256139
TMED3	-0.00655179
BCL2A1	-0.00106995
ARNT2	-0.0197226
IL16	-0.0149149
HOMER2	-0.001653
HDGFL3	-0.0173527
NMB	-0.0187327
ALPK3	-0.0108081
PDE8A	0.0419134
MRPS11	0.00392114
FANCI	-0.0128192
TICRR	-0.00974813
IDH2	-0.0259489
ZNF774	0.015195
BLM	-4.99918e-05
PRC1	-0.0307017
FAM174B	-0.0187821
IGF1R	0.0012953
TTC23	0.0181011
LRRC28	0.0013767
PCSK6	0.0106705
SNRNP25	-0.0207649
ARHGDIG	-0.0190762
NME4	-0.0297501
[truncated: 811 more rows]

## Sheet: RC_comp1_microbe
taxa	taxa_coeff
Eubacterium	-0.392801
Cupriavidus	0.0061586
Bifidobacterium	0.292449
Oscillibacter	-0.126845
Parabacteroides	-0.2144
Erysipelotrichaceae_UCG-003	-0.156842
Lachnospiraceae_NK4A136_group	-0.207573
Christensenellaceae_R-7_group	-0.456877
Butyricicoccus	-0.141818
Colidextribacter	-0.162399
Clostridia_UCG-014	-0.612518

## Sheet: RC_comp2_gene
gene	gene_coeff
PLEKHN1	0.0076424
PUSL1	-0.010298
AURKAIP1	-0.0191161
MRPL20	-0.0329139
TMEM52	-0.0176624
PRXL2B	-0.028613
MMEL1	-0.020418
KCNAB2	0.0181163
ICMT	-0.0138266
ACOT7	-0.0037759
THAP3	-0.0106001
TNFRSF9	0.00145832
PARK7	-0.0297262
ERRFI1	0.00799437
GPR157	-0.0297874
SPSB1	-0.0156207
TMEM201	-0.0095458
PIK3CD	0.0260433
PGD	-0.0168556
FBXO6	0.0138405
MTHFR	0.00451788
PDPN	0.0331509
KAZN	0.000189172
EFHD2	-0.00341129
SLC25A34	-0.0100269
UQCRHL	-0.0165646
CROCC	0.0455153
SDHB	-0.0333754
ALDH4A1	-0.00953612
AKR7A3	-0.0134731
AKR7A2	-0.0516653
OTUD3	0.0150698
ECE1	0.00668852
ALPL	0.000573703
RAP1GAP	-0.00336232
KDM1A	-0.0123596
HTR1D	-0.0132827
TCEA3	-0.00751398
RPL11	-0.0158666
HMGCL	-0.0512917
FUCA1	0.00316555
IFNLR1	0.00438324
CLIC4	0.000519473
RUNX3	0.0215684
RSRP1	0.00133905
MAN1C1	0.0226483
ZNF593	-0.00277595
KDF1	-0.00958625
FGR	0.0206053
THEMIS2	0.000826406
PTAFR	0.0204177
ATP5IF1	-0.0401836
RCC1	-0.0187499
TRNAU1AP	-0.0204237
LAPTM5	0.0115115
SDC3	0.0185994
LCK	0.021575
SYNC	-0.00991998
C1orf216	0.0105206
AGO3	0.0307409
SH3D21	0.011439
MRPS15	-0.0192067
CSF3R	1.26251e-05
INPP5B	0.00112553
RRAGC	0.011807
NDUFS5	-0.0327889
PPIE	-0.0470144
ZNF684	-0.00632849
PPIH	-0.0093065
ATP6V0B	-0.00812976
B4GALT2	-0.00627009
RPS8	-0.00845337
BTBD19	0.00901201
EIF2B3	-0.0070769
HPDL	-0.00704679
PRDX1	-0.0282279
AKR1A1	-0.0420276
PIK3R3	0.0100737
UQCRH	-0.0175415
MKNK1	0.026678
FOXD2	-0.00176079
ELAVL4	0.0198772
LOC124904176	-0.0037867
BTF3L4	0.0147935
GPX7	0.00324682
PODN	0.00359797
TCEANC2	-0.0342456
MRPL37	-0.0234588
PARS2	-0.0039813
TMEM61	-0.0359211
PCSK9	-0.00761535
PLPP3	0.00364729
PRKAA2	0.00183316
FGGY	-0.0197807
CACHD1	0.00877826
PDE4B	0.0293869
SGIP1	0.009193
IL12RB2	0.0164439
LRRC40	0.00420208
NEGR1	0.0119897
ST6GALNAC3	0.00627766
PTGFR	0.0338861
IFI44L	0.0063198
IFI44	0.00800032
ADGRL4	0.0289274
TTLL7	0.000693591
DNASE2B	-0.0104092
BCL10	0.0030476
GBP1	0.0185512
GBP4	0.023031
GBP5	0.0239288
LRRC8C	0.0461753
GLMN	0.0238362
RPL5	-0.00808588
DIPK1A	0.0125005
ARHGAP29	0.00181713
F3	0.0021679
SLC44A3	-0.0422201
CNN3	-0.0236136
TLCD4	0.00979862
DPYD	0.0279958
SLC35A3	0.00972112
VCAM1	0.0258857
SLC30A7	0.0161397
EEIG2	0.0094197
HENMT1	-0.0213161
ELAPOR1	-0.0170457
GSTM4	-0.0238016
CSF1	0.0113231
KCNA2	0.0100298
KCNA3	0.0105738
CD53	0.00834463
CHI3L2	0.00621512
OVGP1	-0.000345023
KCND3	0.00879653
OLFML3	0.00149219
ATP1A1	-0.0284571
CD58	0.027081
CD2	0.0220497
CD101	0.011348
MAN1A2	0.00742122
NBPF8	0.020596
PDZK1	0.00686615
LIX1L	0.0271796
NBPF10	-0.00214297
ACP6	-0.0170297
NOTCH2NLC	0.00465002
H4C15	0.0118722
BOLA1	-0.0397218
PLEKHO1	0.0104991
ADAMTSL4	0.000183663
MCL1	0.00440597
CTSK	0.00306852
MINDY1	-0.00279955
PRUNE1	-0.024151
TUFT1	0.00705695
MRPL9	-0.0145889
RORC	-0.0126605
S100A14	-0.0138323
NPR1	0.000743953
DENND4B	0.00627525
CREB3L4	-0.0116049
RAB13	-0.0201568
RPS27	-0.00933416
ATP8B2	0.00590391
SHE	0.0159347
ADAR	0.00129923
DPM3	-0.0394453
HCN3	-0.00295407
FDPS	-0.00979957
LAMTOR2	-0.029593
RAB25	-0.0340042
NAXE	-0.0247478
MRPL24	-0.0313944
SH2D2A	0.0415758
FCRL2	0.0212034
KIRREL1	0.0103462
MNDA	0.0134263
PYHIN1	0.0102167
IFI16	0.0254788
DUSP23	-0.024953
KCNJ10	0.0166029
PEA15	0.0110884
CD84	0.00734524
SLAMF7	0.00723357
LY9	0.00199855
CD244	0.0219758
ITLN2	-0.0214455
ARHGAP30	0.0213221
KLHDC9	-0.00570382
UFC1	-0.02624
FCER1G	0.00906667
FCGR2A	0.00891217
SH2D1B	0.00334603
UHMK1	0.00156985
RXRG	0.00403816
MGST3	-0.0332775
ATP1B1	0.0193688
SLC19A2	0.00736567
SELE	0.0105352
METTL18	-0.0101136
GORAB	0.00179749
PRRX1	0.0304327
FASLG	0.0198781
TNFSF18	0.0106175
RC3H1	0.0160706
RALGPS2	0.0167633
NCF2	0.00842373
RGL1	0.0171376
COLGALT2	0.00831269
NIBAN1	0.00040838
TRMT1L	0.000495768
RGS18	0.00440793
RO60	0.00353512
B3GALT2	0.00716793
NEK7	0.00166939
PTPRC	0.0218375
CAMSAP2	0.0274702
KIF21B	0.00812463
GPR37L1	0.0296059
PTPN7	0.0153887
ADORA1	0.00983138
CHI3L1	0.0139835
PPP1R15B	0.00156382
MDM4	0.0301055
ELK4	0.0188224
SLC45A3	-0.0134066
SLC41A1	0.000359395
RAB7B	0.0144006
AVPR1B	-0.0141621
RASSF5	0.0202726
EIF2D	-0.0200547
DYRK3	0.0138963
CD55	0.0175359
CR1	0.0195754
G0S2	0.00983692
LPGAT1	0.00488195
FLVCR1	0.0116489
TGFB2	0.00224986
LYPLAL1	0.00728878
MTARC2	-0.00968877
TAF1A	0.0176548
BROX	0.0197146
DEGS1	0.0294163
DNAH14	0.0221994
LEFTY1	-0.00284588
MRPL55	-0.00670323
GUK1	-0.00770961
OBSCN	0.00443199
H2AC25	-0.0129296
RNF187	-0.0154892
CCSAP	0.0121207
ARV1	-0.00334085
GNPAT	-0.0372963
EXOC8	0.00588117
KCNK1	0.000410049
GNG4	-0.0336127
LYST	0.00821687
GPR137B	0.0365894
MTR	0.00688256
KMO	0.00796243
SDCCAG8	-0.0249103
SMYD3	-0.0329243
NLRP3	0.00655912
OR2W3	0.00378484
EIPR1	-0.0330314
RPS7	-0.0147902
CMPK2	0.0082363
ASAP2	0.00646291
IAH1	-0.00823137
GRHL1	0.0127931
HPCAL1	-0.0176334
LPIN1	0.0356527
TRIB2	0.00479707
CYRIA	0.0217607
GEN1	0.0317989
OSR1	0.0192881
TTC32	0.00858708
SDC1	-0.00530401
HS1BP3	-0.0097357
FAM228B	0.00123058
ITSN2	0.0117391
PTRHD1	-0.00321685
ADCY3	0.0335242
CENPA	-0.00489959
AGBL5	-0.0173435
EMILIN1	0.020878
KHK	-0.0149186
KRTCAP3	-0.0256602
MRPL33	-0.0355969
RBKS	-0.0174369
FOSL2	0.0109405
PLB1	0.00761964
PPP1CB	0.00487175
CLIP4	0.00639294
LBH	0.0187907
NLRC4	0.00318705
RASGRP3	0.0195398
CRIM1	0.0136971
EIF2AK2	0.00801281
CYP1B1	0.0143421
MAP4K3	0.0032109
SLC8A1	0.0207603
COX7A2L	-0.0135469
CAMKMT	-0.00246088
RHOQ	0.0351652
FBXO11	0.0202704
FOXN2	0.00105331
CLHC1	0.0293894
RPS27A	-0.00275976
CCDC88A	0.0265628
REL	0.0311165
PUS10	0.0147882
XPO1	0.020838
PELI1	0.00243956
DNAAF10	-0.00886832
CNRIP1	0.00472603
PLEK	0.0310903
ARHGAP25	0.0138929
AAK1	0.00918866
MXD1	0.0152641
DYSF	0.019341
SPR	-0.00839481
PRADC1	-0.00257565
BOLA3	-0.0245611
SLC4A5	0.0284135
RTKN	-0.0232739
MRPL53	-0.0174181
PCGF1	-0.0337373
DQX1	-0.00161221
LOXL3	0.00206837
GCFC2	0.00442699
REG3G	0.0331873
REG1B	0.00153584
REG3A	-0.0260821
SUCLG1	-0.047115
TRABD2A	-0.00915635
TMSB10	-0.0195642
RNF181	-0.0214313
GNLY	0.00877571
ST3GAL5	3.8029e-05
CD8A	0.0342449
RPIA	-0.0161613
MRPS5	-0.038958
ZNF892	0.00640059
FAHD2A	-0.0140048
GPAT2	0.0102919
DUSP2	0.00334446
ARID5A	0.0286672
COX5B	-0.0332268
ACTR1B	-0.0126947
ZAP70	0.0246013
INPP4A	0.0151087
PDCL3	-0.019988
RPL31	-0.00657404
RNF149	0.0070826
IL1R1	0.0231934
IL18R1	0.0394075
TMEM182	0.0236666
MRPS9	-0.0350916
GCC2	0.0275809
LIMS1	0.00985804
MTLN	-0.0569993
BCL2L11	0.0165058
RGPD8	0.0207752
IL1B	0.00754091
MARCO	0.00957414
DBI	-0.0411141
TMEM177	-0.0323601
GLI2	0.0116368
MAP3K2	0.00680095
MZT2B	-0.0525282
CCDC115	-0.0247238
IMP4	-0.00939341
TMEM163	0.0174028
KYNU	0.0173405
ZEB2	0.019439
LYPD6	-0.00907336
RBM43	0.00605899
NMI	0.0268028
TNFAIP6	0.0234682
CACNB4	0.0147801
FMNL2	0.00843578
CYTIP	0.0192293
ACVR1	0.0145572
ITGB6	0.00901068
RBMS1	0.045014
PHOSPHO2	0.020312
TLK1	0.00134068
PDK1	0.0244602
RAPGEF4	0.00608278
GPR155	0.0188676
WIPF1	0.0168538
ATP5MC3	-0.0192148
HOXD11	0.00826603
HOXD10	0.00054011
TTN	0.0131251
SESTD1	0.0261913
ITGA4	0.0238162
DUSP19	0.00704882
FSIP2	0.00721752
ITGAV	0.0448233
FAM171B	0.030668
CALCRL	0.00420896
TFPI	0.00366479
GULP1	0.00916525
STAT1	0.0233166
STAT4	0.0114657
NABP1	0.0223259
STK17B	0.0283255
HECW2	0.0147267
ANKRD44	0.0323882
PLCL1	0.0296117
NDUFB3	-0.0261112
FZD7	0.0277374
BMPR2	0.0136749
ABI2	0.00925359
RAPH1	0.000713617
ICOS	0.0277041
NRP2	0.0145795
EEF1B2	-0.00402996
IDH1	-0.0303082
KANSL1L	0.00121107
IKZF2	0.0164831
BARD1	0.0161534
PECR	-0.0381976
RPL37A	-0.0280834
BCS1L	-0.0155332
RNF25	-0.0293152
CNPPD1	-0.0114526
ANKZF1	-0.00454693
GLB1L	0.0217932
TUBA4A	-0.0350646
DNAJB2	-0.0120401
DOCK10	0.0189258
IRS1	0.017127
COL4A3	0.00931334
AGFG1	0.00577955
CCL20	9.91188e-05
FBXO36	-0.00737721
SP140L	0.0103222
SP100	0.00149259
CAB39	0.00320416
C2orf72	-0.0172311
ARMC9	-0.0214283
NMUR1	0.012733
UGT1A4	0.00758859
ARL4C	0.0250611
PER2	0.00167301
AGXT	-0.00300099
SNED1	0.040277
THAP4	-0.0202248
D2HGDH	-0.0169354
GAL3ST2	-0.0115292
PDCD1	0.00659335
CHL1	0.0402247
SETMAR	-0.0104128
ITPR1	0.0330189
ARL8B	0.0101533
EDEM1	0.0170145
LMCD1	0.0104782
IL17RE	-0.032285
HRH1	0.00406656
TIMP4	-0.0109944
MKRN2OS	-0.00181373
RPL32	-0.0130978
HDAC11	-0.0086805
CHCHD4	-0.00323465
SLC6A6	0.0087778
GRIP2	0.0399957
SH3BP5	0.0164321
BTD	-0.00617395
GALNT15	-0.00341247
KCNH8	0.000155946
RAB5A	0.00137153
ZNF385D	0.0158816
RPL15	-0.016206
NEK10	0.0064813
EOMES	0.021738
RBMS3	0.0108119
TGFBR2	0.0204487
CCR4	0.0270583
ITGA9	0.0116115
CTDSPL	-0.000702216
EXOG	0.0126682
CSRNP1	0.00860239
CX3CR1	0.0327238
RPSA	-0.0218255
RPL14	-0.0115452
SEC22C	0.00655522
NKTR	0.0049069
ZNF662	1.62446e-05
ANO10	-0.0169443
ZNF852	-0.00880982
ZNF502	-0.015402
TMEM158	0.0236406
CXCR6	0.00803243
XCR1	0.0119193
CCR1	0.0218931
CCR5	0.0295605
CCDC12	-0.011747
CCDC51	-0.0355183
COL7A1	0.0208801
UQCRC1	-0.043022
NCKIPSD	-0.0253968
P4HTM	-0.0418887
IMPDH2	-0.00139941
TCTA	-0.00126245
AMT	-0.0354457
AMIGO3	0.0132784
GNAI2	0.00149518
C3orf18	0.000908339
TEX264	-0.0228208
RRP9	-0.0107051
ABHD14B	-0.0477399
RPL29	-0.0228988
TWF2	-0.00515708
GLYCTK	-0.00674134
TKT	-0.0122619
WNT5A	0.0255914
ARHGEF3	0.0137294
SLMAP	0.00577018
FAM3D	-0.020477
ATXN7	0.0157846
PRICKLE2	0.000493814
ADAMTS9	0.00877271
SLC25A26	-0.00415826
KBTBD8	0.00368938
EOGT	0.0414945
FRMD4B	9.27244e-05
RYBP	0.0215784
CHMP2B	0.0034777
CGGBP1	0.0135881
ZNF654	0.0267134
ARL13B	0.00382212
DHFR2	-0.00868392
ARL6	0.0155942
GPR15	0.0167414
FILIP1L	0.0177459
TBC1D23	0.0139858
TMEM45A	0.0117333
ABI3BP	0.0112473
RPL24	-0.015891
NFKBIZ	0.00623278
CBLB	0.015328
CD47	0.00237601
RETNLB	-0.000430548
TRAT1	0.0172716
CD200R1	0.0303581
GTPBP8	0.020857
TIGIT	0.017633
LSAMP	0.000738282
ADPRH	0.0434664
CFAP91	0.00946701
LRRC58	0.00733092
HGD	-0.0247043
ILDR1	-0.000482364
CD86	0.0028361
CSTA	0.0117309
MIX23	-0.0104346
FAM162A	-0.0356939
PARP9	0.00123609
DTX3L	0.0178544
PARP15	0.00639587
PARP14	0.00979396
HEG1	0.00339984
OSBPL11	0.00199923
SLC41A3	-0.00847922
PODXL2	-0.0462585
PLXND1	0.0114194
CDV3	0.0134562
PCCB	-0.0170042
NCK1	0.00989845
MRAS	0.00172441
FAIM	-0.00242539
RASA2	0.017967
XRN1	0.0181473
TRPC1	0.0141227
CHST2	0.0129215
SLC9A9	0.0267167
PLOD2	0.0032951
TM4SF18	0.00474883
TM4SF1	0.00268293
TSC22D2	0.00390677
SERP1	0.0241072
GPR171	0.0298741
P2RY13	0.00850285
SUCNR1	0.0132215
RAP2B	0.0114306
C3orf33	0.00993156
TIPARP	0.0108414
CCNL1	0.0153267
MLF1	0.023975
KPNA4	0.0130494
PPM1L	0.000525115
B3GALNT1	0.0279814
SPTSSB	0.00319371
SI	-0.000553917
SERPINI1	0.00204782
LRRC31	-0.00944371
SKIL	0.0221407
EIF5A2	0.00389324
FNDC3B	0.0280655
PIK3CA	0.0142701
KCNMB3	0.0105328
GNB4	0.0233605
ACTL6A	-0.00039705
DCUN1D1	0.000938183
MCCC1	-0.0188374
LAMP3	0.00988375
B3GNT5	0.0128224
EPHB3	-0.00313869
BCL6	0.0314528
IL1RAP	0.00499249
ATP13A4	-0.00665747
LRRC15	0.0160421
ATP13A3	0.0030368
XXYLT1	-0.0290469
ACAP2	0.0194244
PPP1R2	0.00703096
PAK2	0.0149347
NCBP2AS2	-0.0280248
RPL35A	-0.0153369
ATP5ME	-0.028648
UVSSA	0.0218369
NSD2	-0.00795697
NELFA	-0.00816586
NSG1	0.0074755
EVC	0.0108795
MRFAP1L2	-0.0108457
ABLIM2	-0.00853679
HTRA3	0.00580829
CPZ	0.0246365
HS3ST1	0.00534186
CPEB2	0.00665435
CD38	0.0112078
LAP3	0.00554054
LCORL	0.00667879
ADGRA3	-0.000202332
PI4K2B	0.011315
RBPJ	0.041086
PCDH7	0.00708432
ARAP2	0.0458069
C4orf19	0.00194137
KLF3	0.0307454
TLR1	0.0384872
TLR6	0.0204073
TMEM156	0.0123536
KLHL5	0.0195487
RPL9	-0.00662244
LIAS	-0.0309363
RHOH	0.016234
GABRA2	0.00350866
ATP10D	0.0359343
TXK	0.0416918
CWH43	-0.0146571
LNX1	0.0134547
PDGFRA	0.0103389
CEP135	0.0463363
HOPX	0.0201974
SPINK2	-0.00625155
REST	0.00553036
NOA1	-0.0375628
ADGRL3	0.0145657
UBA6	0.00991045
SULT1E1	-0.00251125
MOB1B	0.00962048
RASSF6	0.00610442
EREG	0.0250582
BTC	0.0205568
CXCL9	0.0162202
CXCL10	0.0406027
CXCL11	0.0247459
STBD1	-0.0117721
CCNG2	0.025383
CNOT6L	0.00871687
BMP2K	0.0204489
PAQR3	0.0262
ANTXR2	0.0130954
PRDM8	0.00525554
RASGEF1B	0.0054184
TMEM150C	0.00451827
PKD2	0.00763235
PDLIM5	0.00131398
ADH5	-0.0399684
DAPP1	0.0088001
DNAJB14	0.00328033
UBE2D3	0.0143791
SLC9B2	0.0179897
HADH	-0.0399478
LEF1	0.00814684
RPL34	-0.00732326
MCUB	0.00493638
PLA2G12A	-0.00462023
GAR1	0.0224273
FAM241A	0.0292164
AP1AR	0.00627579
UGT8	-0.00378162
PRSS12	0.0114415
PDE5A	0.0101442
FGF2	0.0221773
FAT4	0.00559897
JADE1	0.00557628
PCDH18	0.0170097
NOCT	0.00142624
MGST2	-0.00934637
CLGN	0.012058
TBC1D9	0.0207218
IL15	0.0184386
OTUD4	0.00507636
EDNRA	0.000150218
DCLK2	5.4518e-05
RPS3A	-0.00465833
FBXW7	0.03984
TMEM154	0.0237985
TLR2	0.0220825
NPY2R	0.00257086
MAP9	0.00535109
GUCY1B1	0.00463402
TDO2	0.0151527
CTSO	0.00868847
TMEM144	0.00769442
NPY1R	0.000723528
NPY5R	0.00138018
MARCHF1	0.00718992
TLL1	0.0168686
DDX60	0.0153907
DDX60L	0.00529952
HMGB2	-0.00198664
CEP44	0.0162604
SPCS3	0.014162
ENPP6	0.0015467
CENPU	-0.0197418
CFAP96	0.0017905
TLR3	0.00463659
FAM149A	-0.0339167
SDHA	-0.00858045
ZDHHC11	0.00268435
LPCAT1	0.00592688
MRPL36	-0.0233252
ADAMTS16	0.00741151
CMBL	-0.00561204
FBXL7	0.00452238
BASP1	0.0325256
ADAMTS12	0.0187705
WDR70	-0.00368988
OSMR	0.0292538
RICTOR	0.0247086
FYB1	0.0178111
DAB2	0.0279634
PRKAA1	0.00206996
RPL37	-0.0170813
CARD6	0.00291649
EMB	0.0376545
PARP8	0.01034
ITGA1	0.00914483
ESM1	0.0155642
GZMK	0.0258151
GZMA	0.00136497
IL6ST	0.0406305
MIER3	0.00443874
PDE4D	0.0174686
KIF2A	0.0448485
IPO11	0.00541788
SREK1IP1	0.000648153
SHLD3	0.0183366
SGTB	0.0359411
NLN	0.000951091
ERBIN	0.0134613
MAST4	0.0366847
CD180	0.0101137
NAIP	0.01124
ZNF366	0.00619141
BTF3	-0.0284608
ANKRA2	-0.0167155
NSA2	-0.00211905
FAM169A	-0.0210514
GCNT4	0.0084945
POLK	0.00386166
F2R	0.00791818
ARSB	0.0226355
BHMT2	0.0178356
HOMER1	0.0320537
ZFYVE16	0.0157268
TMEM167A	0.00338715
VCAN	0.00694851
COX7C	-0.0292131
LYSMD3	0.00103254
ADGRV1	-0.0107385
ARRDC3	0.023358
MCTP1	0.0297595
ELL2	0.00477664
LNPEP	0.0219963
RGMB	-0.00773678
CHD1	0.00903146
ST8SIA4	0.022704
SLCO4C1	0.00134667
PAM	9.2635e-06
EFNA5	-0.0149487
TSLP	0.0142341
CAMK4	0.00166624
STARD4	0.00505835
DCP2	0.0221212
MCC	0.0272981
FEM1C	0.0157806
TMED7	0.00250324
ATG12	0.00481705
LOC124900192	-0.038859
TNFAIP8	0.0216397
SNCAIP	0.00886099
ALDH7A1	-0.0171219
FBN2	0.0228115
CHSY3	0.00305352
HINT1	-0.0117056
IRF1	0.00768647
SHROOM1	0.00143108
UQCRQ	-0.0271661
LEAP2	0.012123
VDAC1	-0.0154414
CDKN2AIPNL	-0.00282465
TIFAB	0.0136708
TGFBI	0.0119264
SMIM32	-0.00106102
KIF20A	-0.00394613
CDC25C	-0.0227219
LRRTM2	0.0103448
STING1	0.0126457
EIF4EBP3	-0.000848491
TMCO6	-0.0158162
NDUFA2	-0.0394206
HARS2	-0.0333416
PCDHB4	0.0141227
PCDHB7	0.00780073
PCDHGB5	0.00762642
ARHGAP26	0.0206615
NR3C1	0.0231152
LARS1	-0.0118222
RBM27	0.00280879
SPINK5	-0.00450751
CSF1R	0.000893167
PDGFRB	0.0290724
CDX1	-0.0378424
ARSI	0.00746354
RPS14	-0.0130885
SGCD	0.000244041
HAVCR2	0.000110979
ADAM19	0.0245466
C5orf52	-0.00695704
THG1L	-0.0197989
LSM11	-0.0210405
UBLCP1	0.0312757
FAM200C	-0.0134333
ATP10B	0.00650469
NUDCD2	-0.0107591
DOCK2	0.00436006
LCP2	0.0299706
STK10	0.0115134
UBTD2	0.00400731
ERGIC1	-0.0154036
CREBRF	0.0140853
BNIP1	-0.0199473
CPEB4	0.0156977
HRH2	0.0142168
ARL10	0.0190524
HIGD2A	-0.00965594
TSPAN17	-0.0061415
MXD3	-0.0121202
F12	-0.00541239
DOK3	0.0120223
GFPT2	0.0144991
RACK1	-0.0284934
FOXC1	0.0169718
SERPINB9	0.00298071
PXDC1	0.00582183
ECI2	-0.0273988
F13A1	0.000956259
TMEM14C	-0.00163591
NEDD9	0.035382
TMEM170B	0.0140704
HIVEP1	0.00166995
PHACTR1	0.0165074
CD83	0.0123442
E2F3	0.016455
MRS2	-0.013328
KIAA0319	0.0237537
C6orf62	0.0306761
GMNN	-0.0297972
RIPOR2	0.00337258
CARMIL1	-0.0142493
TRIM38	0.00496718
HFE	-0.00280421
H2BC4	0.0149249
BTN2A2	0.00459877
ZSCAN16	-0.0134932
ZKSCAN4	-0.00774705
GABBR1	0.00773068
MRPS18B	-0.0466056
PPP1R18	0.00417469
VARS2	-0.015894
POU5F1	0.0107907
ATP6V1G2	0.000684015
LTB	0.00653607
NCR3	0.00636983
AIF1	0.00558903
GPANK1	-0.00905508
LSM2	-0.0388533
C2	0.005294
STK19	-0.000360147
TAP2	0.0149989
COL11A2	0.00895459
HSD17B8	-0.022711
RPS18	-0.00996963
PFDN6	-0.0151954
TAPBP	0.00135895
PHF1	0.00497799
CUTA	-0.0167566
SNRPC	-0.0199091
RPL10A	-0.0175529
FKBP5	-0.00401274
ETV7	0.0173337
CPNE5	0.023159
FGD2	0.000426103
RNF8	-0.0446045
MDGA1	0.00585477
UNC5CL	0.00810116
TSPO2	0.00375918
OARD1	-0.0489546
TREML2	0.00852651
TREM1	0.00176133
PRICKLE4	-0.00253255
TRERF1	0.00451869
C6orf226	-0.00405147
PEX6	-0.021292
KLHDC3	-0.025684
MRPL2	-0.0244747
SRF	0.000611142
DNPH1	-0.004156
CRIP3	-0.00231839
MRPS18A	-0.032209
VEGFA	0.0116752
MRPL14	-0.00671843
SLC35B2	-0.00956581
ENPP4	0.00869107
CYP39A1	-0.0150284
PLA2G7	0.0104776
TRAM2	0.0172872
TMEM14A	-0.0112369
ELOVL5	0.0103683
LRRC1	0.00272672
BEND6	0.0290801
SDHAF4	-0.0186342
CGAS	0.0222184
EEF1A1	-0.027473
COX7A2	-0.0274089
TMEM30A	0.0251941
SENP6	0.0116034
MYO6	0.0166564
PHIP	0.0354226
LCA5	0.00702197
TENT5A	0.0158707
TPBG	0.00845334
TBX18	0.00456481
ZNF292	0.0154272
AKIRIN2	0.00390812
CNR1	0.0110063
PNRC1	0.0418655
RRAGD	0.00829596
ANKRD6	0.0156633
MANEA	0.0123214
ASCC3	0.0175653
POPDC3	0.000916272
PRDM1	0.00673071
MTRES1	-0.0077849
OSTM1	0.00540344
AFG1L	-0.00266652
FOXO3	0.00819048
CD164	0.00182788
MICAL1	0.0206201
CDK19	0.0101281
AMD1	0.00955103
MFSD4B	-0.0053424
FYN	0.00305447
FRK	0.00226274
DSE	0.0118827
CALHM6	0.0147754
ROS1	-0.0153726
NUS1	0.0139284
CEP85L	0.0166147
MAN1A1	0.00917021
RNF217	0.0106533
NCOA7	0.026079
CCN2	0.00492164
RPS12	-0.00427027
MYB	-0.00538296
IL20RA	-0.00407453
TNFAIP3	0.045166
HECA	0.0214855
HIVEP2	0.0180728
PHACTR2	0.0218938
PLAGL1	0.0102501
STX11	0.01903
EPM2A	0.00665569
SASH1	0.00947145
UST	0.00717747
LATS1	0.0136971
PLEKHG1	0.0336203
MTHFD1L	0.00430432
RMND1	-0.00991468
ESR1	0.0103885
TIAM2	0.00460283
GTF2H5	-0.00270927
TAGAP	0.0207335
ACAT2	-0.00986942
AGPAT4	0.0160432
QKI	0.0338432
THBS2	0.00129298
FAM20C	0.0145475
PSMG3	-0.016619
MRM2	-0.0441453
TTYH3	0.0028201
AMZ1	0.00443048
FSCN1	0.00273254
ZDHHC4	-0.0291201
C1GALT1	0.0333594
AHR	0.00502544
SNX13	0.0357881
HDAC9	0.0205451
ITGB8	0.00130975
GPNMB	0.00911199
IGF2BP3	0.00390637
STK31	0.0078664
OSBPL3	0.00748423
SNX10	0.0263986
HOXA2	-0.0107765
HOXA6	-0.00310957
HOXA7	-0.00332885
CREB5	0.00744667
WIPF3	0.019585
GGCT	-0.00381907
NT5C3A	0.015573
DPY19L1	0.0359981
INHBA	0.0211635
C7orf25	-0.0308925
MRPL32	-0.0235476
STK17A	0.0423334
AEBP1	0.011848
PPIA	-0.034997
PURB	0.00653693
MYO1G	0.0159639
PKD1L1	0.010426
IKZF1	0.0126926
DDC	-0.0232556
ZNF138	0.00151848
AUTS2	0.00801817
VPS37D	-0.00504874
DNAJC30	-0.00719964
LAT2	0.0142312
POMZP3	-0.0015117
CCDC146	0.000750957
FGL2	0.0103794
GSAP	0.0144024
PTPN12	0.0150307
PHTF2	0.0239809
CD36	0.0250016
SEMA3C	0.00869111
SEMA3E	0.00157698
SEMA3A	0.00745961
ABCB4	0.00555293
STEAP4	0.035629
CDK14	0.0200023
SAMD9	0.00848544
SAMD9L	0.0168226
BET1	2.82933e-05
PPP1R9A	-0.0040845
SEM1	-0.000152346
ZNF655	0.00915972
AZGP1	-0.012603
ZKSCAN1	-0.0193038
ZSCAN21	-0.0027443
ZNF3	-0.0280819
LAMTOR4	-0.0257471
PVRIG	0.00230215
POP7	-0.0122663
TRIM56	0.0107615
SERPINE1	0.00789349
AP1S1	-0.0313959
FIS1	-0.0221445
IFT22	-0.00913562
SH2B2	0.00799692
ALKBH4	-0.0104723
LRRC17	0.00573985
NAMPT	0.0248947
PIK3CG	0.00540474
DNAJB9	0.0306356
BMT2	0.0236095
GPR85	0.0389371
MDFIC	0.0118773
TFEC	0.031599
FAM3C	0.00759904
AASS	0.00321666
WASL	0.00575012
ZNF800	0.0145364
SMO	0.0148669
PLXNA4	0.00501251
WDR91	0.00758057
CREB3L2	0.00582973
TRIM24	0.0118085
SVOPL	0.0211695
MKRN1	-0.0147842
DENND2A	-0.00577803
ADCK2	-0.0287669
NDUFB2	-0.0251833
MRPS33	-0.0219835
MGAM2	0.00564501
PRSS2	-0.0429778
TMEM139	-0.00277359
ZNF425	-0.00790505
KRBA1	0.000369449
ZNF467	0.0082525
ATP6V0E2	-0.0081061
REPIN1	-0.00374811
GIMAP8	0.00279613
GIMAP7	0.00610519
GIMAP4	0.0121437
GIMAP2	0.00924587
CDK5	-0.048558
TMUB1	-0.00354499
ABCF2	-0.00525077
SMARCD3	0.019265
RHEB	0.000113583
SHH	0.0126597
MNX1	-0.0356429
PTPRN2	-0.00655643
TDRP	0.0155407
ANGPT2	0.0109663
DEFA6	-0.0258414
DEFA5	-0.0232165
ERI1	0.00453771
FAM167A	0.00655588
FDFT1	-0.00769199
FAM86B1	-0.0150795
DLC1	0.0369211
MSR1	0.0174235
ZDHHC2	0.00468008
LZTS1	0.0533896
GFRA2	0.0109238
DOK2	0.00640033
REEP4	-0.0516258
EGR3	0.0151283
TNFRSF10B	0.0238231
LOXL2	0.00460013
SLC25A37	0.00457712
EPHX2	-0.0189691
SCARA3	0.00374896
EIF4EBP1	-0.0162185
PLEKHA2	0.00955648
ANK1	0.00128293
VDAC3	-0.0300978
HOOK3	0.0153568
RB1CC1	0.00417866
MRPL15	-0.0388656
XKR4	0.0166961
LYN	0.00781959
RPS20	-0.011199
BPNT2	0.0242417
SDCBP	0.015791
CA8	-0.0105131
CYP7B1	0.0466451
PDE7A	0.0174259
CPA6	-0.0168624
XKR9	0.00292098
MSC	0.016973
RPL7	-0.00289687
RDH10	0.0110866
UBE2W	0.00602009
LY96	0.0106661
GDAP1	0.0123522
IL7	0.0119573
IMPA1	0.0191141
CA13	0.00831627
OSGIN2	0.000937323
DECR1	-0.00315491
PIP4P2	0.0088443
RUNX1T1	0.00929042
GEM	0.00464075
RAD54B	-0.0126496
CCNE2	0.00498549
TP53INP1	0.0132772
PLEKHF2	0.0182198
UQCRB	-0.0367393
PTDSS1	-0.0062287
TSPYL5	0.0214785
RPL30	-0.0106455
ERICH5	-0.0077343
STK3	0.0190979
OSR2	0.0137849
COX6C	-0.0160817
RNF19A	0.0267667
FZD6	0.0193299
CTHRC1	0.00390382
TRPS1	0.0295964
SLC30A8	0.0208401
MED30	-0.0015973
MAL2	0.010808
ENPP2	0.0202833
DEPTOR	-0.00597645
HAS2	0.00713727
FBXO32	0.0115092
ANXA13	-0.0245104
TMEM65	0.00488264
NDUFB9	-0.0451125
CYRIB	0.00877707
ASAP1	0.03476
EFR3A	0.0139151
CCN4	0.0177728
ST3GAL1	0.0187129
PSCA	-0.0176987
THEM6	-0.0192818
GLI4	-0.0129061
TOP1MT	-0.0123678
EEF1D	-0.0344569
GFUS	-0.0148517
ZNF707	-0.00193848
CYC1	-0.0497582
HGH1	-0.0084037
FBXL6	-0.0390002
TMEM276	-0.0482167
MFSD3	-0.00771854
ARHGAP39	-0.001305
RPL8	-0.0378525
ZNF250	-0.0212943
DOCK8	0.012435
LOC105375947	-0.000984214
DMRT2	-0.0137972
GLIS3	0.00105602
CDC37L1	0.0243402
JAK2	0.0370863
PLGRKT	-0.00973767
CD274	0.0198169
PDCD1LG2	0.00630656
RANBP6	0.00252428
IL33	0.0138652
DMAC1	-0.0165577
LURAP1L	0.00104466
MPDZ	0.00776344
CCDC171	0.00278271
BNC2	0.0107242
RPS6	-0.00974239
HACD4	0.0245085
LRRC19	0.00113243
ACO1	-0.0201239
RIGI	0.0294626
SMIM27	-0.0209204
DNAJA1	0.000710639
SPINK4	-0.00421938
FAM219A	0.0106733
RPP25L	-0.0191226
GALT	-0.00708396
UNC13B	-0.00284795
GBA2	-0.0154212
HINT2	-0.0392359
TMEM8B	-0.0351157
GNE	-0.00752418
GRHPR	-0.0350848
SLC25A51	-0.0104165
ZNG1F	0.00891429
LOC107987020	0.0304739
ZNG1E	0.00013997
ABHD17B	0.0125672
C9orf85	0.0155687
ANXA1	0.0103663
NMRK1	-0.0170539
RFK	0.00352977
VPS13A	0.0129016
GNAQ	0.00315141
TLE4	0.00335761
GKAP1	0.0288318
DAPK1	0.0145974
SPIN1	0.0105664
S1PR3	0.000658862
SEMA4D	0.0165375
OMD	0.00923775
ECM2	0.00567886
FBP1	-0.0112974
SLC35D2	-0.00357377
PRXL2C	0.0231753
TRIM14	0.0011305
NANS	-0.0390136
ANKS6	-0.0151368
TGFBR1	0.0193476
NR4A3	0.0278183
ABCA1	0.00246191
PALM2AKAP2	0.0125702
C9orf152	-0.026191
TXN	-0.0323882
SVEP1	0.00047845
PTGR1	-0.0031895
UGCG	0.00191839
HSDL2	-0.0167488
CDC26	-0.000444627
WDR31	-0.0140579
BSPRY	-0.0478244
KIF12	-0.00645509
COL27A1	0.00307449
WHRN	0.0290704
TLR4	0.0245335
TRAF1	0.00425388
GGTA1	0.00833389
NDUFA8	-0.0460319
PSMB7	-0.022022
RPL35	-0.0173847
ANGPTL2	0.00338824
RPL12	-0.0107117
SH2D3C	0.0159284
ENG	0.0145782
SWI5	-0.0462155
TRUB2	-0.0114053
COQ4	-0.00185897
DYNC2I2	-0.00977437
ZDHHC12	-0.00567757
ENDOG	-0.0125071
DOLPP1	-0.0125312
LOC124900275	0.00150582
NTMT1	-0.017853
PTGES	0.00870891
FIBCD1	-0.0220562
RAPGEF1	0.00941479
SURF6	-0.00594931
RPL7A	-0.02714
SURF1	-0.013312
SURF2	-0.0171852
MRPS2	-0.0290638
CARD9	0.000479514
EDF1	-0.0317666
LRRC26	-0.00944516
TMEM203	-0.0118268
MRPL41	-0.0455717
AKR1C2	-0.0437167
AKR1C3	-0.0373022
ANKRD16	-0.0268603
PFKFB3	0.0027568
SFMBT2	0.00939462
ATP5F1C	-0.0269094
GATA3	0.0225295
FRMD4A	0.0217899
ITGA8	0.00615719
MINDY3	0.00618354
ARL5B	0.0139539
PIP4K2A	0.0482728
OTUD1	0.00586219
ENKUR	0.0109797
GPR158	0.00835484
APBB1IP	0.00756771
PDSS1	-0.0326099
ANKRD26	0.0137616
BAMBI	0.0148866
MAP3K8	0.0197724
CCDC7	0.0040105
NRP1	0.0303292
CREM	0.0136629
CSGALNACT2	0.0455665
ZFAND4	0.00245746
NPY4R2	0.0298019
WDFY4	0.00775045
TMEM273	0.0173628
SGMS1	0.00259871
ZWINT	-0.00374593
IPMK	0.00772725
UBE2D1	0.0151915
BICC1	0.0386848
TMEM26	0.0238373
EGR2	0.0141552
JMJD1C	0.0284492
HERC4	0.00186171
MYPN	0.0128043
SRGN	0.00581304
TYSND1	-0.0193655
ADAMTS14	0.0142933
PCBD1	-0.0151391
SPOCK2	0.00122664
NUDT13	-0.000110228
PPP3CB	0.0126499
PLAU	0.0371967
SAMD8	0.0106841
LOC124902461	-0.000196783
RPS24	-0.0103327
PRXL2A	-0.00255292
CH25H	0.0160346
LIPA	0.0027691
IFIT3	0.000850086
IFIT5	0.0106125
HECTD2	0.02474
BTAF1	0.0138537
ZNF518A	0.0146921
TLL2	-0.0264943
PIK3AP1	0.0205227
FRAT2	-0.0133613
MMS19	-0.0328506
MORN4	-0.0165595
PYROXD2	-0.00334733
SLF2	0.00644117
SEMA4G	-0.00366605
DPCD	-0.00419876
NFKB2	0.0182631
FBXL15	-0.0280107
BORCS7	0.00821599
CALHM2	0.0106901
NEURL1	-0.0148727
GSTO2	-0.0316112
ADD3	-0.00954527
NRAP	-0.00453525
CCDC186	0.00134165
AFAP1L2	0.0125976
GFRA1	0.00183543
HSPA12A	0.00841286
RAB11FIP2	0.00318883
DMBT1	0.00173345
FAM24B	0.0127496
CHST15	0.00417479
ADAM12	0.00904292
MGMT	-0.0260938
LOC124902561	-0.000906549
PWWP2B	-0.00267038
ADAM8	0.0213047
ZNF511	-0.00900325
CALY	0.0208963
FUOM	-0.00499839
ECHS1	-0.0166931
PGGHG	0.0153844
HRAS	-0.0154026
TALDO1	-0.0217547
RPLP2	-0.0276094
CRACR2B	-0.0143491
LOC124902605	-0.0179855
LSP1	0.00992955
KCNQ1	-0.02683
PGAP2	-0.0190702
HBB	-0.0304322
TRIM5	0.0148904
TRIM6	0.00261479
TRIM22	0.0209672
DCHS1	0.015009
PPFIBP2	-0.00545635
RPL27A	-0.0229897
NRIP3	0.0215523
WEE1	0.0189252
SWAP70	0.0151301
ADM	0.011782
AMPD3	0.000699804
TEAD1	0.0072305
RPS13	-0.00877541
NCR3LG1	0.000279399
SAA2	0.00303402
DNAJC24	0.000757053
HIPK3	0.00729873
LMO2	0.00157081
CAT	-0.0111612
PAMR1	0.00775597
TRIM44	0.00987895
LDLRAD3	0.00686532
ALKBH3	-0.00301025
CKAP5	-0.0153195
LRP4	0.00823681
DDB2	-0.00975024
PTPMT1	-0.00632301
NDUFS3	-0.0530118
SLC43A3	0.0101324
UBE2L6	0.00756061
SERPING1	0.00969477
CLP1	-0.0234722
LPXN	0.013363
FAM111A	0.0389739
MPEG1	0.0185785
MRPL16	-0.0321582
MS4A6A	0.00524314
MS4A7	0.0108461
PTGDR2	-0.0280413
PRPF19	-0.00409571
SLC15A3	0.0150614
TKFC	-0.0396657
TMEM216	-0.0191578
TMEM258	-0.021049
RAB3IL1	0.000816608
SCGB2A1	-0.0162292
ASRGL1	-0.0103187
EEF1G	-0.0289792
UQCC3	-0.038655
POLR2G	-0.00752622
TMEM223	-0.0207867
SPINDOC	0.0163104
COX8A	-0.0309328
MACROD1	-0.0240496
TRPT1	-0.0259792
DNAJC4	-0.0195115
BAD	-0.045062
BATF2	0.00811851
ARL2	-0.034523
SAC3D1	-0.0267229
TM7SF2	-0.00393512
FAU	-0.0371003
SLC25A45	0.0441354
FAM89B	-0.0184981
SIPA1	0.0156008
BANF1	-0.0237589
PACS1	0.00670461
RAB1B	-0.00111456
B4GAT1	-0.00351874
MRPL11	-0.00704743
ZDHHC24	-0.000763193
CCDC87	-0.00574698
LRFN4	-0.00535538
TBC1D10C	0.0112758
TMEM134	-0.00297694
GSTP1	-0.0223974
NDUFV1	-0.0208924
ACY3	-0.00459042
ALDH3B1	-0.00306731
NDUFS8	-0.0179546
TESMIN	-0.0189329
MRPL21	-0.0298822
DHCR7	-0.00710876
NADSYN1	-0.00488241
IL18BP	0.0109923
FOLR2	0.00688497
STARD10	-0.0312668
P2RY2	0.000645042
RELT	0.00915602
MRPL48	-0.024213
COA4	-0.0131262
PAAF1	-0.0139695
LIPT2	-0.0265738
RPS3	-0.026595
GDPD5	0.0231242
SERPINH1	0.0160007
MYO7A	0.0130057
AAMDC	-0.0141272
KCTD21	-0.0119671
TENM4	0.0221435
RAB30	0.0192672
PICALM	0.0172984
CTSC	0.0131249
MRE11	0.00275132
SESN3	0.00634962
CCDC82	0.0396483
BIRC3	0.0115178
MMP12	0.00705756
PDGFD	0.00861474
CASP4	0.00116753
GUCY1A2	0.0217436
ACAT1	-0.013812
ATM	0.00940687
ZC3H12C	0.0219699
RDX	0.00536863
ARHGAP20	0.0137093
TIMM8B	-0.0287283
BCO2	0.00499063
ZBTB16	-0.0182056
NNMT	0.00869596
CADM1	0.017947
IL10RA	0.019291
MPZL3	0.00806134
CD3E	0.0223051
CD3G	0.00417656
RPS25	-0.00650296
SLC37A4	-0.0349255
HMBS	-0.0244462
CBL	0.0219759
UBASH3B	0.00901587
VWA5A	-0.00113434
SIAE	-0.0171432
SPA17	-0.0156695
HYLS1	-0.0326874
RPUSD4	-0.00758164
FOXRED1	-0.0391148
KIRREL3	-0.0106407
ETS1	0.0334892
KCNJ5	0.0234927
BARX2	0.0255187
THYN1	-0.0209412
FKBP4	-0.00150224
NRIP2	0.00488024
TEAD4	0.00989006
TSPAN9	0.0307657
GALNT8	-0.00311687
CD9	-0.0160241
VAMP1	0.00130981
MRPL51	-0.0407687
NCAPD2	-0.00810611
GAPDH	-0.028123
IFFO1	0.0126707
ING4	-0.0233451
GPR162	0.0152293
CDCA3	-0.00516552
SPSB2	-0.00722263
C12orf57	-0.0307077
PHB2	-0.0476279
EMG1	-0.00775383
C1S	0.0158712
C1R	0.0166882
CLSTN3	0.00774817
SLC2A3	0.0390731
CLEC4A	0.0213266
RIMKLB	0.00086847
CLEC2D	0.00632101
CD69	0.0231179
KLRF1	0.01985
CLEC2B	0.030089
CLEC7A	0.00755657
LOC124902875	0.00930561
LOC124902876	-0.000861552
GUCY2C	-0.0144218
H2AJ	-0.016732
ARHGDIB	0.00953886
PTPRO	-0.0131414
PDE3A	-0.0225833
GOLT1B	0.0163765
BCAT1	0.0277648
ETFRF1	0.0218725
KRAS	0.0058597
RASSF8	0.0072986
TSPAN11	0.00134619
DENND5B	0.0163994
BICD1	0.00338791
ABCD2	0.00295346
SLC2A13	0.0262821
LRRK2	0.0220885
GXYLT1	0.0072777
PRICKLE1	0.0299535
ANO6	0.00718008
TMEM106C	-0.00106165
PFKM	-0.0112378
CACNB3	-0.011018
RND1	0.00282114
WNT10B	0.00283559
TROAP	-0.00861953
FMNL3	0.0164567
NCKAP5L	0.00596866
COX14	-0.024505
BIN2	0.00591531
SLC4A8	0.0251443
ATG101	-0.011419
EIF4B	-0.0241087
CSAD	0.0195121
PFDN5	-0.010026
AAAS	-0.0319683
MAP3K12	0.0227737
TARBP2	-0.0236698
ATP5MC2	-0.0425217
HOXC6	0.00418255
ZNF385A	0.0217266
NCKAP1L	0.012786
PDE1B	0.019534
RDH5	-0.0125294
SARNP	-0.0210518
MMP19	0.0122738
PYM1	-0.0186982
SUOX	-0.0123325
RPS26	-0.0227057
RPL41	-0.0195761
MYL6B	-0.0104514
MYL6	-0.0135425
SLC39A5	-0.00138765
CNPY2	-0.0297562
STAT2	0.00961768
PTGES3	0.0226367
NACA	-0.0150174
SHMT2	-0.0042327
ARHGAP9	0.0357791
AGAP2	0.0155258
TSFM	-0.0284263
SLC16A7	0.0256486
MON2	0.0252522
DPY19L2	0.00850587
TBK1	0.00919622
LEMD3	0.0074045
TMBIM4	0.00733727
HELB	0.0069949
IFNG	0.0209034
RAP1B	0.0120655
LYZ	0.0147498
PTPRR	0.0101406
RAB21	0.0131084
GLIPR1	0.0225961
OSBPL8	0.000516683
ZDHHC17	0.0272147
NAV3	0.0411388
PAWR	0.0159249
ACSS3	0.0131079
CEP290	0.00941236
PLEKHG7	0.00318824
PLXNC1	0.0193876
FGD6	0.00811891
ELK3	0.0103137
IKBIP	0.0134536
APAF1	0.0270324
BLTP3B	0.00141956
GAS2L3	0.00312136
GNPTAB	0.0223749
DRAM1	0.0558411
NUP37	-0.00488762
IGF1	0.0312242
TXNRD1	-0.00847623
EID3	0.0178375
WASHC4	0.0282112
CMKLR1	0.0055663
SELPLG	0.0065784
USP30	-0.0123389
UNG	-0.0349069
MMAB	-0.0026528
HVCN1	0.00870772
SH2B3	0.00995542
ACAD10	-0.0116854
RPL6	-0.0119264
OAS3	0.00904449
OAS2	0.000586397
RITA1	-0.0266911
SDSL	-0.0233303
TBX3	0.018395
PEBP1	-0.0337605
RPLP0	-0.0226683
COX6A1	-0.024988
COQ5	-0.0451986
POP5	-0.00633088
ACADS	-0.0174703
KDM2B	0.0123585
HCAR2	0.000538878
OGFOD2	-0.00802765
MTRFR	-0.0215694
RILPL2	0.000177756
AACS	-0.0112957
RIMBP2	-0.011421
STX2	0.00694722
ADGRD1	0.00195882
MMP17	0.00196611
LOC105370092	-0.000521776
PXMP2	-0.00609101
MICU2	0.0105526
SACS	0.0387584
SPATA13	0.0199487
MTMR6	0.00672519
RPL21	-0.00666244
PDX1	-0.0116315
URAD	-0.0166799
FLT3	0.00414235
PAN3	0.0117471
MEDAG	0.00110088
HSPH1	0.00599866
B3GLCT	0.0255156
N4BP2L1	0.00832988
DCLK1	0.00671521
SPART	0.010444
TRPC4	0.00350619
UFM1	0.0170293
FOXO1	0.0131994
VWA8	-0.0181754
TNFSF11	0.0325164
EPSTI1	0.00968944
LACC1	0.0025499
KCTD4	0.00389403
LCP1	0.0197721
ESD	-0.00226641
HTR2A	0.0244151
ITM2B	0.00986895
RB1	0.0369067
LPAR6	0.01264
RCBTB2	0.0222636
CYSLTR2	0.0217355
WDFY2	0.00583641
ALG11	0.0155169
PCDH17	0.00220981
PCDH20	0.0187366
KCTD12	0.0058275
RBM26	0.0104686
DNAJC3	0.00484325
UGGT2	0.0072827
MBNL2	0.0265366
GPR183	0.0105403
LIG4	0.000925489
ABHD13	0.00464
TNFSF13B	0.0165904
CARS2	-0.0199885
PCID2	-0.00957983
TMCO3	-0.0100459
TMEM255B	0.00878574
GAS6	-0.00341146
RASA3	0.0139216
TTC5	-0.029895
CCNB1IP1	-0.00105362
APEX1	-0.00660743
ANG	-0.00477404
METTL17	-0.0143213
NDRG2	-0.034073
MRPL52	-0.019493
HAUS4	-0.0149282
DHRS4L2	-0.0329541
PCK2	-0.00766435
DCAF11	-0.00995224
EMC9	-0.00111814
IRF9	0.00575826
REC8	0.0150111
NEDD8	-0.0173458
GMPR2	-0.0243309
GZMB	0.0272817
NOVA1	0.0455281
COCH	0.0391703
ARHGAP5	0.00193039
EGLN3	0.0058077
EAPP	-0.00386998
BAZ1A	0.0123029
PSMA6	-0.000741999
NFKBIA	0.00604331
GEMIN2	-0.00804911
TRAPPC6B	0.00528691
KLHL28	0.00336937
FANCM	0.0120138
RPL10L	-0.0184255
RPS29	-0.023736
RPL36AL	-0.0054222
GNG2	0.00346562
PTGDR	-0.0125078
PTGER2	0.0236983
ERO1A	0.0149045
SAMD4A	0.0200988
SOCS4	0.0038822
PELI2	0.00420392
DACT1	0.0128884
GPR135	0.000630448
RTN1	0.00114201
SLC38A6	0.014101
PRKCH	0.0113809
RHOJ	0.0086647
CHURC1	0.00556299
PALS1	0.00336208
PLEKHH1	0.0310593
EXD2	-0.0338663
DCAF4	-0.00850477
PAPLN	0.021272
HEATR4	-0.0053519
MIDEAS	0.00241964
LIN52	0.0224237
ABCD4	-0.00585799
EIF2B2	-0.00790081
ZC2HC1C	-0.0389143
ERG28	-0.00361479
VASH1	0.00253343
GSTZ1	-0.0326923
SLIRP	-0.0398399
GTF2A1	0.00135532
FLRT2	0.0024795
GPR65	0.0308151
KCNK13	0.0208216
CATSPERB	0.00377715
NDUFB1	-0.0348976
LGMN	0.00140028
CHGA	-0.0404942
MOAP1	-0.000286624
SERPINA3	0.00238855
BDKRB2	0.00633243
GSKIP	0.000781443
AK7	-0.00897713
EVL	0.0175177
DEGS2	-0.00946413
WARS1	0.022802
CINP	-0.0175472
TNFAIP2	0.0456258
COA8	-0.0350922
ATP5MJ	-0.0464367
ASPG	-0.0186244
SIVA1	-0.0345979
CLBA1	-0.0136029
JAG2	-0.00110439
ATP10A	0.00305496
GOLGA8N	0.00773296
GREM1	0.0157369
NOP10	-0.0169037
LPCAT4	-0.0433532
GOLGA8B	0.0144246
RASGRP1	0.0461159
THBS1	0.00381398
GPR176	0.0127847
PLCB2	0.0282732
INAFM2	0.0119782
IVD	-0.00426363
RPUSD2	-0.00306156
MAPKBP1	0.00267023
JMJD7	-0.0105905
HAUS2	0.0159508
CKMT1A	-0.0233143
ELL3	-0.000294434
CTDSPL2	0.00656838
EIF3J	0.022703
PATL2	0.022641
DUOX2	0.00893847
DUOXA1	0.00694716
C15orf48	-0.0153047
BLOC1S6	0.00186315
SEMA6D	0.0136451
FBN1	0.00518097
ATP8B4	0.0350762
HDC	0.0202348
LYSMD2	0.0132605
TMOD2	0.00189083
BCL2L10	-0.00260321
MYO5A	0.0213919
ATOSA	0.00596647
WDR72	0.0102796
CCPG1	0.0130876
PYGO1	0.013742
PRTG	0.00778669
TEX9	0.0076509
MNS1	-0.00910017
ZNF280D	0.000464678
MINDY2	0.0139852
CCNB2	-0.000934337
BNIP2	0.0443025
RORA	0.0387866
RAB8B	0.0227139
CIAO2A	-0.0125078
CSNK1G1	0.00119115
PLEKHO2	0.0311235
ANKDD1A	0.00732119
UBAP1L	0.00246648
IGDCC4	0.0266135
TIPIN	0.00363243
RPL4	-0.00968072
SMAD3	0.00883515
ANP32A	-0.00260342
SPESP1	0.00438586
RPLP1	-0.0274031
UACA	0.00185917
THAP10	0.00819038
CELF6	0.019987
SEMA7A	0.0161089
MPI	-0.0226863
COX5A	-0.0316498
SNUPN	-0.00594122
IMP3	-0.0217953
PSTPIP1	0.000330746
PEAK1	0.000362015
TMED3	-0.00637734
BCL2A1	0.000990496
CEMIP	0.0278902
IL16	0.00480684
MEX3B	0.00534705
TM6SF1	0.0266353
MRPL46	-0.0383477
MRPS11	-0.0308122
HAPLN3	0.0315681
IDH2	-0.0142376
ZNF774	-0.00154911
CRTC3	0.026057
FES	0.0193398
MAN2A2	0.0101035
HDDC3	-0.0277646
UNC45A	-0.037421
MEF2A	0.0330553
LINS1	0.00781606
ALDH1A3	0.00819902
CHSY1	0.0341184
SNRPA1	-0.0256677
HBA2	-0.0237186
HBA1	-0.0345532
DECR2	-0.00394882
PIGQ	-0.00683987
WFIKKN1	0.0116758
MCRIP2	-0.0366428
HAGHL	0.000563686
CIAO3	-0.0180059
LMF1	-0.00313233
SOX8	0.00251738
TPSG1	-0.00545448
BAIAP3	-0.0333496
NME3	-0.0173148
MRPS34	-0.054073
EME2	0.0188314
HAGH	-0.0482588
FAHD1	-0.0129234
MSRB1	-0.000131788
NDUFB10	-0.0417959
RPS2	-0.00598655
NOXO1	-0.0325725
GFER	-0.0226825
RAB26	-0.0278575
PGP	-0.0322605
ECI1	-0.0307075
TEDC2	-0.0288153
TBC1D24	-0.000257567
ELOB	-0.0145
HCFC1R1	-0.0205318
MMP25	0.00883096
LOC124900372	0.0179056
MEFV	0.00446654
CLUAP1	-0.0101937
NLRC3	0.0135238
TRAP1	-0.00744262
GLIS2	0.00914705
VASN	0.0228429
DNAJA3	-0.0111875
HMOX2	-0.00728787
[truncated: 761 more rows]

## Sheet: RC_comp2_microbe
taxa	taxa_coeff
Anaerostipes	-0.455508
Arcobacter	0.115386
Hydrobacter	0.294791
Acinetobacter	0.0806045
Comamonas	0.225904
Ralstonia	0.485098
Chryseobacterium	0.113794
Pseudomonas	0.33946
Citrobacter	0.493433
Blautia	-0.166702

## Sheet: RC_comp3_gene
gene	gene_coeff
PLEKHN1	-0.00472428
HES4	-0.00728985
RNF223	0.00535177
TNFRSF18	-0.00510699
TNFRSF4	-0.000134271
PUSL1	0.00385455
MXRA8	-0.0570447
ANKRD65	-0.0197874
FNDC10	0.00292492
MMP23B	-0.000370443
CDK11A	-0.0129429
TMEM52	0.0171649
PLCH2	-0.013841
ERRFI1	-0.0186738
SLC2A5	-0.00500687
GPR157	0.0238078
TMEM201	0.0170167
PGD	0.0130041
CENPS	0.0269182
ANGPTL7	-0.0373073
DHRS3	-0.0145032
PDPN	-0.0129271
KAZN	-0.00318844
DDI2	0.0250992
HSPB7	-0.0304321
EPHA2	-0.00194903
CPLANE2	0.0017718
NBPF1	-0.0186638
MFAP2	-0.00794196
PADI4	-0.00465303
IFFO2	-0.00321385
UBXN10	-0.00869982
USP48	0.000447767
KDM1A	0.00241244
TCEA3	0.00339323
SRSF10	0.0157295
MYOM3	-0.014171
IL22RA1	-0.0158218
IFNLR1	-0.0243492
RCAN3	0.0294947
NCMAP	-0.0272539
AUNIP	0.00704271
PDIK1L	0.00166869
FAM110D	-0.0318033
CEP85	-0.0314939
CRYBG2	-0.0123587
GPATCH3	-0.00537865
NR0B2	-0.0237127
TENT5B	-0.028535
AHDC1	-0.0352602
TMEM200B	-0.0391599
PTPRU	-0.0153768
SDC3	-0.0362152
COL16A1	-0.0242722
FAM167B	-0.012727
FAM229A	0.00886974
FNDC5	-0.00585673
HPCA	-0.000164926
ZMYM1	0.0037325
ZMYM4	0.0193757
C1orf216	-0.0155143
COL8A2	-0.0112273
MAP7D1	-0.00313466
SH3D21	-0.0153233
CSF3R	-0.0140618
GRIK3	-0.0292201
MANEAL	0.00321057
RHBDL2	-0.00207924
MACF1	-0.0323155
BMP8A	-0.0115775
HEYL	-0.00651645
SMAP2	0.000714713
ZNF684	0.00706316
KCNQ4	-0.0186456
FOXO6	-0.00420452
GUCA2B	-0.0121831
GUCA2A	-0.0161899
ZNF691	0.0169584
TIE1	-0.0197031
CDC20	0.00242059
CCDC24	0.00322377
KIF2C	0.00447745
PLK3	-0.00270789
TESK2	-0.0264921
MMACHC	0.0247748
TAL1	-0.0152169
FOXD2	0.0301686
TRABD2B	-0.00376065
SPATA6	0.00815383
BEND5	-0.00986239
GPX7	-0.0157986
PODN	-0.0431658
SLC1A7	-0.00228692
NDC1	0.00417541
TMEM59	-0.00383543
TTC22	-0.00474662
PCSK9	0.00440519
PLPP3	-0.0370666
JUN	-0.013175
FGGY	0.0342539
HOOK1	0.00244697
ATG4C	0.0111177
ALG6	0.00697449
SGIP1	-0.0134621
GADD45A	-0.0109634
DEPDC1	0.00702485
SRSF11	0.0173554
PTGER3	-0.00149111
NEGR1	-0.0114433
CRYZ	0.00747467
ZZZ3	0.00598499
NEXN	-0.0248161
PTGFR	-0.011866
ADGRL4	-0.0263594
ADGRL2	-0.0195394
TTLL7	-0.00726628
PRKACB	0.00491632
LPAR3	-0.00543542
DDAH1	0.0247832
CCN1	-0.0292381
ZNHIT6	0.00026497
COL24A1	-0.0204673
CLCA4	-0.00411656
GTF2B	-0.00108968
TGFBR3	-0.0331086
TMED5	0.00983792
CCDC18	0.00427534
GCLM	0.00551039
ABCA4	-0.0219475
ARHGAP29	-0.0318008
SLC44A3	0.0131741
RWDD3	0.00385896
PALMD	-0.00920282
AGL	0.00889246
SASS6	0.00889184
S1PR1	-0.0068696
PSRC1	0.0225572
GSTM2	-0.0107385
GSTM5	-0.0101512
EPS8L3	-0.00554198
INKA2	-0.0174293
RHOC	-0.00330589
LRIG2	0.00622472
RSBN1	0.0197374
PTPN22	0.0123691
OLFML3	-0.0334504
TSPAN2	-0.0120926
CASQ2	-0.0366948
MAB21L3	-0.00449116
CD58	-0.00420219
PDZK1	-0.051568
CD160	-0.000509162
ITGA10	0.000118365
LIX1L	-0.00907871
TXNIP	-0.0179076
FMO5	-0.011383
ACP6	0.0029599
PDE4DIP	0.0233625
BOLA1	0.000135908
SV2A	-0.000568627
PLEKHO1	-0.00764576
ANP32E	0.00875675
CIART	-0.00606125
TARS2	0.0124584
ADAMTSL4	-0.0190551
CTSK	-0.0241317
CERS2	-0.0162332
SEMA6C	-0.0304635
TMOD4	0.024942
CGN	-0.00389026
TUFT1	-0.0235128
S100A9	-0.00196689
S100A8	-0.00715533
S100A4	-0.00697236
NPR1	-0.0096029
ATP8B2	-0.0224289
KCNN3	-0.0243888
PBXIP1	-0.0202804
SHC1	-0.00130275
EFNA1	-0.0253381
THBS3	-0.0334586
GBA1	-0.00673411
SYT11	-0.0185067
KHDC4	0.00485232
RAB25	0.00859181
GLMP	-0.0116956
MEF2D	-0.00804321
IQGAP3	0.00275825
HAPLN2	-0.00368641
NES	-0.0108336
CRABP2	-0.0404765
ETV3	-0.0165303
KIRREL1	-0.0258896
CD1D	0.0135041
CD1E	0.00520967
CADM3	-0.0196788
ACKR1	-0.0303981
SLAMF8	0.000244789
PIGM	0.0122227
ATP1A2	-0.0230257
PEA15	-0.0244561
SLAMF1	0.00476531
F11R	-0.013991
OLFML2B	-0.0205762
DDR2	-0.02119
RGS4	-0.00669073
RGS5	-0.00795763
NUF2	0.012708
RXRG	-0.00177271
TMCO1	-0.00623506
TADA1	0.00713207
GPA33	-0.00667731
RCSD1	0.00806561
ADCY10	0.00325434
GPR161	-0.000618878
DPT	-0.0249141
SELP	-0.0295321
SELE	-0.00752831
METTL18	0.0262714
PRRX1	-0.0103075
FMO1	-0.0510235
FMO4	-0.000476486
VAMP4	0.0188563
ZBTB37	0.00566962
PAPPA2	-0.00726045
ANGPTL1	-0.0202148
KIAA1614	-0.0212729
RGS16	-0.0283996
LAMC1	-0.0288848
NMNAT2	-0.00917424
COLGALT2	-0.0484375
NIBAN1	-0.0329121
IVNS1ABP	-0.0288891
HMCN1	-0.0491024
PTGS2	-0.0126967
RGS2	-0.0170656
CFH	-0.00275374
ZBTB41	0.00424522
KIF14	0.00445673
INAVA	-0.0100611
PKP1	0.00640324
PHLDA3	-0.021513
CSRP1	-0.0535085
LMOD1	-0.0353963
ELF3	-0.0157293
UBE2T	0.00949019
PPP1R12B	-0.0250472
ADIPOR1	-0.00850113
BTG2	-0.0159573
PRELP	-0.0319797
ATP2B4	-0.0354926
SNRPE	0.00515283
SOX13	-0.00903295
NFASC	-0.00829476
ELK4	0.00105034
NUCKS1	0.0064459
DYRK3	-0.00618497
FCAMR	0.0247007
C1orf116	-0.00421014
CD34	-0.0405191
LAMB3	-0.00695551
C1orf74	-0.00191766
IRF6	-0.00198631
RCOR3	0.0137397
DTL	0.0102137
ATF3	-0.0158676
FLVCR1	-0.00267098
VASH2	-0.00829145
PTPN14	-0.0348943
TGFB2	-0.0363642
IARS2	0.0243436
C1orf115	-0.0102385
CAPN2	-0.00282554
FBXO28	0.0046051
DEGS1	-0.0177843
LBR	0.0183823
ENAH	-0.0169851
SRP9	0.0150497
TMEM63A	0.000396663
LEFTY1	0.00727436
STUM	-0.0293728
ITPKB	-0.0108978
PSEN2	-0.0421021
WNT9A	-0.0443182
GJC2	-0.0598511
ABCB10	0.0267229
C1orf198	-0.00778935
TSNAX	0.0285301
MAP3K21	0.0064036
TOMM20	0.0115114
NID1	-0.0186615
RYR2	-0.0156071
GREM2	-0.00334915
AKT3	-0.00709197
ZBTB18	0.016267
KIF26B	-0.0395331
NLRP3	-0.0145423
TRIM58	0.00931824
OR2W3	0.0158498
LYPD8	-0.0342507
LOC124905564	-0.0210454
PXDN	-0.0164032
MBOAT2	0.000819469
GRHL1	-0.0291723
KLF11	-0.0183389
CYS1	-0.00987594
RRM2	0.00873376
GEN1	0.000749015
OSR1	-0.0289578
TTC32	-0.00408932
RHOB	-0.021485
APOB	-0.000808361
KLHL29	-0.000879625
NCOA1	-0.0139042
DNAJC27	0.00794986
KIF3C	-0.00230878
GAREM2	0.00129043
ADGRF3	0.0274566
KCNK3	-0.0104393
CENPA	0.0212547
EMILIN1	-0.028147
FOSL2	-0.00200062
PLB1	-0.0484499
CLIP4	-0.002563
YPEL5	-0.00119883
LCLAT1	0.0184191
XDH	-0.00340098
LTBP1	-0.0109434
CRIM1	-0.00642559
CEBPZOS	0.0095581
SLC8A1	-0.0289675
EML4	0.00708104
HAAO	-0.0216489
ZFP36L2	-0.00192566
PLEKHH2	-0.00369628
ABCG5	-0.0108192
ABCG8	-0.00422038
SLC3A1	-0.0191592
TTC7A	-0.0180771
STON1	-0.0238548
NRXN1	-0.00491748
EFEMP1	-0.0130815
FANCL	0.00286866
BCL11A	0.0109864
MEIS1	-0.0114795
CNRIP1	-0.021315
ANTXR1	-0.0390631
SNRNP27	7.04423e-05
MXD1	-0.00987981
ASPRV1	-0.00838923
PCBP1	-0.00708467
ANKRD53	-0.0113202
DYSF	-0.0342695
ACTG2	-0.017252
SLC4A5	-0.00151471
C2orf81	-0.00188791
WBP1	-0.00523286
PCGF1	-0.00289854
TACR1	-0.0141933
EVA1A	-0.0108644
MRPL19	0.0113121
DNAH6	0.00659882
TRABD2A	0.00673791
TMSB10	0.0142429
TCF7L1	-0.0219976
TGOLN2	-0.000591511
RETSAT	-0.0124392
VAMP5	-0.00568386
REEP1	-0.0331871
KDM3A	-0.0244048
SMYD1	-0.0292189
THNSL2	0.00495775
EIF2AK3	-0.00700405
RPIA	0.0215322
MAL	-0.0199622
ANKRD36C	-0.00203311
TMEM127	-0.00816139
NCAPH	0.0140323
ARID5A	-0.00274626
CNNM4	-0.00754729
ANKRD23	0.00114143
SEMA4C	-0.0262685
CNGA3	-0.0121913
TSGA10	0.00190139
C2orf15	0.00858418
LONRF2	-0.0225005
RNF149	-0.00146985
IL1R2	0.00587132
SLC9A2	0.0140086
MRPS9	0.0159755
FHL2	-0.0112246
SULT1C4	-0.0142055
LIMS1	0.00680168
SH3RF3	-0.00297653
MTLN	0.0131781
ACOXL	-0.000551809
BCL2L11	-0.000620669
FBLN7	-0.00581293
ZC3H8	0.00261258
IL1A	-0.00243119
IL1B	-0.00115061
PSD4	-0.000458408
DPP10	0.0202297
STEAP3	0.00604688
DBI	0.0103765
PTPN4	0.0224202
INHBB	-0.00465392
GLI2	-0.0429833
BIN1	0.00847238
MYO7B	-0.00719055
LIMS2	-0.0264863
HS6ST1	-0.00218034
IMP4	0.00994089
ARHGEF4	-0.0155151
LCT	-0.0529987
SPOPL	0.00497559
KIF5C	-0.00399765
TNFAIP6	-0.0237593
NR4A2	-0.00620009
ACVR1C	0.0158837
BAZ2B	-0.00242045
ITGB6	-0.0070326
RBMS1	-0.00633369
FAP	-0.0474763
GALNT3	0.0222745
SCN7A	-0.034168
NOSTRIN	-0.00089678
SPC25	0.0156101
FASTKD1	0.00555925
CYBRD1	-0.00859702
RAPGEF4	-0.00467452
MAP3K20	-0.0363472
LNPK	0.018462
ITPRID2	-0.000496132
PDE1A	-0.0161192
DUSP19	0.00701511
FAM171B	-0.00992853
CALCRL	-0.0247416
COL3A1	-0.0329484
COL5A2	-0.0165475
PMS1	0.00785038
MYO1B	0.00935566
NABP1	-0.00384562
CAVIN2	-0.032194
DNAH7	-0.0158589
HECW2	-0.00948705
PGAP1	0.0145575
SATB2	0.00850943
C2orf69	0.00810644
TYW5	0.0047804
SGO2	0.0168354
STRADB	-0.00061423
ALS2	-0.0177638
FZD7	-0.0298845
FAM117B	0.0209653
ICA1L	-0.00196095
CARF	0.00234175
NRP2	-0.0502943
ADAM23	-0.0125474
CPO	-0.00582659
KLF7	-0.00397077
MAP2	-0.0132336
RPE	0.0143794
LANCL1	0.000838911
SPAG16	0.000793161
FN1	-0.023706
MREG	0.00313215
IGFBP5	-0.00888217
TNS1	-0.0284284
CXCR2	-0.00648542
SLC11A1	-0.0315688
GLB1L	-0.00502427
PTPRN	-0.0190285
DES	-0.0104236
SPEG	-0.0272105
TMEM198	-0.00307997
OBSL1	-0.0144545
KCNE4	-0.02663
FAM124B	-0.0283969
IRS1	-0.0117987
COL4A4	1.44223e-05
TM4SF20	-0.000795233
GPR55	0.0159322
C2orf72	0.00141531
ALPI	-0.00254961
EFHD1	-0.0301091
ATG16L1	-0.00265356
UGT1A5	-0.00976455
UGT1A4	-0.00268099
UGT1A3	-0.0381902
UGT1A1	-0.0102025
HJURP	0.00504999
ACKR3	-0.0198815
COL6A3	-0.0280996
RAB17	-0.000896294
RAMP1	-0.0171536
TWIST2	-0.0348543
KIF1A	-0.0121783
SNED1	-0.0219129
TRNT1	0.0234179
BHLHE40	-0.000275551
LMCD1	-0.0111546
SSUH2	-0.0207865
CRELD1	-0.0069924
FANCD2	0.00524091
HRH1	-0.0160992
SYN2	-0.0288571
CAND2	-0.0140185
IQSEC1	-0.00539545
FBLN2	-0.022726
FGD5	-0.0253322
SH3BP5	-0.0118756
PLCL2	-0.00391613
KCNH8	-0.00271839
SGO1	0.00994614
ZNF385D	-0.0275487
RARB	-0.0169738
NEK10	-0.0219037
TGFBR2	-0.0258319
CRTAP	-0.0137424
TRANK1	-0.0135721
ITGA9	-0.0174704
XYLB	0.00079686
CSRNP1	-0.00431889
ZNF619	0.00186056
ZBTB47	-0.0306699
GASK1A	-0.0411482
SNRK	-0.00375974
ANO10	0.02275
ZNF852	0.0220457
KIF15	0.00908987
LARS2	0.00145272
PTH1R	-0.00253601
SLC26A6	-0.011327
LAMB2	-0.0204322
KLHDC8B	-0.0123057
BSN	-0.0243714
SEMA3F	-0.0127501
GNAI2	-0.00201942
SEMA3B	-0.0198721
C3orf18	-0.0170808
MANF	0.0113849
ABHD14B	0.00830277
TLR9	0.00292347
PPM1M	-0.00131381
TKT	0.0110974
IL17RD	-0.0248342
SLMAP	-0.00950484
ACOX2	-0.00284375
FAM3D	-0.00614249
PRICKLE2	-0.032553
LRIG1	-0.00571711
KBTBD8	0.0169712
FRMD4B	-0.00707917
GPR27	-0.00410603
PDZRN3	-0.0163924
VGLL3	-0.0153064
CGGBP1	0.00654352
DCBLD2	-0.00882181
COL8A1	-0.0257051
FILIP1L	-0.0233604
ABI3BP	-0.00668379
TRMT10C	0.00480658
PCNP	0.00481011
CEP97	0.0164582
CIP2A	0.0101054
NECTIN3	0.0155335
PHLDB2	-0.0284439
ABHD10	0.0188105
C3orf52	-0.0100552
BTLA	0.00283663
CCDC80	-0.0219158
BOC	-0.0312582
NAA50	0.0080396
GAP43	-0.0114297
LSAMP	-0.0178848
POPDC2	-0.0323103
NR1I2	-0.00266031
LRRC58	0.00313393
FSTL1	-0.0377941
POLQ	0.00864136
MIX23	0.00830618
SLC49A4	-0.0149401
ADCY5	-0.000133181
MYLK	-0.0402389
MUC13	-0.0112228
HEG1	-0.0333162
RAB7A	-0.0047458
PLXND1	-0.00632926
ACAD11	-0.00754736
SLCO2A1	-0.00314619
AMOTL2	-0.0172395
ANAPC13	0.0074564
MSL2	0.0303046
SLC35G2	-0.0319551
MRAS	-0.0116286
CEP70	0.0144377
FAIM	0.0220518
RBP2	-0.0164209
PXYLP1	0.00842595
TRPC1	-0.0033624
DIPK2A	0.0151502
PLSCR2	0.0137627
AGTR1	-0.022594
TM4SF18	-0.0060356
TM4SF4	-0.0198914
WWTR1	-0.021827
SIAH2	0.00781644
IGSF10	-0.00476146
AADAC	-0.00982177
SUCNR1	0.00284809
RAP2B	-0.0236545
ARHGEF26	-0.0109543
MME	-0.00188062
TIPARP	-0.000241322
CCNL1	-0.0153024
LXN	-0.00266358
C3orf80	-0.0551194
SMC4	0.00597875
ARL14	-0.00203956
BCHE	-0.0139213
MECOM	0.0163868
GPR160	0.00416593
PHC3	0.0150419
CLDN11	-0.00137322
SLC7A14	-0.0218039
TNIK	0.000581356
FNDC3B	-0.000848516
ECT2	0.00480584
NAALADL2	0.0249612
TBL1XR1	0.0115937
ZMAT3	0.00108671
KCNMB3	-0.0136428
DCUN1D1	0.0135545
MCCC1	0.00984028
MAP6D1	0.000500935
FAM131A	-0.0105059
CLCN2	-0.00834628
CHRD	-0.000897452
EHHADH	0.0030154
LIPH	-0.0028041
KNG1	-0.0118319
EIF4A2	-0.00925953
MASP1	-0.0429048
HES1	0.0184816
DYNLT2B	0.00743141
FBXO45	0.038635
MELTF	-0.00935119
BDH1	0.00523714
SLC49A3	-0.00596777
SPON2	-0.0128888
TACC3	0.0110745
FGFR3	-0.00867486
NSD2	0.00949209
STX18	-0.012989
STK32B	-0.00992316
EVC	-0.0333417
WFS1	-0.0219275
MRFAP1L2	0.00113296
HTRA3	-0.032965
CPZ	-0.0248455
C1QTNF7	-0.0239921
CC2D2A	-0.00416756
TAPT1	0.00693002
LDB2	-0.0271559
NCAPG	0.0123221
LCORL	0.00631906
SLIT2	-0.0498864
PPARGC1A	0.00140463
LGI2	-0.0160254
PCDH7	-0.00415536
NWD2	-0.0127264
C4orf19	-0.00351691
TBC1D1	-0.00184558
TMEM156	0.0065865
KLHL5	-0.00766546
SMIM14	0.00840385
UBE2K	0.01112
LIMCH1	-0.00198707
TMEM33	0.0110128
ATP8A1	0.0257704
GUF1	0.000435495
FRYL	0.0131681
CWH43	0.00375973
USP46	0.0043946
KDR	-0.00599256
HOPX	-0.0205577
REST	0.000801623
IGFBP7	-0.00397603
MOB1B	0.00134229
DCK	0.0310923
COX18	0.0221946
CXCL6	0.00130759
MTHFD2L	0.0111216
AREG	-0.0147161
NAAA	-0.0049871
SCARB2	-0.00492625
SHROOM3	0.00400097
MRPL1	0.00297223
ANTXR2	-0.036713
PRDM8	-0.0171613
RASGEF1B	-0.0177961
ENOPH1	0.0158685
SCD5	-0.0215234
THAP9	0.00456722
HPSE	-0.0033862
C4orf36	-0.00767671
SPARCL1	-0.0333837
SPP1	-0.0310337
PKD2	-0.0117061
LOC124900867	-0.0085758
HERC3	-0.0122155
FAM13A	-0.0116128
GPRIN3	0.0126032
MMRN1	-0.0107141
TSPAN5	-0.0152743
MTTP	-0.0196687
EMCN	-0.0340465
SLC9B2	-0.0137498
CENPE	0.00657637
AIMP1	0.00234807
HADH	0.00794281
ENPEP	-0.0160567
PITX2	0.00494466
ZGRF1	0.00272494
ANK2	-0.0218217
ARSJ	-0.000329492
UGT8	0.0361186
SYNPO2	-0.0189264
MAD2L1	0.00342427
CCNA2	0.0227619
FGF2	-0.00406897
FAT4	-0.0123496
PLK4	0.00467199
NOCT	-0.0158059
NAA15	0.00247235
RAB33B	0.01887
SCOC	0.00829833
RNF150	-0.0172541
ZNF827	0.00941322
SLC10A7	0.0065376
EDNRA	-0.00211053
ARHGAP10	-0.0268516
DCLK2	-0.0223594
MAB21L2	-0.0311295
FHDC1	-0.0107159
TRIM2	0.0419238
SFRP2	-0.00759225
LRAT	-0.0282985
GUCY1A1	-0.0356688
GUCY1B1	-0.0415355
PDGFC	-0.0107368
GASK1B	-0.00187467
TMEM144	-0.0308662
C4orf46	0.00262572
RAPGEF2	-0.00857665
MARCHF1	0.00827218
SMIM31	-0.00320666
MSMO1	0.00763961
CPE	-0.00546253
TLL1	-0.0201675
PALLD	-0.0193057
CLCN3	0.00197795
HMGB2	0.00420063
HAND2	-0.0373071
GPM6A	-0.0187286
NEIL3	0.026973
TENM3	-0.0401411
WWC2	-0.00252663
LRP2BP	-0.016855
ANKRD37	-0.00954609
CFAP96	-0.00318829
PDLIM3	-0.0277743
SORBS2	-0.00709539
KLKB1	0.00937734
TRIP13	0.00638288
SLC12A7	-0.0177082
SLC6A19	-0.00562479
ADAMTS16	-0.0319289
UBE2QL1	-0.0261214
ADCY2	-0.0486808
SEMA5A	0.000112466
FBXL7	-0.0465425
ZNF622	-0.0145286
RETREG1	-0.00443336
CDH6	-0.0265946
NPR3	-0.0349774
ADAMTS12	-0.0132448
SLC45A2	-0.00312538
C1QTNF3	-0.00544765
RAI14	-0.00982686
BRIX1	-0.0109798
LMBRD2	0.0022441
NADK2	0.0198549
SLC1A3	0.0381159
OSMR	-0.0124918
DAB2	-0.00204119
PTGER4	-0.00189191
C7	-0.0127864
PLCXD3	-0.0018421
OXCT1	0.00421247
RIMOC1	0.0102851
HMGCS1	0.00328122
TMEM267	0.00848667
FGF10	-0.00757255
MRPS30	0.0069837
ITGA1	-0.0134047
PELO	-0.00430399
ESM1	-0.0137304
GZMA	-0.0119093
PLPP1	-0.00773072
PDE4D	-0.0173123
ERCC8	0.0127697
SMIM15	0.0144992
KIF2A	-0.0103995
RNF180	-0.00761589
SREK1IP1	0.0139375
ADAMTS6	-0.0137177
CENPK	0.0108794
NLN	-0.0147868
MAST4	-0.0153244
CENPH	0.016481
CCDC125	0.0442232
AK6	0.00388756
OCLN	-0.0127284
GTF2H2C	0.0071754
MAP1B	-0.00595249
PTCD2	0.00618927
TMEM171	-0.00904075
FAM169A	0.0105301
GCNT4	-0.00524588
HMGCR	0.0190856
ANKDD1B	0.00634173
SV2C	-0.00762907
SCAMP1	0.00142584
LHFPL2	-0.00799893
BHMT2	-0.0268079
MTX3	0.0209754
THBS4	-0.00498975
ATG10	0.00090326
VCAN	-0.00637076
CETN3	0.0170447
POLR3G	0.012773
LYSMD3	0.00876929
ADGRV1	0.00311341
ARRDC3	-0.0107971
MCTP1	-0.018698
SPATA9	0.0118299
GLRX	-0.00844601
PPIP5K2	0.00411884
EFNA5	0.0181008
FBXL17	0.0114424
TMEM232	0.00291214
SLC25A46	0.00091422
EPB41L4A	0.00429779
MCC	-0.0199194
PGGT1B	0.0112551
TMED7	0.0129341
CDO1	-0.00311598
LOC124900192	0.0240438
DTWD2	0.0109473
ALDH7A1	0.00172019
LMNB1	0.0183815
MEGF10	-0.00458912
CHSY3	-0.00542113
LYRM7	0.0243977
P4HA2	-0.012243
PDLIM4	-0.0334248
SLC22A4	-0.00171475
C5orf24	0.020527
PITX1	0.00981353
TIFAB	0.00153893
SLC25A48	-0.012105
SPOCK1	-0.0327024
GFRA3	-0.0314216
EGR1	-0.00983201
ECSCR	-0.021104
HBEGF	-0.0108106
ANKHD1	0.0285173
HARS2	0.00393916
PCDHB4	-0.0276774
PCDHB7	-0.0292259
PCDHGB7	-0.0377625
PCDHGC3	-0.0159373
ARAP3	-0.0205499
PCDH12	-0.0278658
SH3RF2	0.0334305
RBM27	0.00308821
PPP2R2B	-0.0264662
DPYSL3	-0.042983
SPINK1	0.0162419
ABLIM3	-0.0141907
AFAP1L1	-0.046209
LOC124901104	-0.00657441
PPARGC1B	0.0130072
PDGFRB	-0.0492383
CDX1	0.0156166
SLC6A7	0.0216087
ARSI	-0.0137701
SYNPO	-0.0135957
ANXA6	-0.00790494
CCDC69	-0.0184022
SLC36A1	-0.0052114
SPARC	-0.0269865
G3BP1	0.039379
HAND1	-0.0366993
FAXDC2	-0.0235721
SGCD	-0.0253288
RNF145	0.0103195
FABP6	-0.00746671
C1QTNF2	-0.00467337
FAM200C	0.0149033
PTTG1	0.00748205
CCNG1	0.00759311
NUDCD2	0.00167461
HMMR	0.00206391
PANK3	0.0141488
SLIT3	-0.0246004
SPDL1	0.00497053
KCNMB1	-0.0325999
GABRP	0.0221121
SH3PXD2B	-0.00947103
DUSP1	-0.00895043
STC2	-0.0252738
SFXN1	-0.00511228
THOC3	0.0259878
ARL10	-0.00193731
CDHR2	-0.0093107
RAB24	-0.0192106
PRELID1	-0.00695965
MXD3	0.0311359
F12	0.00371051
DBN1	-0.0335618
PDLIM7	-0.0364123
PHYKPL	-0.0192364
ADAMTS2	-0.0347742
GFPT2	-0.0186217
FLT4	-0.0171012
TRIM52	0.00527109
FOXF2	-0.0115181
FOXC1	-0.0324101
NQO2	-0.0179302
PSMG4	-0.00576984
PXDC1	-0.0226064
NRN1	-0.0302534
BMP6	-0.00820834
GCNT2	0.00369393
NEDD9	-0.0227827
HIVEP1	-0.00260406
EDN1	-0.0228846
CAP2	-0.0383667
MBOAT1	0.00863856
MRS2	0.0402064
GMNN	0.0179334
SLC17A4	-0.0165586
TRIM38	-0.000944127
H2BC4	-0.0399862
H2AC6	-0.038382
H2BC5	-0.0108714
H2BC8	-0.00872156
H2AC8	-0.0207196
H4C8	-0.0227045
BTN2A1	-0.0109034
H2BC12	-0.0131859
ZNF391	0.000926288
H2AC13	-0.0125529
H3C10	-0.0208838
ZNF165	-0.00723346
ZKSCAN4	0.00959555
SCAND3	0.0311811
GABBR1	-0.00126796
PPP1R11	-0.00605563
VARS2	0.0356407
PSORS1C1	-0.00378593
MICB	0.0124942
LTA	0.0151945
LY6G5C	-0.00585591
HSPA1B	0.0146834
TNXB	-0.0280143
NOTCH4	-0.00863223
HSD17B8	0.0113108
KIFC1	0.00843485
PHF1	-0.0311263
ILRUN	-0.0117642
PPARD	-0.0290605
TEAD3	-0.00985291
FKBP5	0.0137013
BNIP5	-0.0340249
SRSF3	0.00550484
CDKN1A	-0.00783506
CPNE5	-0.0209473
PIM1	-0.0262288
TMEM217	-0.0224632
TBC1D22B	-0.0125881
MDGA1	-0.054053
TSPO2	-0.0188469
TREM1	-0.000524269
PRICKLE4	0.0268439
MRPL2	0.00714076
PTK7	-0.0164073
SRF	-0.020619
CRIP3	0.00190983
TJAP1	-0.00562445
POLR1C	0.00818023
VEGFA	-0.0167228
TMEM63B	-0.00244871
CAPN11	-0.00553658
SLC29A1	-0.0307649
NFKBIE	-0.0121007
AARS2	-0.00254642
CYP39A1	0.00234547
TDRD6	0.00545447
MEP1A	-0.0178659
ADGRF5	-0.0174816
ADGRF1	-0.00518444
ADGRF4	-0.00580107
PAQR8	0.0204015
TRAM2	-0.0113705
TMEM14A	3.68563e-05
LRRC1	-0.00561835
TINAG	-0.00455496
COL21A1	-0.0128438
DST	-0.0225942
BEND6	-0.0123391
BAG2	-0.0224137
RAB23	-0.0175093
ADGRB3	-0.0228471
CGAS	0.00222398
SLC17A5	-0.0150825
CD109	-0.0200365
COL12A1	-0.0418735
FILIP1	-0.0363326
TTK	0.0171275
TENT5A	-0.00415952
TBX18	-0.0119005
PM20D2	0.00351301
ANKRD6	-0.00386041
EPHA7	-0.0243272
MANEA	0.0022295
FHL5	-0.0184415
KLHL32	0.00139515
FAXC	-0.0132443
CCNC	0.0213057
BVES	-0.0290344
PRDM1	-0.00604787
QRSL1	0.00635125
CD24	0.0298198
SOBP	-0.025294
SCML4	0.031689
ZBTB24	0.0153694
METTL24	-0.0203745
CDK19	-0.00107656
SLC16A10	0.0020407
FAM229B	-0.0254935
LAMA4	-0.0210311
MARCKS	0.00635625
CALHM5	-0.0124126
SLC35F1	-0.0154066
PLN	-0.015902
FAM184A	-0.0195502
SERINC1	-0.00296331
NCOA7	-8.42399e-05
HINT3	0.0155851
RSPO3	-0.0103057
ARHGAP18	0.00600799
SAMD3	-0.0127045
TMEM200A	-1.94008e-05
SMLR1	-0.0100071
ENPP3	-0.0141112
CCN2	-0.028987
MOXD1	-0.0130167
SLC18B1	0.00386255
MYB	0.00651381
PDE7B	-0.00895207
IL22RA2	0.0100624
TNFAIP3	-0.00700883
HEBP2	-0.0074639
HIVEP2	-0.0193403
UTRN	0.00280641
EPM2A	-0.0249009
STXBP5	0.0213597
SAMD5	0.00330982
UST	-0.0346293
GINM1	-0.00780549
IYD	-0.000834088
AKAP12	-0.0326751
LOC124901232	0.0302025
SYNE1	-0.024321
MYCT1	-0.0163635
FBXO5	0.00652168
IPCEF1	0.00663647
CNKSR3	-0.0227073
TFB1M	0.00978042
SNX9	-0.013842
TULP4	0.0147548
EZR	-0.00117792
FNDC1	-0.038298
AGPAT4	-0.0152456
PDE10A	-0.016657
THBS2	-0.0471003
GPER1	-0.0164461
ZFAND2A	-0.010705
MICALL2	-0.00323084
MAFK	-0.0135024
TMEM184A	-0.00146628
CARD11	0.0125071
SDK1	-0.0392245
SLC29A4	-0.0195606
CCZ1	0.0151808
CYTH3	-0.0124456
ZNF853	-0.0496559
COL28A1	-0.0199944
UMAD1	0.000832427
THSD7A	-0.0380747
CRPPA	0.0251684
POLR1F	0.00596171
SP4	0.0269139
IL6	-0.0240523
CCDC126	0.000274068
CYCS	0.00568151
SPMIP4	0.00166267
CBX3	0.0223309
HOXA2	0.00149009
HOXA5	0.00887387
HOXA7	0.0346167
HOXA9	0.00325906
HOXA10	0.00947667
TAX1BP1	-0.0165265
CREB5	-0.0365915
FKBP14	-0.0154348
MTURN	-0.0036532
GGCT	0.0212993
AQP1	-0.0177183
LSM5	0.0176447
RP9	0.0169473
MATCAP2	0.0182745
ANLN	0.000784883
SFRP4	-0.0610333
INHBA	-0.0190739
GLI3	-0.0426257
MRPL32	0.00661278
AEBP1	-0.0293266
NPC1L1	-0.0254908
NACAD	-0.015112
RAMP3	-0.025099
TNS3	-0.012433
HUS1	-0.00556747
GRB10	-0.0398871
PHKG1	-0.0050206
ZNF736	0.00219131
ZNF680	0.0280676
ZNF92	0.0144684
TPST1	-0.0128108
SBDS	-0.00313864
AUTS2	-0.00926542
GALNT17	-0.027168
STX1A	-0.00863847
CLDN4	-0.00707773
ELN	-0.0303463
CASTOR2	-0.0223692
HIP1	-0.00457842
POMZP3	0.00070359
CACNA2D1	-0.00935431
SEMA3E	-0.000734065
TMEM243	3.7096e-05
CROT	0.012312
SLC25A40	0.00557358
ADAM22	0.0165059
STEAP4	-0.02641
STEAP2	0.0117635
CYP51A1	0.00231902
GNG11	-0.00429294
COL1A2	-0.0356527
CASD1	0.00648461
SGCE	-0.0300657
SDHAF3	0.0386349
NPTX2	-0.00255344
CYP3A4	-0.0165471
PVRIG	0.00560178
LRCH4	-0.00654782
PCOLCE	-0.00139355
TFR2	0.0286874
MUC3A	-0.00150893
SERPINE1	-0.0421156
ALKBH4	0.00890475
RASA4B	-0.0060489
LRRC17	-0.0256815
CDHR3	-0.0547245
SYPL1	0.00506656
CCDC71L	0.0111723
PRKAR2B	0.00727517
HBP1	-0.00359959
THAP5	0.0206245
TMEM168	0.023431
TES	-0.0154597
CAV1	-0.00853414
CPED1	-0.000900655
PTPRZ1	-0.0050625
SLC13A1	-0.0185847
NDUFA5	0.0043876
CALU	-0.0186002
CCDC136	-0.023391
FLNC	-0.0222827
SMO	-0.0173884
PODXL	-0.00981865
CALD1	-0.025708
AGBL3	0.00150549
TMEM140	-0.0149717
FAM180A	-0.00484599
CHRM2	-0.0358271
PTN	-0.00801762
CREB3L2	-0.0171816
SVOPL	-0.000222226
KIAA1549	-0.00598568
HIPK2	0.00412072
DENND2A	-0.00241567
ADCK2	0.0122631
MGAM	-0.0125867
TMEM139	0.00730571
CASP2	0.0376179
FAM131B	-0.0404823
ZYX	-0.00610692
EPHA1	0.00975483
ARHGEF35	0.000614976
EZH2	0.00666231
ZNF786	0.00175815
KRBA1	-0.0138056
ZNF467	-0.022062
REPIN1	0.00248425
AOC1	-0.00278899
KCNH2	-0.0321578
NOS3	-0.0260291
CDK5	0.00305105
SMARCD3	-0.0329028
WDR86	-0.00920302
DPP6	-0.0170143
INSIG1	0.00826315
NCAPG2	0.00991723
VIPR2	-0.0275121
ARHGEF10	-0.0365214
KBTBD11	0.0100976
ANGPT2	-0.0231854
AGPAT5	0.0156895
PRAG1	-0.00397205
CLDN23	-0.0295724
MSRA	-0.00716113
SOX7	-0.0140218
PINX1	0.00140623
FAM86B1	0.00590483
TRMT9B	0.0158281
DLC1	-0.0409533
MICU3	-0.0240884
ZDHHC2	0.00316517
SLC7A2	-0.00685717
PDGFRL	-0.0564518
SH2D4A	0.025216
LZTS1	-0.035889
PHYHIP	-0.0353977
PIWIL2	-0.0267528
SLC39A14	-0.00787935
PDLIM2	-0.0108595
BIN3	-0.0103882
EGR3	-0.0313894
TNFRSF10C	-0.0143266
LOXL2	-0.00942004
STC1	-0.0118773
NEFL	-0.0103274
CDCA2	0.0102191
TRIM35	0.00267802
PTK2B	-0.000156649
SCARA3	-0.00781765
ESCO2	0.0132295
PBK	0.00600375
ELP3	-0.000563498
PNOC	0.00665709
FBXO16	0.00256524
RBPMS	-0.0363956
GSR	6.24898e-05
DUSP26	-0.0107417
ADGRA2	-0.0369401
RAB11FIP1	-0.011638
FGFR1	-0.0344097
THAP1	0.00548538
MCM4	0.00819614
UBE2V2	0.0108959
PCMTD1	0.00886415
LYPLA1	0.0160151
SOX17	-0.0187117
XKR4	-0.00246651
PLAG1	0.00610159
PENK	-0.0337297
FAM110B	-0.0304371
ASPH	0.0220847
TTPA	0.0102546
ARMC1	0.00663823
DNAJC5B	0.00892328
RRS1	0.00141304
PREX2	-0.0260951
SULF1	-0.0255598
SBSPON	-0.0326322
UBE2W	0.00852454
CRISPLD1	-0.00239998
ZFHX4	-0.028129
TPD52	0.0246312
LRRCC1	0.00472909
CA13	-0.00205167
CA3	0.0113802
MMP16	-0.000252765
C8orf88	-0.0175817
OTUD6B	0.000583154
RUNX1T1	-0.0365874
TRIQK	0.0032101
GEM	-0.0303639
RAD54B	0.00813555
ESRP1	0.0216754
PTDSS1	0.012769
SDC2	-0.0106588
CPQ	-0.00730401
TSPYL5	-0.00401808
RIDA	0.0132982
POP1	0.0179835
OSR2	-0.00313624
NCALD	-0.00517599
RRM2B	0.0066099
CTHRC1	-0.0464356
ZFPM2	-0.00623048
RSPO2	-0.00504863
TRPS1	-0.00474957
SAMD12	0.0119629
CCN3	-0.00377904
DSCC1	0.0187681
COL14A1	-0.0253397
ATAD2	0.00772147
FBXO32	-0.0356008
SQLE	0.00451327
TRIB1	-0.00674119
CYRIB	0.000815521
ASAP1	-0.000226001
KCNQ3	-0.00937832
TMEM71	-0.00824831
CCN4	-0.0105058
PTP4A3	-0.0303438
LYNX1	-0.0286505
HGH1	0.00832393
KIFC2	0.000424456
RECQL4	0.00772731
ARHGAP39	0.0223193
C8orf33	-0.00989346
DMRT2	0.00134276
RFX3	0.0357069
SPATA6L	0.00584247
IL33	-0.0333451
GLDC	-0.000712731
MPDZ	-0.0232286
NFIB	0.00808062
SNAPC3	0.0075149
BNC2	-0.00972043
HAUS6	0.0054083
ACER2	-0.0144511
TUSC1	0.00886112
CAAP1	0.0356915
TEK	-0.0243174
AQP7	-0.00639895
PRSS3	-0.00190515
FAM219A	-0.02565
IL11RA	-0.0102971
DNAJB5	-0.0417407
RUSC2	-0.0270516
SIT1	0.0145708
TPM2	-0.0264488
TLN1	-0.00230248
TMEM8B	0.00239281
HRCT1	-0.0119669
RECK	-0.0126041
MELK	0.00090359
ZCCHC7	0.00361333
SLC25A51	0.00766125
CNTNAP3	-0.0351294
PGM5	-0.0265209
PIP5K1B	-0.00715602
PABIR1	0.00136143
ENTREP1	-0.00204538
MAMDC2	-0.0310046
ALDH1A1	0.00468453
ANXA1	-0.0202516
CARNMT1	0.00289657
NMRK1	0.00738175
PRUNE2	-0.0222868
KIF27	0.00744515
QNG1	0.000934497
RMI1	0.0160287
GAS1	-0.0166399
S1PR3	-0.0010704
CKS2	0.0181052
DIRAS2	-0.0161544
SYK	0.00934189
NFIL3	-0.00248223
ROR2	-0.0189732
OGN	-0.0128611
ASPN	-0.0397054
ECM2	-0.0186483
FGD3	0.00695066
CARD19	-0.00324895
FAM120A	0.0193412
ZNF367	0.0114691
HABP4	-0.00445773
TMOD1	-0.0441179
TSTD2	-0.0368129
NCBP1	-0.0376579
TBC1D2	-0.00264962
COL15A1	-0.0285639
ALDOB	-0.0107027
PGAP4	0.00588601
CTNNAL1	-0.0236153
FRRS1L	-0.0266836
PALM2AKAP2	-0.00497847
COL27A1	-0.00809612
TNFSF15	-0.00785576
TNC	-0.0400808
BRINP1	0.00951906
B3GALT9	0.0219264
GSN	-0.0102405
STOM	-0.00195222
LHX6	-0.044193
ZBTB6	0.0222232
DENND1A	-0.000738893
OLFML2A	-0.0347899
SCAI	0.00676547
PBX3	-0.0165423
MVB12B	-0.00493805
ANGPTL2	-0.0432321
STXBP1	-0.00901525
SH2D3C	-0.00555529
ENG	-0.0139681
SLC25A25	-0.0144711
CERCAM	-0.00893767
TBC1D13	-0.0114044
LRRC8A	-0.0167622
NTMT1	0.00324876
PRRX2	-0.00297488
NCS1	-0.0394009
HMCN2	-0.00415505
AIF1L	-0.017212
PLPP7	-0.0455593
SURF6	0.00176587
SARDH	-0.000129293
COL5A1	-0.0261156
FCN1	-0.0231134
NACC2	-0.0169937
GPSM1	-0.0305976
DNLZ	0.0048772
EGFL7	-0.0207676
DIPK1B	-0.0257358
LCN10	-0.00841061
FBXW5	-0.00167032
SAPCD2	0.00150219
UAP1L1	0.00612854
ENTPD8	-0.0252983
DIP2C	-0.0318934
IDI1	0.00685171
PFKP	-0.0114833
KLF6	-0.00855194
NET1	-0.0154767
PFKFB3	-0.0080421
ITIH5	-0.01026
GATA3	0.00298878
OPTN	-0.0194448
MCM10	0.011457
ACBD7	0.00755607
CUBN	-0.010563
VIM	-0.0225298
NEBL	0.0107175
KIAA1217	-0.00184476
BAMBI	-0.0166483
SVIL	-0.0464855
JCAD	-0.0410562
ZEB1	-0.0207133
NRP1	-0.00478965
PARD3	-0.00183959
RET	-0.00236391
ZNF485	0.0141075
CXCL12	-0.00602016
WASHC2C	-0.00725235
TIMM23B	0.0074067
ASAH2	-0.019339
ASAH2B	0.00580809
ZWINT	0.0105993
CISD1	0.00798586
TFAM	0.0096861
BICC1	-0.0161394
PHYHIPL	-0.00378559
FAM13C	-0.0251444
SLC16A9	-0.00331944
CCDC6	0.0233417
CDK1	0.011552
RHOBTB1	-0.0266079
EGR2	-0.0201878
JMJD1C	-0.0179291
MYPN	-0.0123698
DNA2	0.00144073
TACR2	-0.0379777
LRRC20	-0.00265704
UNC5B	0.00377757
VSIR	-0.00239442
PSAP	-0.00669891
CHST3	-0.0341033
PLA2G12B	-0.00297137
NUDT13	0.0341866
DNAJC9	0.0103523
CFAP70	0.00174625
VCL	-0.0153257
VDAC2	-0.00302621
LOC124902461	0.0025927
KCNMA1	-0.0272133
DLG5	-0.00092515
ZCCHC24	-0.0286062
PLAC9	-0.00252573
LDB3	-0.0297818
MMRN2	-0.037336
ADIRF	-0.000937057
LOC124902474	-0.000451066
PTEN	0.00937313
ACTA2	-0.0270999
PPP1R3C	-0.00590372
KIF11	0.00804001
HHEX	0.000485291
CEP55	0.0121039
FRA10AC1	0.00139793
PLCE1	0.00793996
TBC1D12	0.00895685
HELLS	0.00837699
SORBS1	-0.0314852
TCTN3	-0.023249
CCNJ	0.0263583
TM9SF3	0.00538482
FRAT2	0.00244228
MORN4	0.00365975
ZFYVE27	-0.0169051
LOXL4	-0.0207229
HPS1	-0.00885017
CNNM1	-0.0100047
ABCC2	-0.0141779
NFKB2	-0.0039678
PSD	-0.0311254
CALHM2	-0.0149076
SH3PXD2A	-0.00195068
ITPRIP	-0.00377977
SORCS1	-0.0210113
DUSP5	-0.0195198
RBM20	-0.0217019
ACSL5	-0.00545003
CASP7	-0.00157632
AFAP1L2	-0.0126638
FHIP2A	0.00983583
GFRA1	-0.0294297
SHTN1	0.0283806
PDZD8	0.000223055
SFXN4	0.00313639
GRK5	-0.00931141
HTRA1	-0.026242
CPXM2	-0.0448584
CHST15	-0.00371497
DHX32	-0.0225579
ADAM12	-0.0348251
MKI67	0.00780471
EBF3	-0.0380786
PWWP2B	0.00323219
CALY	-0.00811762
CDHR5	-0.00794515
EPS8L2	-0.00407887
LOC124900301	0.000710351
MOB2	-0.0139316
ASCL2	0.00698871
CD81	-0.00677827
TRPM5	0.00657658
KCNQ1	0.0160099
CDKN1C	-0.0161684
CAVIN3	-0.048824
SMPD1	-0.0033906
APBB1	-0.0288074
DCHS1	-0.0372376
OLFML1	-0.023803
CYB5R2	0.00122102
TUB	-0.0428536
STK33	-0.00464748
NRIP3	-0.0169974
DENND5A	-0.0181819
TMEM41B	5.29733e-05
WEE1	-0.00549667
ADM	-0.0269855
LYVE1	-0.00411382
IRAG1	-0.0267955
DKK3	-0.00659424
TEAD1	-0.0181948
FAR1	0.0120843
KCNJ11	0.000251961
IGSF22	0.000311676
E2F8	0.000126568
FANCF	0.0260232
SVIP	0.0162147
LUZP2	0.00540416
FIBIN	-0.041115
CCDC34	0.0213372
LIN7C	0.0156238
KIF18A	0.0073652
EIF3M	0.0127677
PRRG4	0.0205162
QSER1	0.0211938
EHF	0.0308372
PAMR1	-0.00636448
LDLRAD3	-0.00956687
C11orf96	-0.0153499
TSPAN18	-0.0396283
SYT13	0.00284285
MAPK8IP1	-0.0404263
MDK	-0.00257802
ZNF408	0.0135644
CKAP5	0.00460364
PACSIN3	-0.0290761
APLNR	-0.0185323
SLC43A3	-0.0127598
SERPING1	-0.0122022
CLP1	0.0039276
FAM111B	0.00223426
DTX4	0.00219503
STX3	-0.00630778
MRPL16	0.0144079
MS4A8	-0.00554194
MS4A10	-0.00370414
PTGDR2	0.00416101
FEN1	0.00340457
FADS3	-0.0115609
RAB3IL1	-0.022518
BEST1	-0.00211602
FTH1	-0.00200817
LRRN4CL	-0.00490259
TMEM223	0.00488507
SLC3A2	-0.0229534
ZFTA	-0.00862512
MACROD1	0.00120529
DNAJC4	0.00188513
NRXN2	-0.0223893
PYGM	-0.0232191
ATG2A	-0.00559604
PPP2R5B	-0.00346597
SAC3D1	0.00364557
NAALADL1	-0.00518941
CDCA5	0.0114235
TM7SF2	0.00131675
TIGD3	-0.00113933
LTBP3	-0.0296127
EHBP1L1	-0.00353798
EFEMP2	-0.0258917
FOSL1	-0.0167893
CD248	-0.0198134
SLC29A2	0.00768042
CTSF	-0.0297018
CCDC87	0.000832154
PC	-6.73638e-05
LRFN4	0.0117093
KDM2A	-0.00444354
POLD4	-0.00781716
GSTP1	0.00952903
NDUFV1	0.00283553
TBX10	-0.00285864
CHKA	0.0282918
TESMIN	0.0319165
MRGPRF	-0.0390032
FGF19	-0.000701289
FADD	0.000128792
DHCR7	0.00435483
NADSYN1	0.00633577
PDE2A	-0.0270794
ATG16L2	0.00196216
ARHGEF17	-0.0459078
XRRA1	-0.00164402
SERPINH1	-0.00422951
MAP6	-0.00446883
LRRC32	-0.0157882
NDUFC2	0.0150495
TMEM126B	0.0126827
CREBZF	0.00400608
SYTL2	-0.0202629
PRSS23	-0.0222014
FZD4	-0.0152621
CHORDC1	0.0135535
SMCO4	-0.00974874
CEP295	0.00249731
PANX1	-0.0190181
FUT4	0.0212942
AMOTL1	-0.045998
ENDOD1	-0.0002779
MMP1	0.002654
SLC35F2	0.0181556
LAYN	-0.0287732
CRYAB	-0.0238901
DIXDC1	-0.0509382
DLAT	0.0248475
BCO2	-0.0178211
NCAM1	-0.0270699
NNMT	-0.0245129
CADM1	-0.0091184
APOA4	-0.02837
APOC3	-0.0276463
APOA1	-0.0353607
TAGLN	-0.0210319
FXYD6	-0.0355407
TMPRSS4	-0.00669604
SCN2B	-0.0286148
MPZL3	-0.017753
C2CD2L	-0.0140067
NHERF4	-0.0179229
MCAM	-0.0280201
THY1	-0.0180133
SC5D	0.0120305
CLMP	-0.0179707
GRAMD1B	-0.000609735
SCN3B	-0.0155094
NRGN	-0.000135969
ESAM	-0.00253626
ROBO4	-0.0190739
PKNOX2	-0.000741767
FEZ1	-0.0182036
CHEK1	0.00393445
HYLS1	0.0047117
CDON	-0.0326451
KCNJ5	-0.00540636
BARX2	-0.0204742
TMEM45B	-0.0110606
ADAMTS8	-0.0264361
NTM	-0.041822
IGSF9B	-0.0366319
JAM3	-0.0412662
IQSEC3	-0.0345736
CACNA1C	-0.049185
FOXM1	0.0103155
RHNO1	0.00743039
TEAD4	-0.00127279
TSPAN9	-0.00774479
RAD51AP1	0.00421409
VWF	-0.0176642
TNFRSF1A	-0.00926368
NCAPD2	0.00935908
PTMS	-0.00837883
P3H3	-0.0226418
CDCA3	0.00118886
SPSB2	0.00485957
ENO2	-0.0217247
C1S	-0.0127722
C1R	-0.0135794
SLC2A3	-0.00417571
RIMKLB	-0.0159181
PHC1	-0.000546454
A2M	-0.000123531
GABARAPL1	-0.023763
STYK1	-0.0213377
BCL2L14	-0.00711506
BORCS5	0.00247701
DUSP16	-0.0100747
CDKN1B	0.00455287
APOLD1	-0.0358863
GPRC5A	-0.00678153
FAM234B	-0.0102919
PLBD1	-0.0221251
MGP	-0.0156092
RERG	-0.0256049
EPS8	-0.00425552
MGST1	0.0106707
LMO3	-0.0173104
PDE3A	0.00393655
GOLT1B	0.00204086
KCNJ8	-0.0197597
ABCC9	-0.0532167
ETNK1	0.0240809
KRAS	0.00253404
RASSF8	-0.0158245
TSPAN11	-0.0216637
DENND5B	-0.0123539
ALG10	0.00973564
ALG10B	0.00692016
CNTN1	-0.0200233
PDZRN4	-0.0362734
PRICKLE1	-0.0360293
PUS7L	0.0108366
TMEM117	-0.000876072
ANO6	-0.0428596
SLC38A1	0.00430089
SLC38A4	0.00992059
AMIGO2	-0.0246931
RAPGEF3	-0.00560711
HDAC7	-0.016672
RND1	-0.0267881
TUBA1A	-0.0278043
PRPH	-0.0176957
TROAP	7.73638e-05
NCKAP5L	-0.0349676
RACGAP1	0.0179615
ASIC1	-0.0475184
LARP4	0.0243188
POU6F1	-0.00249609
SMAGP	0.00756452
TAMALIN	-0.0056054
NR4A1	-0.0269123
TNS2	-0.0446965
IGFBP6	-0.0329786
SOAT2	-0.0311292
RARG	-0.00506387
CBX5	0.0311622
GPR84	-0.00117498
ITGA5	-0.0418329
ITGA7	-0.0334369
MMP19	-0.00758915
DGKA	-0.00446391
TAC3	0.00717519
NAB2	-0.0163726
SHMT2	0.0179759
KIF5A	-0.0287042
DTX3	-0.0262373
ARHGEF25	-0.0275914
MARCHF9	0.0179378
CTDSP2	-0.0140666
DPY19L2	-0.0288614
RXYLT1	0.0134807
KICS2	0.00367112
MSRB3	-0.0342218
HMGA2	0.0341682
MDM2	0.0173487
MYRFL	-0.00891522
KCNMB4	-0.00142112
PTPRB	-0.000697066
PTPRR	-0.0126323
LGR5	0.000396779
TMEM19	0.00114141
TBC1D15	-0.0116079
CSRP2	-0.00531374
E2F7	0.000759104
SYT1	-0.022353
RLIG1	0.0126548
KITLG	0.0123112
DUSP6	-0.0105196
LUM	-0.0168896
DCN	-0.0184651
MRPL42	0.0163865
TMCC3	-0.00870044
NR2C1	0.00370074
TMPO	0.00237443
SLC17A8	-0.0118952
STAB2	-0.00213512
NT5DC3	-0.0237244
GLT8D2	-0.023153
APPL2	-0.0133697
NUAK1	-0.0195441
TCP11L2	-0.020276
RIC8B	-0.0130684
TMEM263	0.00433544
ABTB3	0.00433116
WSCD2	-0.00948588
KCTD10	-0.00740589
MVK	0.00990399
DTX1	0.00139026
RASAL1	0.00566223
PEBP1	0.0122448
HSPB8	-0.0441873
CCDC60	-0.0124122
MLEC	0.0183977
UNC119B	0.00287015
P2RX4	-0.027668
RHOF	-0.00709346
CLIP1	-0.00321298
VPS37B	-0.00299252
MTRFR	0.0322627
DNAH10	0.0108476
SCARB1	-0.0214269
UBC	-0.0196008
BRI3BP	0.0181228
TMEM132B	0.0118913
STX2	-0.0123096
ADGRD1	-0.0347298
MMP17	-0.00490466
ULK1	-0.00565746
ANKLE2	-0.0111701
TNFRSF19	-0.0129083
PARP4	-0.00294044
CENPJ	-0.0159784
ATP8A2	-0.000486777
WASF3	-0.00841682
PDX1	0.0174297
FLT1	-0.0149239
SLC7A1	0.00581893
HMGB1	0.00851283
MEDAG	-0.0306786
FRY	-0.028714
BRCA2	0.0194533
KL	-0.0147907
NBEA	-0.0161429
DCLK1	-0.0161137
SPART	-0.0095493
RFXAP	0.00930529
TRPC4	-0.0178312
FREM2	-0.0106323
NHLRC3	0.00163725
LHFPL6	-0.0197781
KBTBD7	0.0183587
RGCC	-0.0074358
ENOX1	-0.0106166
KCTD4	-0.00464123
SETDB2	0.0214756
ARL11	0.0308172
EBPL	0.0118711
TRIM13	0.0292649
FAM124A	-0.0314313
DHRS12	-0.0054983
ALG11	-0.0158289
CKAP2	0.0184008
PCDH17	-0.0270859
KLF5	0.0301315
KLF12	0.00271733
TBC1D4	0.0149017
LMO7	-0.00745632
CLN5	-0.0174681
OBI1	0.00503483
RBM26	0.00426335
DZIP1	-0.0311994
RAP2A	0.0195116
SLC15A1	-0.026444
GGACT	0.000303531
TMTC4	0.0139239
POGLUT2	-0.00243269
BIVM	0.0211409
COL4A1	-0.0241715
COL4A2	-0.0283882
CARS2	9.34156e-05
F10	-0.0175121
TMEM255B	-0.0235738
NDRG2	0.018933
ARHGEF40	0.00692429
SALL2	-0.0216148
SLC7A7	-0.0131952
LRP10	-0.00364145
SLC22A17	-0.033964
EFS	-0.0140631
DHRS4	0.000156596
EMC9	0.00330435
CIDEB	-0.0102585
ADCY4	-0.0226287
RIPK3	-0.0167006
NFATC4	-0.0201771
CMA1	-0.00760355
CTSG	-0.00244888
NOVA1	-0.0057421
PRKD1	-0.00539543
DTD2	0.00371824
NUBPL	0.0111671
AKAP6	-0.0357658
EGLN3	-0.00655245
CFL2	-0.0101345
FOXA1	0.0207657
CLEC14A	-0.00855566
GEMIN2	0.0129467
MIA2	-0.0017751
RPL10L	0.0230296
DNAAF2	0.0217461
POLE2	0.00227546
TMX1	0.0244199
FRMD6	-0.00269027
NID2	-0.00263575
PTGDR	0.0151058
TXNDC16	0.0167742
STYX	0.0137411
FERMT2	-0.035149
CDKN3	0.0165123
SAMD4A	-0.0282703
DLGAP5	0.0074752
KTN1	-0.00778384
EXOC5	0.00642114
AP5M1	0.00503853
NAA30	0.0137558
KIAA0586	0.010159
RTN1	-0.00327162
HIF1A	0.0139832
RHOJ	-0.0339377
WDR89	0.0120006
SGPP1	0.0143487
SPTB	-0.00107557
TMEM229B	0.0159741
ARG2	-0.011232
RDH11	0.0111455
ACTN1	-0.0263882
GALNT16	-0.0305522
SRSF5	-0.0168877
MAP3K9	0.00777044
DCAF4	0.00258471
PNMA1	-0.00266875
ACYP1	0.00182399
ZC2HC1C	0.00175046
FOS	-0.00662442
BATF	0.00385404
ERG28	0.00926832
TGFB3	-0.0219968
[truncated: 842 more rows]

## Sheet: RC_comp3_microbe
taxa	taxa_coeff
Erysipelatoclostridium	0.240419
Intestinibacter	0.112396
Collinsella	0.0420495
Cutibacterium	-0.27921
Aquabacterium	0.0349095
Staphylococcus	-0.320854
Akkermansia	0.126424
Pseudomonas	-0.0825423
Escherichia-Shigella	0.0255854
Burkholderia-Caballeronia-Paraburkholderia	-0.52858
Alcaligenaceae_unclassified	-0.61276
Agathobacter	-0.16302
Propionibacterium	-0.20193

## Sheet: RC_comp4_gene
gene	gene_coeff
HES4	0.0263363
DVL1	0.0213797
TMEM52	0.0229891
LOC124903827	0.011336
RPL22	0.00233253
VAMP3	-0.00262574
PARK7	0.00569442
RBP7	0.0129203
CASZ1	-0.00271948
FBXO2	0.0204131
MAD2L2	0.00495263
MIIP	0.00493845
TMEM51	-0.0183022
UQCRHL	0.00334269
HSPB7	0.0119436
NBPF1	-0.0108009
PADI2	-0.00458294
ALDH4A1	0.0245527
MRTO4	0.00227441
AKR7A2	0.0106757
OTUD3	-0.00712125
CAMK2N1	-0.0156314
CDA	0.00402221
ECE1	-0.0267917
RAP1GAP	0.0451081
LDLRAD2	0.00265766
KDM1A	0.00735836
RPL11	0.0256715
HMGCL	0.0259053
GRHL3	0.00875037
NIPAL3	-0.00891517
LDLRAP1	-0.00380789
PAQR7	0.0129893
STMN1	0.0213457
FAM110D	0.00638501
ZNF593	0.00167753
CEP85	0.0148658
ZNF683	-0.0151843
MAP3K6	0.0154549
FGR	-0.00142364
ATP5IF1	0.0237179
RCC1	0.0189851
MECR	0.000235625
SERINC2	-0.00522676
LCK	-0.00305259
ZBTB8A	0.012679
GJA4	0.0235875
DLGAP3	-0.012771
CLSPN	0.00520798
AGO3	-0.00883838
DNALI1	0.0470055
RSPO1	0.0498492
EPHA10	-0.0312587
RRAGC	-0.0100834
NDUFS5	0.0317412
PPIE	0.0051182
ZMPSTE24	-0.0141514
CTPS1	0.0119472
FOXO6	0.0166653
EDN2	-0.00752778
HIVEP3	-0.00278997
PPIH	0.00724584
ZNF691	0.0195922
CDC20	0.00222456
SZT2	-0.00618519
B4GALT2	0.0226995
SLC6A9	-0.00123049
ARMH1	0.0156763
KIF2C	0.000658165
RPS8	0.0184345
BEST4	0.0017464
EIF2B3	0.0358035
HPDL	0.00412953
CCDC163	0.0203633
PRDX1	0.0374484
AKR1A1	0.0224203
MAST2	-0.0168012
RAD54L	0.0413039
UQCRH	0.0069596
MKNK1	-0.0307877
CYP4B1	0.00699596
STIL	-0.00728812
CMPK1	-0.00225687
SPATA6	-0.0371652
ELAVL4	-0.0145667
LOC124904176	0.0018245
CDKN2C	0.0215187
RNF11	-0.00839015
TTC39A	0.0131275
ORC1	0.0236427
LRP8	0.008167
TCEANC2	0.0189583
ACOT11	-0.0187676
FAM151A	-0.0137835
TTC22	-0.000107807
PCSK9	0.0317444
FYB2	0.00151726
L1TD1	0.00352419
PGM1	-0.0157083
RAVER2	-0.0553732
LEPR	0.0213206
DNAI4	-0.0133197
MIER1	-0.0167686
SLC35D1	-0.00106735
DEPDC1	0.0150137
NEXN	0.00127357
DNAJB4	-0.00620561
IFI44L	-0.00197448
IFI44	-0.0112387
ADGRL2	0.00222878
PRKACB	-0.0234936
CLCA2	0.016341
CLCA1	0.0103612
GBP1	-0.0218033
GBP2	-0.0223565
GBP4	-0.0254425
GBP5	-0.0327598
ZNF326	-0.0331564
CDC7	0.00477066
RPL5	0.0160685
TMED5	-0.0187176
ABCA4	0.00576254
ARHGAP29	0.00532554
F3	-4.68292e-05
CNN3	0.0170126
TLCD4	-0.0143157
DPYD	-0.0359056
AGL	-0.0121585
SLC35A3	-0.0152465
SLC30A7	-0.0047775
S1PR1	0.00296778
SLC25A24	-0.00920756
NBPF4	-0.0088856
EEIG2	-0.0309762
STXBP3	-0.009229
ELAPOR1	0.0321594
PSRC1	0.000114351
SORT1	-0.00215535
GSTM1	-0.00943111
GSTM3	0.0269953
OVGP1	0.0186623
TMIGD3	0.0385659
RAP1A	-0.0045156
MOV10	-0.00271145
PPM1J	0.0488998
RSBN1	-0.00724256
BCL2L15	-0.0224319
DENND2C	0.0124013
TSPAN2	0.00557499
VANGL1	-0.0259929
CASQ2	0.0125966
SLC22A15	-0.013841
IGSF3	-0.000942347
CD2	-0.0281665
CD101	-0.0231652
HSD3B2	-0.0431447
HSD3B1	-0.0173583
PHGDH	0.048333
HMGCS2	0.0109749
PDZK1	-0.00422532
CD160	-0.00294517
ITGA10	0.0125157
GJA5	0.0257497
H4C15	-0.00523589
MTMR11	-0.0025046
OTUD7B	-0.00293492
CTSS	-0.044213
PRUNE1	0.00712576
MLLT11	0.0368443
TNFAIP8L2	-0.00801387
TMOD4	-0.00198339
TUFT1	-0.00847855
CELF3	0.0248214
OAZ3	0.0182909
RORC	0.00559012
S100A14	0.0169631
S100A13	0.0183556
S100A1	6.5906e-05
DENND4B	-0.000437987
CREB3L4	0.0135043
RAB13	0.00458252
RPS27	0.0297745
ADAR	-0.0179011
KCNN3	0.00275739
EFNA1	-0.0311379
SLC50A1	0.00896602
DPM3	0.0181339
MSTO1	0.00542579
MEX3A	0.028211
SMG5	-0.000619342
GLMP	0.00465051
IQGAP3	0.00198149
MRPL24	0.00391372
SH2D2A	-0.025929
ARHGEF11	-0.0183176
FCRL6	-0.00928067
SLAMF8	-0.00470069
KCNJ10	-0.00877412
ITLN1	0.00924641
ITLN2	0.0194928
UFC1	0.00749936
TOMM40L	-0.000506782
HSPA6	-0.00880557
DUSP12	0.000415905
UHMK1	-0.00595843
RGS4	0.0285367
LMX1A	-0.00165316
UCK2	-0.000208196
FAM78B	0.0182102
MPZL1	-0.0188497
XCL1	-0.027114
ATP1B1	-0.0395472
METTL18	0.0223883
KIFAP3	-0.0243496
GORAB	-0.00869226
DNM3	0.000507489
FASLG	-0.0185597
TNFSF18	-0.0201437
RC3H1	-0.00820148
ANGPTL1	0.0233143
AXDND1	-0.0344703
TDRD5	0.0196423
FAM163A	0.0251781
XPR1	-0.00701816
RGS16	0.000998887
NPL	-0.00466893
LAMC2	-0.00315711
NCF2	-0.00182534
ARPC5	-0.00730878
TRMT1L	-0.0292906
HMCN1	0.0216117
RO60	-0.00886625
CFH	0.0051391
ZBTB41	-0.0128219
CAMSAP2	-0.00107464
INAVA	-0.00194504
TMEM9	0.0342647
PKP1	0.00524612
CSRP1	0.00980614
LMOD1	0.0249959
ELF3	-0.0153155
GPR37L1	-0.0126023
UBE2T	0.0025788
SYT2	-0.0039855
ADIPOR1	0.00867631
CHI3L1	-0.00480722
BTG2	0.00510715
FMOD	0.0155707
SNRPE	0.00203434
ETNK2	0.022544
REN	-0.00141541
PLEKHA6	-0.00132343
LRRN2	-0.00427503
CDK18	0.0185228
MFSD4A	0.00484694
SRGAP2	0.0163769
IKBKE	-0.000751497
EIF2D	0.0217497
PIGR	-0.00855441
C4BPA	0.0252123
G0S2	-0.0168975
HHAT	-0.000998729
RCOR3	-0.00061765
PPP2R5A	-0.0158007
PTPN14	0.00966278
CENPF	0.013214
SLC30A10	-0.0216384
MTARC1	-0.0146152
HLX	-0.00157596
TAF1A	-0.0117237
BROX	-0.0255775
CAPN2	-0.0237963
DNAH14	-0.0296614
LEFTY1	0.00347922
STUM	0.0113496
CDC42BPA	-0.00204592
WNT9A	0.0102863
MRPL55	0.0280976
GJC2	0.0317771
OBSCN	-0.00217024
H2AC25	0.0035736
ABCB10	-0.0108443
URB2	-0.00184026
PGBD5	-0.00110602
ARV1	0.00330688
GNPAT	0.0274222
EXOC8	-0.0145664
EGLN1	-0.0418195
TSNAX	-0.0160191
RYR2	0.00249626
GREM2	0.0156455
OPN3	-0.0200918
EXO1	0.0184762
SMYD3	0.0428847
ZNF669	0.0306059
GCSAML	-0.00927315
TRIM58	-0.00461737
OR2W3	-0.0292711
LOC124905564	-0.000623127
RPS7	0.0266206
COLEC11	0.00199752
CMPK2	-0.0248483
ID2	-0.00529496
ASAP2	-0.00105578
YWHAQ	-0.0127131
GRHL1	-0.00255361
RRM2	0.0111605
HPCAL1	0.0149619
LPIN1	-0.00160436
GEN1	-0.0084205
HS1BP3	0.0118245
FAM228B	-0.0115387
TP53I3	-0.0208206
ITSN2	-0.0160363
KIF3C	0.0227006
CENPA	0.0104715
AGBL5	0.0176188
KHK	0.00407837
CGREF1	0.0183091
GPN1	0.00375734
MRPL33	0.0161465
RBKS	0.00230195
TRMT61B	0.020642
XDH	-0.00490127
DPY30	0.0246066
NLRC4	-0.00629054
FEZ2	-0.0059766
EIF2AK2	-0.0295361
GEMIN6	0.0182693
THUMPD2	0.00493333
PKDCC	0.00312753
COX7A2L	0.0174472
OXER1	-0.00875009
CAMKMT	0.00997106
EPAS1	-0.00472344
EPCAM	-0.0252012
MSH2	0.0227555
FBXO11	-0.00402108
ASB3	-0.00698522
SPTBN1	-0.000320245
EML6	0.016424
RPS27A	0.0162599
PNPT1	-0.00735894
EFEMP1	0.00226284
PUS10	-0.0223914
SANBR	-0.0630884
XPO1	-0.00302718
UGP2	-0.00175339
ACTR2	-0.00268797
MEIS1	0.00397254
PPP3R1	-0.00923685
PLEK	-0.00456269
AAK1	-0.0163296
ANXA4	-0.00386843
SNRPG	0.00548509
TGFA	-0.0181763
CLEC4F	-0.0119902
CD207	0.00900468
PAIP2B	0.000899856
RAB11FIP5	-0.0131256
ACTG2	0.029049
SLC4A5	-0.0120508
WDR54	0.00346607
MRPL53	0.0226171
SEMA4F	-0.0347605
HK2	-0.00491988
REG3G	-0.00649479
REG1B	-0.00851776
REG3A	0.0413981
SUCLG1	0.024153
TMSB10	0.00159379
TCF7L1	0.0150527
CAPG	0.00306028
RNF181	0.026981
GNLY	-0.0164801
REEP1	0.0210465
RNF103	-0.00106927
CD8A	-0.0358305
KRCC1	-0.00371742
SMYD1	0.00235488
ZNF892	-0.0107069
KCNIP3	0.0488199
GPAT2	-0.0168739
NEURL3	-0.00902032
ANKRD23	-0.000374351
ANKRD36	0.0127657
ZAP70	-0.0168978
MGAT4A	-0.0175402
TSGA10	-0.0149864
LYG1	0.0068145
RPL31	0.0321036
IL18R1	-0.0265204
ECRG4	0.0252063
SULT1C3	0.014248
GCC2	-0.0228959
EDAR	-0.00937969
NPHP1	0.0527258
BUB1	0.00437298
TMEM87B	-0.00815567
CKAP2L	0.0129015
IL1RN	0.00371303
ZNG1B	0.0116852
MARCO	-0.0221116
DBI	0.000429227
MAP3K2	-0.00899613
LOC124908047	-0.0127519
LIMS2	0.0370791
MZT2B	0.0262185
PTPN18	-0.0197683
ARHGEF4	0.0340932
MZT2A	0.00233677
NCKAP5	-0.00739224
MCM6	0.0048634
LYPD6	0.0048477
RBM43	-0.000825817
NMI	-0.0267745
ARL5A	-0.000576137
NR4A2	0.00503511
LY75	-0.00922664
ITGB6	-0.0199759
GCG	0.00402407
IFIH1	-0.00653062
SLC38A11	0.0351385
GALNT3	-0.00207843
B3GALT1	-0.0240707
TLK1	-0.00265343
PDK1	-0.0128185
MAP3K20	0.00925389
LNPK	-0.0199434
HOXD4	-0.0049627
IFT70A	-0.0100069
PDE11A	-0.0213245
OSBPL6	-0.00183823
CCDC141	0.023201
ZNF385B	0.00575036
DUSP19	-0.0241861
NUP35	0.00142211
FSIP2	-0.0201081
ITGAV	-0.0345806
C2orf88	-0.00283123
STAT1	-0.0344811
STAT4	-0.00285748
MYO1B	-0.0100995
CAVIN2	0.0089284
STK17B	-0.00294393
MARS2	-0.00361323
PLCL1	-0.0100252
SATB2	-0.00294403
SPATS2L	-0.000890929
CLK1	0.0247768
NDUFB3	0.00237593
TMEM237	0.031567
CDK15	-0.0241388
BMPR2	-0.0333206
ICOS	-0.00116469
PARD3B	-0.0129401
INO80D	-0.0106493
EEF1B2	0.0226135
ADAM23	0.0179351
METTL21A	0.0264229
FZD5	-0.0223398
PLEKHM3	0.00044506
MAP2	0.0236196
IKZF2	-0.012675
FN1	6.72337e-05
PECR	0.00385038
RPL37A	0.0303311
TNS1	0.0109612
GPBAR1	-0.0100705
CYP27A1	-0.0425367
WNT10A	0.00592906
CDK5R2	0.0086373
CRYBA2	0.0143509
IHH	-0.0114436
ANKZF1	0.0142433
TUBA4A	0.0109028
PTPRN	0.00837424
DES	0.0307046
SPEG	0.0223155
OBSL1	0.0247092
SGPP2	-0.00631166
SCG2	0.000299154
WDFY1	-0.00213528
FAM124B	0.0244639
PID1	-0.0425053
SP110	-0.0137013
SP140L	-0.0100462
SP100	-0.00172205
NMUR1	-0.0225518
UGT1A8	-0.0305266
UGT1A1	0.00641637
HJURP	0.0305227
SH3BP4	0.0236361
RAMP1	0.0170517
HES6	0.00483153
KIF1A	0.0375779
SETMAR	0.00534791
BHLHE40	-0.00047538
MKRN2OS	0.00819058
RPL32	0.0304187
SLC6A6	0.00469409
GRIP2	-0.000570771
GALNT15	0.00479083
PLCL2	-0.00280193
SGO1	0.0100319
RPL15	0.0246094
NEK10	0.0139365
EOMES	-0.0320008
CRTAP	0.00248554
DLEC1	0.0022807
OXSR1	-0.00276799
CX3CR1	-0.00827476
RPSA	0.0180947
MYRIP	0.000701518
RPL14	0.0247273
ULK4	0.0256136
CCDC13	-0.0139464
POMGNT2	0.0240764
ABHD5	-0.00296403
ZNF502	0.0169476
ZNF501	0.0167835
XCR1	-0.00748766
CCR5	-0.031638
CDC25A	0.00343553
ZNF589	0.006185
CCDC51	0.0167417
SHISA5	-0.00810737
PFKFB4	0.0174777
COL7A1	-0.0106341
IMPDH2	0.0063564
LAMB2	0.0477992
AMT	0.0237979
MST1	0.00414958
GMPPB	-0.00283492
UBA7	-0.0178121
SEMA3F	0.00894546
HYAL3	0.0427723
HYAL2	0.0346192
CISH	-0.0217291
ABHD14B	0.0151466
RPL29	0.0380281
SEMA3G	0.0148254
NT5DC2	0.0150845
UQCC5	0.0112573
ITIH3	-0.00605486
STIMATE	-0.0218266
TKT	0.00756672
PDE12	-0.00557156
FAM107A	0.0195105
PTPRG	-0.0229255
CEP15	0.00271151
CADPS	0.0144261
ATXN7	-0.000651824
MAGI1	-0.00589588
SLC25A26	0.0274987
LRIG1	0.0196745
EOGT	-0.00940053
EIF4E3	-0.0241664
RYBP	-0.00180953
PPP4R2	-0.0146646
PDZRN3	0.0090715
ROBO2	0.000304875
CHMP2B	-0.000394043
ZNF654	-0.00826293
PROS1	0.0372945
CMSS1	0.00104834
NIT2	0.00831371
ADGRG7	-0.00646614
RPL24	0.0207012
CBLB	-0.0150808
CD47	-0.0507085
MYH15	0.0284189
RETNLB	0.0179445
NECTIN3	-0.0093017
CD200R1	-0.0328766
BOC	0.021569
ZDHHC23	-0.0200048
GAP43	0.0203048
TMEM39A	0.0169438
PLA1A	0.0317854
POPDC2	8.60803e-05
HGD	0.0156617
SLC15A2	-0.00545106
FAM162A	0.00205893
PARP9	-0.0194879
DTX3L	-0.0331379
PARP14	-0.0196829
SLC49A4	-0.016026
HACD2	-0.0116164
HEG1	0.00501085
SLC12A8	0.0345515
SLC41A3	0.0233032
ALDH1L1	-0.00163051
KLF15	0.0115906
TXNRD3	0.0211734
CHCHD6	0.0218608
ABTB1	0.01714
MGLL	-0.0224843
RUVBL1	0.0157685
CFAP92	0.00082986
RAB43	-0.00832289
ACP3	0.00225492
ACKR4	-0.00649468
NPHP3	-0.00799735
RAB6B	0.0214789
SLCO2A1	-0.00160318
PCCB	0.0136444
SLC35G2	0.0174937
NCK1	-0.00127706
CLDN18	-0.00538004
ESYT3	0.0236926
RBP2	0.00160244
RBP1	0.00748047
CLSTN2	-0.00996733
ATP1B3	-0.0106541
XRN1	-0.00241439
PLS1	-0.011287
PLOD2	-0.0405147
PLSCR2	-0.0436559
PLSCR1	-0.00112797
CPA3	-0.00645942
EIF2A	0.0188235
ARHGEF26	0.0213072
VEPH1	-0.0159988
KPNA4	-0.0125107
PPM1L	-0.0076284
BCHE	0.000789359
LRRIQ4	-0.0188169
LRRC31	0.00403855
SLC7A14	0.00463384
RPL22L1	0.0237546
TNIK	-0.0294992
TNFSF10	-0.0163816
ZMAT3	-0.000993341
PIK3CA	-0.00938207
KCNMB3	-0.00472602
DCUN1D1	-0.00154311
MCCC1	0.00747959
ABCC5	0.00423087
VWA5B2	0.0501745
EPHB3	0.0223221
MAGEF1	0.0195543
C3orf70	-0.0499715
CRYGS	0.0190156
DNAJB11	-0.0299577
EIF4A2	0.0209141
RTP4	-0.00293621
SST	0.0208348
TPRG1	-0.0324964
P3H2	-0.0294805
ACAP2	-0.0029633
PPP1R2	-0.0299562
MUC20	-0.00159626
MUC4	-0.0211926
LOC124905352	-0.00346577
SLC51A	-0.00114922
RNF168	-0.0472678
PAK2	-0.0149533
LOC124906255	-0.0429891
RPL35A	0.0363417
ZNF595	0.00594439
ATP5ME	0.00927339
DGKQ	-0.00428556
RNF212	0.0286873
TACC3	0.000849844
ZFYVE28	-0.00342725
FAM193A	-0.0153151
HTT	-0.00866889
ZBTB49	0.0123938
CYTL1	0.0192539
WFS1	0.0274443
KIAA0232	-0.00237473
CCDC96	-0.0275542
TADA2B	-0.00322994
AFAP1	0.014778
CLNK	-0.00258521
HS3ST1	-0.0057416
CPEB2	-0.0108208
LAP3	-0.0189448
FAM184B	-0.00788531
LCORL	-0.000384092
PPARGC1A	-0.00864748
CCDC149	0.0192008
SMIM20	0.0052423
RBPJ	-0.0136485
ARAP2	-0.0170291
RELL1	-0.0204098
TBC1D1	-0.0194728
WDR19	0.0125913
RPL9	0.0221563
UGDH	-0.0162345
SMIM14	-0.00923891
RBM47	-0.0103778
UCHL1	0.00288487
TMEM33	-0.0103726
ATP8A1	-0.0206276
GUF1	-0.0126002
ATP10D	-0.0085055
TXK	-0.0289141
CWH43	0.00384208
DCUN1D4	-0.0212743
LRRC66	-0.00424838
LNX1	-0.00173574
CEP135	-0.00308966
CRACD	-0.011756
SPINK2	0.0327986
REST	-0.0115981
NOA1	0.0110149
ADGRL3	-0.00733797
SULT1B1	-0.0023425
SULT1E1	0.0278789
RASSF6	-0.00215756
CXCL6	0.00532193
CXCL2	0.00567448
BTC	-0.00469883
PARM1	-0.0288963
CDKL2	0.0104633
CXCL9	-0.0337863
CXCL10	-0.0191756
CXCL11	-0.000872253
SHROOM3	-0.015776
SOWAHB	-0.00868567
BMP2K	-0.00975318
PAQR3	-0.00708819
BMP3	-0.00368398
HPSE	-0.0141875
CDS1	-0.0188839
HSD17B13	0.0338423
HERC6	-0.0143479
NAP1L5	0.00441434
TIGD2	-0.0159045
MMRN1	0.0236405
ATOH1	0.0115052
PDLIM5	-0.00683343
TSPAN5	0.0177104
ADH5	0.00845012
TRMT10A	0.00278012
DNAJB14	-0.00292051
H2AZ1	0.00901676
BDH2	0.00164624
TET2	-0.00504193
ARHGEF38	0.000298253
GSTCD	-0.00942564
RPL34	0.0318075
ELOVL6	-0.0211783
ARSJ	0.000496487
PRSS12	-0.0100759
SYNPO2	0.0178101
PDE5A	-0.0172972
ANXA5	0.00200953
PLK4	0.0071391
SCLT1	-0.013583
C4orf33	-0.0119842
PCDH18	-0.00708481
MGST2	0.00483246
ELMOD2	-0.000296476
TBC1D9	-0.0523637
INPP4B	-0.0114928
USP38	-0.00967176
OTUD4	-0.0103985
ZNF827	-0.0161751
NR3C2	-0.00158451
MAB21L2	0.00191166
RPS3A	0.0275383
FBXW7	-0.0102836
TRIM2	-0.020329
MND1	0.0223813
LRAT	0.00494775
NPY2R	-0.00166101
TDO2	-0.0006114
CTSO	-0.0128996
NPY1R	-0.0129214
NPY5R	-0.00891046
CPE	0.0239463
DDX60	-0.0213667
DDX60L	-0.00792827
HMGB2	0.0175849
HAND2	0.00628984
CEP44	-0.0211693
GPM6A	0.00615822
SPCS3	-0.0111417
VEGFC	0.0165979
NEIL3	0.00720308
AGA	0.00571768
TENM3	0.00436916
CENPU	0.0112516
LRP2BP	0.028849
ANKRD37	-0.00983951
SORBS2	0.0308765
TLR3	-0.0194505
FAM149A	0.00525575
FAT1	-0.000153334
TPPP	0.0184037
ZDHHC11B	0.0274178
TRIP13	0.00118849
NKD2	-0.00716597
LPCAT1	-0.00613835
MRPL36	0.0267113
ADAMTS16	-0.0111973
SRD5A1	-0.00842231
SEMA5A	-0.00747568
TRIO	-0.00113747
LMBRD2	-0.0103364
SKP2	0.0108989
FYB1	-0.0158802
PRKAA1	-0.0367929
RPL37	0.0366922
C7	0.019368
OXCT1	0.00545935
SELENOP	-0.00579706
CCL28	-0.0157448
HSPB3	-0.0269756
RAB3C	0.0246583
DEPDC1B	0.0353805
ELOVL7	-0.0202062
ZSWIM6	-0.00631002
KIF2A	-0.00157252
LRRC70	0.00206276
CCNB1	0.0132019
MARVELD2	-0.00981675
GTF2H2C	-0.00205971
SMN1	0.0123392
MAP1B	0.0121057
MRPS27	0.00479773
LOC124901001	-0.00642945
BTF3	0.0331857
NSA2	0.00860322
GCNT4	-0.0170701
POC5	0.0235743
ZBED3	0.000899561
ARSB	-0.00960611
RASGRF2	0.00896009
ATG10	0.00306285
COX7C	0.0261086
MEF2C	-0.0123534
LYSMD3	-0.0162619
ARRDC3	-0.00659141
RFESD	-0.00452431
CAST	-0.00611259
PCSK1	0.0140634
RGMB	0.0121506
SLCO4C1	-0.0270182
MACIR	-0.00428628
FBXL17	-0.0174394
FER	0.000889389
MAN2A1	-0.037141
TSLP	-0.0290818
EPB41L4A	-0.0102582
TRIM36	-0.00149306
PGGT1B	-0.00656793
TMED7	-0.00781947
CDO1	0.015972
LVRN	-0.0137746
SNX24	-0.00159665
CSNK1G3	-0.0196198
GRAMD2B	-0.0137416
ALDH7A1	0.0234205
CHSY3	-0.0440986
LYRM7	-0.00628316
PDLIM4	0.001021
SLC22A5	-0.022687
IRF1	-0.0106121
KIF3A	-0.00246021
SOWAHA	-0.0161085
SHROOM1	-0.0432108
UQCRQ	0.0129167
C5orf15	-0.0374121
TIFAB	-0.0101381
CXCL14	-0.0161118
MYOT	0.00636709
KIF20A	0.0209252
CDC25C	0.0455571
FAM53C	0.0184602
LRRTM2	-0.0102476
ECSCR	0.0199968
CXXC5	0.00583386
PURA	-0.00976003
IGIP	-0.0112326
SRA1	0.00139148
NDUFA2	0.00929215
PCDHB3	0.0228958
PCDHGB7	0.0129335
RELL2	0.011875
ARHGAP26	-0.0192698
PRELID2	-0.00654495
SH3RF2	-0.000568011
DPYSL3	0.00112384
GRPEL2	0.00836446
PCYOX1L	0.00279887
PDE6A	-0.0115071
SLC26A2	-0.0218821
RPS14	0.028367
SYNPO	-0.00868179
SLC36A1	-0.00253654
HAND1	0.0106393
THG1L	0.00552675
LSM11	0.00856874
RNF145	-0.020989
ADRA1B	-0.0341565
PWWP2A	-0.0410893
PTTG1	0.0168495
ATP10B	-0.0290774
NUDCD2	0.0128472
SPDL1	0.00247244
LCP2	-0.013549
KCNMB1	0.0145322
NPM1	0.003374
STK10	-0.000881244
UBTD2	-0.0166597
SH3PXD2B	0.00609062
ERGIC1	0.00486792
BOD1	0.0088553
NSG2	0.0316065
MXD3	0.0073559
F12	0.000704123
PRR7	0.00919448
PDLIM7	0.0142185
N4BP3	0.00821989
NHP2	0.0114113
CLK4	0.0114916
FLT4	0.0272152
BTNL9	0.0146885
RACK1	0.0313894
FOXF2	0.0028672
NQO2	0.0226453
LYRM4	0.00416955
FARS2	0.00286849
NRN1	0.00951419
SNRNP48	-0.00528969
TMEM14C	0.00544034
NEDD9	-0.0146145
MCUR1	-0.00783442
CAP2	0.0129963
MBOAT1	-0.0134926
KIAA0319	-0.0239521
TDP2	-0.0224013
GMNN	0.0243471
SCGN	0.0298658
SLC17A4	-0.0174825
HFE	0.00875131
H2BC4	-0.00392005
PRSS16	-0.0087658
ZNF391	-0.0120385
ZSCAN26	0.0245898
ZSCAN31	0.0181951
ZNF311	0.00510014
UBD	-0.0129659
POLR1H	0.0192979
RNF39	0.018424
TRIM26	-0.00515881
PRR3	0.0125541
MRPS18B	0.0228637
POU5F1	-0.0136187
MICB	-0.0151359
LTB	-0.00911687
NCR3	-0.00290602
APOM	0.0136574
LSM2	0.00970063
CFB	-0.00290209
STK19	0.0403745
C4A	0.0059506
AGER	0.00532371
TAP2	-0.024425
PSMB8	-0.0123422
TAP1	-0.00578822
COL11A2	-0.00159937
RPS18	0.0252688
TAPBP	-0.0125249
KIFC1	0.00314896
CUTA	0.0179728
BAK1	-0.0139039
SNRPC	0.0127571
RPL10A	0.0257244
BRPF3	-0.0159042
PNPLA1	-0.0288992
ETV7	-0.0233512
STK38	-0.0350009
RAB44	-0.0359255
CPNE5	-0.00261766
RNF8	0.0185068
CCDC167	0.00633994
OARD1	0.00944361
TOMM6	0.00228265
BYSL	0.0219731
CCND3	-0.00902199
C6orf226	0.0279777
KLHDC3	0.007983
PTK7	0.0139409
SLC35B2	0.00811571
CLIC5	-0.0115016
ENPP4	-0.0028896
ADGRF1	-0.0165485
CD2AP	-0.0327163
PAQR8	-0.0132863
TRAM2	-0.00351409
GSTA1	0.0207959
GSTA4	0.0402438
KLHL31	-0.0139228
LRRC1	-0.0196286
TINAG	-0.00490296
FAM83B	-0.0192787
FAM135A	-0.0221525
SDHAF4	0.0288046
KCNQ5	0.000573197
DDX43	0.0214482
CGAS	-0.00347788
EEF1A1	0.0298545
CD109	0.0318404
COX7A2	0.00756979
TMEM30A	-0.0115091
SENP6	-0.0166064
MYO6	-0.0325343
IRAK1BP1	0.0103538
TTK	0.00700157
TPBG	-0.00109186
RWDD2A	0.00763126
MMS22L	0.00900256
FBXL4	-0.00116647
FAXC	0.0287713
COQ3	0.0164726
USP45	-0.0100241
ASCC3	-0.00194847
GRIK2	0.000869433
BVES	0.0033919
CD24	-0.0222275
ZBTB24	0.00974011
CDK19	-0.0195736
SLC16A10	0.0169516
TUBE1	0.0139598
MARCKS	-0.0145876
FRK	-0.0303385
CALHM6	-0.00771529
GOPC	-0.0021332
NUS1	-0.00349911
SLC35F1	0.0305856
PLN	0.0141407
MAN1A1	-0.0364004
HSF2	0.0291091
PKIB	-0.000233032
RNF217	-0.0400677
THEMIS	-0.0391227
ARHGAP18	-0.0304178
EPB41L2	-0.0144463
RPS12	0.0211445
TBPL1	0.0181476
MTFR2	0.011822
ARFGEF3	0.0136892
NHSL1	-0.0204952
PHACTR2	-0.00831572
PLAGL1	-0.0480007
LATS1	-0.00381203
PLEKHG1	-0.0148095
CCDC170	-0.00802183
VIP	0.0267011
TIAM2	-0.012806
GTF2H5	0.0229099
SOD2	-0.0216946
TCP1	-0.000886472
PDE10A	0.0102373
SMOC2	0.0163609
DLL1	0.0199691
CYP2W1	0.0140365
GPER1	0.0448223
MICALL2	-0.00663915
TMEM184A	-0.00406223
MRM2	0.00801554
CHST12	0.000754918
AMZ1	-0.0371772
SLC29A4	0.0189327
CYTH3	0.000979667
RAC1	-0.00566787
ZDHHC4	0.0256601
C1GALT1	-0.0189955
THSD7A	0.000810217
ETV1	0.00325074
AGMO	-0.0242462
AGR2	0.0036413
AGR3	0.00195873
SNX13	-0.011425
HDAC9	-0.00802328
CDCA7L	0.0116697
TOMM7	0.0236607
FAM221A	0.00324017
NPY	-0.00803281
SPMIP4	-0.0049426
SNX10	-0.00851723
CREB5	-0.00801781
PRR15	-0.000504255
WIPF3	-0.00143989
INMT	0.0129108
DPY19L1	-0.0379987
ANLN	0.00428933
INHBA	-0.000424246
C7orf25	0.0103098
CAMK2B	0.0304698
PPIA	0.0282057
NACAD	0.0472254
RAMP3	0.0187434
ABCA13	-0.00997899
ZNF736	-0.0166916
ZNF107	-0.0073084
TPST1	0.00686678
AUTS2	-0.0334014
VPS37D	0.0288584
METTL27	0.00253786
ELN	0.00760331
LIMK1	-0.0129601
HIP1	0.0081468
ZP3	0.0167259
UPK3B	0.0231336
TMEM60	0.0122998
PHTF2	-0.00930691
GNAI1	-0.00960269
CD36	-0.000459608
SEMA3C	-0.0330352
ABCB4	-0.000113142
ABCB1	-0.0124878
SLC25A40	-0.00909573
STEAP4	-0.00016612
SAMD9	-0.00776386
SAMD9L	-0.0172006
HEPACAM2	0.0115514
TFPI2	0.0110823
GNG11	9.28228e-05
PEG10	0.0238767
PON3	-0.00730591
PON2	-0.00491011
SEM1	0.0180581
KPNA7	0.0263892
ZNF655	-0.0114653
AZGP1	0.0242178
MCM7	0.0169739
STAG3	0.00855401
AGFG2	-0.000162406
EPHB4	0.0105281
TRIP6	-0.00099247
TRIM56	-0.0112888
MOGAT3	-0.00300249
PLOD3	-0.00457693
IFT22	0.0245244
RASA4B	0.0364823
NAPEPLD	-0.0254743
RELN	0.0243432
KMT2E	-0.0182723
NAMPT	-0.00527778
NRCAM	0.0224999
DOCK4	-0.000433284
FOXP2	0.0272429
TFEC	-0.00795277
CAV1	0.00356011
FAM3C	-0.00078934
WASL	-0.0210357
TMEM229A	-0.0072751
ZNF800	-0.00615887
IMPDH1	0.0279704
GARIN1A	-0.0206445
FLNC	0.0167912
AHCYL2	-0.0220712
PODXL	0.0460707
CALD1	0.00581105
FAM180A	0.013886
TRIM24	-0.00322683
SVOPL	-0.0623834
PARP12	-0.0152837
RAB19	-0.0200754
DENND2A	0.0262637
TAS2R4	-0.0205163
MGAM2	-0.0227555
PRSS2	0.0645648
EPHB6	0.0374639
CASP2	-0.00332653
ZNF425	0.0230157
ZNF212	-0.00357019
ATP6V0E2	0.0156675
ACTR3C	-0.0353116
GIMAP2	-0.0211472
TMEM176B	-0.00269717
KCNH2	0.00213695
NOS3	0.00729968
NUB1	-0.0079291
DPP6	0.0249897
PTPRN2	0.00613812
VIPR2	0.0162814
ARHGEF10	0.0138655
KBTBD11	-0.00689474
AGPAT5	-0.0113811
DEFA6	0.0527053
DEFA5	0.049073
PRAG1	-0.00956615
PPP1R3B	-0.00363317
SOX7	0.0207198
FAM86B1	0.0119046
TRMT9B	-0.000940213
TUSC3	0.0100069
MICU3	0.00293853
SLC7A2	0.0333133
SH2D4A	-0.00769386
SLC18A1	0.0093972
LZTS1	-0.0166978
HR	-0.00647534
REEP4	0.0052062
BMP1	-0.0039736
TNFRSF10A	0.00848886
LOXL2	-0.0110586
NEFL	0.00588021
DOCK5	-0.0118919
CDCA2	0.00998256
PNMA2	0.01499
DPYSL2	0.0163891
TRIM35	-0.00414249
PBK	0.00152652
NUGGC	0.00824086
KIF13B	-0.00294146
LEPROTL1	-0.00105682
MAK16	0.00306747
LETM2	0.00424008
IDO1	-0.0039235
PLAT	-0.0159247
ST18	0.0293806
SOX17	0.00822505
TGS1	0.00411885
LYN	-0.0135527
RPS20	0.0222092
PLAG1	-0.0070155
SDR16C5	-0.0134976
PENK	0.00877439
BPNT2	-0.0290266
SDCBP	-0.000727668
CA8	0.0155609
NKAIN3	0.00550935
YTHDF3	-0.00277903
SULF1	0.0117057
NCOA2	-0.00710208
XKR9	-0.00472177
MSC	-0.00280351
RPL7	0.031959
RDH10	-0.0284074
CRISPLD1	0.0190702
HNF4G	-0.0384166
ZFHX4	0.000601456
IL7	-0.00902526
STMN2	0.0352975
MRPS28	0.00676143
ZBTB10	-0.0122372
PAG1	-0.0312692
IMPA1	-0.0359916
SLC10A5	-0.00675776
E2F5	-0.0024005
CA13	-0.0131039
CA3	-0.00160683
OSGIN2	-0.0154515
C8orf88	0.0248688
OTUD6B	-0.00776671
RBM12B	-0.00245397
RPL30	0.0273755
OSR2	-0.0091371
COX6C	0.00668976
RNF19A	-0.014234
KLF10	-0.00873175
EIF3E	0.0115677
PKHD1L1	0.0491607
MED30	0.00356474
CCN3	0.00883283
DEPTOR	0.0187489
SNTB1	0.0175201
ATAD2	0.00357062
NTAQ1	0.00226453
ANXA13	0.0237426
TMEM65	-0.0117405
TATDN1	0.00560668
NDUFB9	0.0073587
EFR3A	-0.029774
TOP1MT	0.0254166
EEF1D	0.0391053
IQANK1	-0.0114755
TMEM276	0.0144223
FOXH1	-0.0491015
RECQL4	0.00257342
ZNF251	0.0219225
RPL8	0.0214707
LOC105375947	0.000238016
RCL1	0.00448993
JAK2	-0.0145975
PLGRKT	0.00167569
CD274	-0.00613719
DMAC1	0.00354877
NFIB	-0.00317634
ZDHHC21	-0.0186785
CCDC171	-0.0273992
RPS6	0.0182474
CDKN2B	-0.00312945
LRRC19	-0.00889118
TEK	0.0192873
LOC124902107	-0.00220235
RIGI	-0.0205262
SPINK4	0.0215146
AQP3	0.00417708
MYORG	-0.0226459
CCL21	0.0072818
FANCG	0.0102832
CA9	0.0799339
TPM2	0.0262432
NPR2	0.00675288
GNE	0.0148013
MELK	0.0100073
GRHPR	0.0175284
FBXO10	0.00693416
ALDH1B1	0.000916957
IGFBPL1	0.0208137
ANKRD18A	0.0238099
CNTNAP3	0.00738298
ZNG1F	-0.00834596
PGM5	0.0200301
MAMDC2	0.0135773
GDA	-0.0140047
TRPM6	-0.000802661
PCSK5	-0.0116714
RFK	-0.023709
GCNT1	-0.0207308
VPS13A	-0.0174272
GNAQ	-0.0221051
RASEF	-0.00497807
GKAP1	-0.0034389
RMI1	-0.000354628
SLC28A3	0.0156995
GAS1	0.0116305
CTSL	-0.0184259
LOC124902201	0.00566174
SPIN1	-0.0117007
NFIL3	-0.0138088
ROR2	0.0250821
FAM120A	-0.000281516
LOC124902215	-0.0183867
ZNF782	-0.0021993
TMOD1	0.021639
TRIM14	-0.0627498
MRPL50	0.0173174
GRIN3A	-0.0391163
ABCA1	-0.00995967
FSD1L	-0.00769022
TMEM38B	-0.00289858
ZNF462	-0.00563424
FRRS1L	0.0220353
EPB41L4B	-0.00787968
TXN	0.0168044
SUSD1	-0.0217976
HSDL2	0.0361468
KIAA1958	-0.00156577
BSPRY	0.0245353
RGS3	-0.0222794
KIF12	0.0086067
PAPPA	0.0250994
ASTN2	0.0072367
PHF19	0.0101381
TRAF1	-0.00369185
DAB2IP	-0.015529
LHX6	0.00552177
PTGS1	0.0013099
CRB2	0.00557065
PSMB7	0.00595966
RPL35	0.0230675
HSPA5	-0.00111798
PBX3	0.0060548
ZBTB34	-0.0226816
RPL12	0.0202882
STXBP1	0.0223079
TRUB2	0.00479861
LOC124900275	-0.0100127
TOR1B	-0.0138585
NCS1	0.0286267
HMCN2	-0.0246151
ASS1	-0.0151503
EXOSC2	0.011577
FIBCD1	0.0382926
POMT1	-0.0242566
GFI1B	0.02542
GBGT1	0.00211399
RPL7A	0.0267795
REXO4	-0.011757
CACFD1	-0.0118787
BRD3OS	0.0221985
OLFM1	0.012963
MRPS2	0.00410215
CARD9	-0.0175874
EGFL7	0.0315482
LCN10	0.0106135
LCN15	0.0124572
MAMDC4	-0.00919292
EDF1	0.00647394
ABCA2	-0.0134094
SAPCD2	0.0167699
LRRC26	0.0113546
TPRN	-0.0141678
DPH7	0.00158509
DIP2C	0.00428194
AKR1C2	0.00558411
ANKRD16	0.0241416
FRMD4A	-0.00270317
ACBD7	0.00301918
ST8SIA6	-0.00737423
HACD1	0.0268933
TMEM236	-0.0294544
NEBL	0.0164986
BMI1	-0.0219809
PRTFDC1	0.0199106
THNSL1	0.0108679
ENKUR	-0.00151178
APBB1IP	-0.0031296
MPP7	-0.0485913
BAMBI	-0.0307725
JCAD	0.0202369
CREM	-0.00211776
RET	0.0102441
RASGEF1A	0.0316637
MARCHF8	-0.00860017
ZFAND4	-0.0317095
ZNF488	0.0153747
ASAH2B	0.0167104
IPMK	-0.0119488
UBE2D1	-0.00358769
BICC1	-0.00105124
PHYHIPL	0.00300088
FAM13C	0.0306494
CDK1	0.00279875
TMEM26	-0.0143662
DNAJC12	0.018663
STOX1	0.0211663
TACR2	0.0138207
FAM241B	0.0146845
LRRC20	0.0340876
SGPL1	-0.0422381
UNC5B	-0.00711687
CDH23	0.0199358
CHST3	0.00689255
P4HA1	-0.0104492
FUT11	-0.0145999
PLAU	-0.00170186
ADK	0.0110172
COMTD1	0.00363314
KCNMA1	0.0183829
RPS24	0.0256031
LDB3	0.0106055
SNCG	0.0058521
STAMBPL1	-0.0218719
ACTA2	0.0155592
FAS	-0.00205959
IFIT2	-0.000190186
IFIT3	-0.0157102
IFIT5	-0.0336314
PCGF5	-0.0381152
MYOF	-0.0124188
SLC35G1	-0.0155114
CYP2C18	-0.0114002
CYP2C9	-0.00569012
ZNF518A	-0.00755334
TLL2	0.0444547
PIK3AP1	-0.0159457
MMS19	0.0100426
SFRP5	0.0553523
GOLGA7B	-0.00222893
HPSE2	0.00799208
ERLIN1	-0.00149483
SLF2	-0.030583
LZTS2	0.00992674
DPCD	0.000510095
PSD	0.0170939
ARL3	0.0307444
BORCS7	-0.0111868
INA	0.0326461
ATP5MK	0.00889005
NEURL1	0.0242115
COL17A1	-0.0351366
GSTO2	0.0341024
MXI1	-0.0154322
ADRA2A	-0.0160212
NRAP	0.0130351
CCDC186	-0.00421001
AFAP1L2	-0.016636
SLC18A2	-0.0209328
INPP5F	-0.00934475
FGFR2	-0.0123108
HTRA1	0.000391312
DMBT1	-0.00960245
IKZF5	-0.025923
HMX3	0.0285086
BCCIP	0.00218923
MKI67	0.00422283
MGMT	0.00197281
FUOM	0.0109957
SIGIRR	-0.00549539
CDHR5	-0.0244796
TALDO1	0.000410758
SLC25A22	-0.0116185
PIDD1	-0.00832025
RPLP2	0.0117475
CRACR2B	0.0107964
LOC124902605	0.0184729
MUC5B	0.00299002
DUSP8	-0.00141535
IFITM10	-0.00966054
CD81	0.0100638
KCNQ1	0.00430896
CDKN1C	0.0306382
PGAP2	0.00193996
TRIM21	-0.00139672
TRIM68	-0.0020694
OR51E1	0.0444033
HBB	0.021307
TRIM6	-0.00337328
TRIM22	-0.0219337
SMPD1	-0.000800458
APBB1	0.0529022
RPL27A	0.0244106
DENND5A	0.00269686
ADM	-0.00106762
AMPD3	-0.00309689
DKK3	0.0292423
RRAS2	-0.0211471
RPS13	0.0282363
KCNJ11	0.0041632
ABCC8	0.00631299
TPH1	0.0401354
SAA2	-0.00535901
SAA1	-0.0109031
LDHA	-0.0150769
IGSF22	0.0134955
ANO5	-0.00840499
FIBIN	0.00100743
EIF3M	0.003609
PRRG4	-0.0158278
HIPK3	-0.0141133
CAT	0.00161675
TRIM44	-0.0017328
PRR5L	-0.00547721
IFTAP	0.0285067
ALKBH3	0.0155962
EXT2	-0.0143941
TSPAN18	0.00102404
CHST1	0.0166865
SLC35C1	-0.0225393
CRY2	-0.00532354
LARGE2	0.0103244
DGKZ	-0.013176
ZNF408	-0.00555625
LRP4	-0.0184235
PACSIN3	0.032718
ACP2	-0.0159667
PTPMT1	0.0278396
AGBL2	-0.0135054
PTPRJ	-0.0112628
SLC43A1	0.00283249
UBE2L6	-0.021471
YPEL4	0.0253047
ZDHHC5	-0.00741944
FAM111A	-0.00294182
DTX4	-0.0111838
STX3	-0.00200028
MS4A2	-0.0358417
MS4A12	-0.0113839
CD6	-0.016136
CD5	-0.0123549
TMEM258	0.0432382
FEN1	0.00472176
SCGB2A1	0.0034452
EEF1G	0.0242155
CSKMT	0.00450131
POLR2G	0.0120533
WDR74	0.0215985
CHRM1	0.00770441
LGALS12	-0.0122658
PLAAT3	-0.00902432
ZFTA	0.00176824
MACROD1	0.0168692
BAD	0.00945367
GPR137	-0.0067124
PYGM	0.00107266
CDC42BPG	-0.021991
BATF2	-0.0200179
CDCA5	0.019964
TM7SF2	0.00144281
FAU	0.0271944
SLC25A45	-0.0367859
FAM89B	0.0103859
PCNX3	-0.00639006
EFEMP2	0.00936885
MRPL11	0.00857052
SPTBN2	0.0359301
CLCF1	0.0116681
TMEM134	0.00283794
CDK2AP2	-0.00424564
GSTP1	0.0327967
TBX10	0.0143566
ALDH3B1	0.00773627
CPT1A	-0.00755819
MRGPRF	0.0109311
FGF19	-0.00365351
PPFIA1	-0.00829021
PDE2A	0.0240263
STARD10	0.011085
P2RY2	-0.00873456
PLEKHB1	0.0249298
MRPL48	0.0181075
PAAF1	0.00387164
KCNE3	0.0209906
LIPT2	0.00331627
POLD3	0.00235045
RPS3	0.0293057
SERPINH1	-0.0375449
MAP6	0.0140811
ACER3	-0.00279934
CLNS1A	0.00372722
AAMDC	0.00174894
USP35	-0.00224033
DLG2	0.015253
PICALM	-0.00590624
HIKESHI	0.0126168
RAB38	0.0220679
PANX1	-0.00688862
SESN3	-0.000291372
CEP57	0.0012155
MAML2	-0.0110164
CCDC82	-0.00503237
ARHGAP42	-0.00460855
MMP10	-0.0200402
MMP1	-0.0173418
MMP3	-0.0509859
CASP5	-0.010044
CASP1	-0.0252078
CARD16	-0.0111541
GUCY1A2	-0.00440919
RAB39A	-0.00851719
ACAT1	0.0112949
RDX	-0.00193398
ARHGAP20	-0.0196822
LAYN	0.00218024
CFAP68	0.00440881
CRYAB	0.0022354
DIXDC1	0.00324805
TIMM8B	0.0145318
ZBTB16	0.0144918
NXPE2	-0.0137653
TAGLN	0.0308823
PCSK7	-0.0181863
BACE1	-0.00591012
FXYD6	0.0108475
MPZL3	-0.0014465
MPZL2	-0.0109431
CD3E	-0.0250641
PHLDB1	-0.00101793
RPS25	0.0306565
HYOU1	-0.00897275
HMBS	0.00332576
NECTIN1	0.0205629
POU2F3	0.00721305
SORL1	-0.00800918
JHY	0.0424291
ZNF202	0.0155401
SPA17	0.0135834
ROBO4	0.00259988
PKNOX2	0.0339307
HYLS1	0.0333439
CDON	0.0249348
RPUSD4	0.0196702
KIRREL3	0.0110176
BARX2	-0.00630091
ST14	-0.00943803
IGSF9B	0.00961912
THYN1	0.00869029
B4GALNT3	-0.0302659
FBXL14	-0.0157996
CACNA2D4	-0.0146096
FOXM1	0.00166003
DYRK4	0.034512
GALNT8	0.0311611
CD9	0.00110978
MRPL51	0.011156
GAPDH	0.017986
LPAR5	-0.00367944
ING4	0.00250679
CDCA3	0.0314358
C12orf57	0.0399515
PHB2	0.00727101
PHC1	0.0152308
KLRC1	0.00329911
PLBD1	-0.0214845
H2AJ	0.00726442
LDHB	0.0185995
CMAS	-0.00462619
ETNK1	-0.00789401
KRAS	-0.0271428
BHLHE41	-0.0309809
SSPN	-0.0128846
REP15	0.000753932
FGD4	-9.78973e-05
PKP2	-0.0429089
SLC2A13	-0.0215045
PDZRN4	0.00721739
NELL2	-0.00690057
SLC38A1	-0.0200454
AMIGO2	0.00543911
PCED1B	0.0015084
RAPGEF3	0.00298837
VDR	-0.0115266
PFKM	0.0360403
CCDC184	-0.000897098
ADCY6	-0.00043717
PRPH	0.0129597
TROAP	0.0213801
RACGAP1	0.00909688
GPD1	-0.0231779
COX14	0.00938261
LIMA1	-0.0448383
SLC4A8	-0.0238737
SCN8A	0.0284905
ACVRL1	-0.0112828
KRT1	-0.035277
EIF4B	0.0201926
TNS2	0.0170912
CSAD	-0.013089
ESPL1	0.0101366
PFDN5	0.0341322
AAAS	0.0134479
ATP5MC2	0.00227974
HNRNPA1	0.000462706
NFE2	0.00102575
GPR84	-0.00286512
ITGA5	0.00981612
PDE1B	-0.0258627
ITGA7	0.00617568
SARNP	0.0358965
CDK2	0.00108642
RPS26	0.0119332
RPL41	0.0235761
ESYT1	-0.000514217
MYL6B	0.0346159
CNPY2	0.0367411
STAT2	-0.0185743
PTGES3	-0.00909358
NACA	0.0207473
PRIM1	0.0399455
SHMT2	0.0141362
NDUFA4L2	0.0138069
GLI1	0.0187031
KIF5A	0.0217657
DTX3	0.0161092
ARHGEF25	0.0179292
B4GALNT1	0.017019
AGAP2	-0.0242819
MARCHF9	0.00310147
EEF1AKMT3	0.0103362
TSFM	0.00545864
SRGAP1	-0.00594305
RASSF3	-0.000435208
LEMD3	-0.00915485
MSRB3	0.00404097
TMBIM4	-0.00689458
DYRK2	-0.00949734
CPM	-0.00796087
RAB21	-0.0115411
TBC1D15	0.0151677
NAV3	-0.0107476
SYT1	0.00315414
PAWR	-0.0300845
TMCC3	-0.0057485
FGD6	-0.00757227
SNRPF	0.00356679
CFAP54	0.0137496
APAF1	-0.0261991
DEPDC4	0.00509691
GAS2L3	-0.0246185
ANO4	-0.0162173
GNPTAB	-0.0359647
DRAM1	-0.0122123
NUP37	0.00874314
TXNRD1	0.0152168
EID3	0.000416886
SLC41A2	-0.0438669
WASHC4	-5.48537e-05
APPL2	-0.00730824
CRY1	-0.0097699
UNG	0.00753193
ATP2A2	-0.00538497
FAM216A	0.00584622
PPTC7	-0.00710277
SH2B3	-0.0207509
RPL6	0.0150176
OAS3	-0.0261486
OAS2	-0.00497451
RASAL1	0.0383557
SLC8B1	-0.00818762
HSPB8	0.00113406
CIT	0.00287409
RPLP0	0.0237591
MSI1	0.0107026
COX6A1	0.000879541
TRIAP1	0.00534397
COQ5	0.020807
POP5	0.0227913
KDM2B	-0.0206598
ABCB9	0.0489634
PITPNM2	-0.0205091
MTRFR	0.000557324
DNAH10	-0.00206974
BRI3BP	-0.0137392
TMEM132B	0.0245362
TMEM132C	-0.00309708
RIMBP2	0.0189149
MMP17	-0.000335878
PUS1	0.01564
P2RX2	0.00836022
ZNF140	0.00988825
GJB2	-0.0077216
IL17D	-0.00418296
SKA3	0.00145163
ZDHHC20	-0.0241499
FGF9	0.0204787
TNFRSF19	0.0221026
RPL21	0.020894
RASL11A	-0.0102283
PDX1	0.00126717
CDX2	-0.00877359
SLC46A3	-0.0134059
HSPH1	-0.0177813
B3GLCT	-0.00300426
KL	0.0266551
NBEA	0.00648116
VWA8	0.00582987
DGKH	-0.0160801
EPSTI1	-0.0243503
ENOX1	0.00540673
TSC22D1	-0.0472527
TPT1	0.0195223
ITM2B	-0.0161713
RB1	-0.0099986
RCBTB2	-0.0153085
EBPL	0.00510757
FAM124A	0.0229619
NEK3	-0.0142524
OLFM4	0.0362832
PCDH20	-0.00530792
DACH1	-0.00357093
COMMD6	0.00636506
FBXL3	-0.0102419
SLAIN1	0.0149642
MBNL2	-0.00798451
RAP2A	-0.00308152
LOC124903211	-0.00133819
PCID2	0.0148398
TMCO3	0.0359813
C13orf46	0.00015081
ANG	0.0123389
RNASE4	0.0158781
RNASE1	0.0069627
METTL17	0.0166036
HNRNPC	0.00602535
METTL3	0.0218465
MRPL52	0.00987911
LRP10	-0.00559851
PRMT5	0.00686764
HAUS4	0.00683659
CEBPE	-0.0191546
PPP1R3E	0.0107549
DHRS4L2	0.00511669
CARMIL3	-0.0160837
RNF31	-0.0293715
IRF9	-0.0332466
GMPR2	0.00579296
TGM1	0.043928
LTB4R2	0.0249432
NFATC4	0.0172511
CMA1	-0.00720451
GZMB	-0.0085568
HEATR5A	-0.0106722
DTD2	-0.000711547
EGLN3	-0.0280313
TTC6	-0.0357761
RPS29	0.0392063
RPL36AL	0.0208846
KLHDC1	-0.00775165
VCPKMT	-0.00672831
CDKL1	-0.0358268
SAV1	-0.0285552
TRIM9	-0.00142934
GNG2	-0.00508075
PTGER2	-0.0105737
ERO1A	-0.0129557
STYX	-0.0242664
CDKN3	0.000310104
SOCS4	-0.0109428
AP5M1	-0.00567807
NAA30	-0.00720508
PPM1A	-0.0217212
MNAT1	0.0141297
AKAP5	-0.0116538
HSPA2	0.0267493
RAB15	0.0103517
PALS1	-0.0034151
TMEM229B	-0.0100212
PLEKHH1	-0.0471006
RAD51B	0.050619
SMOC1	0.0135521
SLC8A3	-0.0300765
TTC9	0.0201832
SIPA1L1	-0.00173534
RGS6	-0.0201522
DPF3	-0.0110404
ZFYVE1	0.000573441
ACOT1	0.0201508
MIDEAS	-0.00672899
PTGR2	-0.0194044
CIPC	-0.00354725
SLIRP	0.0179077
NRXN3	0.00445158
DIO2	0.00477637
GTF2A1	-0.00330036
GALC	-0.0124888
GPR65	-0.00900963
PTPN21	-0.037219
EML5	0.0238131
FBLN5	0.00511933
NDUFB1	0.0135152
CHGA	0.048556
MOAP1	0.0111692
UNC79	-0.026763
PRIMA1	0.0268255
IFI27L2	0.0328381
SERPINA6	0.0250625
SERPINA5	0.0147254
SYNE3	0.00319034
C14orf132	0.00365054
SLC25A29	0.00903024
HSP90AA1	-0.00454573
WDR20	-0.000799193
ANKRD9	-0.0104911
EXOC3L4	-0.0364173
COA8	0.00664178
ATP5MJ	0.0151438
LOC124903408	0.0253597
ASPG	0.0657811
KIF26A	0.0318761
SIVA1	0.0446259
ZBTB42	-0.023244
CEP170B	-0.0183264
AHNAK2	0.0207362
GPR132	-0.0153734
JAG2	0.0332891
MTA1	0.00760988
CRIP2	0.0325615
CRIP1	0.0239973
LOC102723407	0.000894217
APBA2	0.00463781
CHRFAM7A	0.0121749
MTMR10	-0.0127099
OTUD7A	-0.0209511
GOLGA8N	-0.0223032
RYR3	0.00956523
AVEN	-0.00540665
NOP10	0.0245144
BUB1B	0.00750478
INAFM2	-0.0211186
C15orf62	0.00747092
CHAC1	0.024554
OIP5	0.0268799
NUSAP1	0.000194347
JMJD7	0.000480392
HAUS2	-0.0133138
STARD9	0.00127434
CKMT1B	-0.0289464
EIF3J	-0.0159232
PATL2	-0.0144808
DUOX2	-0.0315586
DUOXA2	-0.0098392
DUOXA1	-0.000812508
SEMA6D	-0.0237896
CEP152	-0.0108893
HDC	-0.00918506
LYSMD2	-0.0305084
TMOD3	-0.0192794
BCL2L10	0.0116935
GNB5	0.002575
WDR72	-0.0439599
CCPG1	-0.00819025
PIERCE2	0.00326154
TEX9	-0.0125798
CGNL1	0.016285
POLR2M	-0.0111436
ALDH1A2	0.0119376
MINDY2	-0.00634986
CCNB2	0.00780407
FAM81A	0.00818337
TPM1	0.0209185
APH1B	0.00581554
DAPK2	-0.0180761
CSNK1G1	-0.0124765
PCLAF	0.00311
RBPMS2	0.0118917
PIF1	0.00714052
PLEKHO2	-0.0123225
UBAP1L	-0.000215198
[truncated: 898 more rows]

## Sheet: RC_comp4_microbe
taxa	taxa_coeff
Alistipes	0.465078
Dialister	0.127319
Incertae_Sedis	0.129386
Oscillibacter	0.0536922
Arcobacter	-0.349529
Bacillus	-0.101098
[Ruminococcus]_torques_group	0.0687563
UCG-002	0.316026
uncultured_Ruminococcaceae	0.344572
Family_XIII_AD3011_group	0.580605
Acetobacter	-0.234619

## Sheet: RC_comp5_gene
gene	gene_coeff
HES4	-0.0208063
AGRN	-0.011138
TNFRSF18	-0.0254109
UBE2J2	-0.0029285
DVL1	-0.0442029
AURKAIP1	-0.0081627
VWA1	-0.0183764
ATAD3C	-0.0097928
CDK11B	-0.0122979
CDK11A	-0.0024634
NADK	-0.0035913
TMEM52	-0.0126627
PRKCZ	-0.0015129
PRDM16	-0.013973
ARHGEF16	-0.003825
ZBTB48	-0.0055315
PHF13	-0.0248204
VAMP3	0.00344751
SPSB1	-0.0090005
SLC25A33	0.021022
CTNNBIP1	-0.0119395
RBP7	-0.0350238
PGD	-0.0162954
CENPS	0.00111574
SRM	-0.0181549
ANGPTL7	-0.0017156
MAD2L2	-0.010542
PLOD1	-0.0095725
MIIP	-0.0217816
EFHD2	-0.0059217
EPHA2	-0.0101665
ALDH4A1	-0.0514631
AKR7A2	-0.0073362
CAPZB	-0.0110365
CAMK2N1	0.0114657
CDA	-0.0166164
ALPL	-0.0102111
RAP1GAP	-0.0246689
LDLRAD2	-0.0304983
HSPG2	-0.0040474
EPHB2	-0.010551
LYPLA2	-0.0068204
GALE	-0.0137926
SRSF10	0.0157251
RSRP1	0.0381994
MACO1	-0.0010955
SELENON	-0.0201335
PDIK1L	0.0142935
FAM110D	-0.0119293
ZNF593	-0.014577
CEP85	-0.0020515
SH3BGRL3	-0.0018789
ZNF683	0.0152367
SFN	-0.0113879
KDF1	-0.0049174
SYTL1	-0.0154054
MAP3K6	-0.0377787
ATP5IF1	-0.0025077
RCC1	-0.001116
FABP3	0.0110877
COL16A1	-0.0012269
FAM167B	-0.0145367
MARCKSL1	-0.008222
PHC2	-0.0271954
GJA4	-0.0300165
TMEM35B	0.0195031
ZMYM1	0.0210368
AGO3	0.0164552
STK40	-0.0059233
ZC3H12A	-0.011204
DNALI1	-0.0046589
MANEAL	-0.0227512
INPP5B	0.0076809
RRAGC	0.00970118
NDUFS5	-0.0058027
MACF1	-0.0018946
PABPC4	-0.0093921
ZMPSTE24	0.0477644
CTPS1	-0.0012034
EDN2	0.00115182
P3H1	-0.013732
TMEM125	0.0124792
TIE1	-0.0143976
CDC20	-0.009922
ST3GAL3	-0.0170247
ARTN	-0.0057638
ATP6V0B	-0.0171837
B4GALT2	-0.0372199
BEST4	-0.0042349
PLK3	-0.0045575
HECTD3	-0.0057081
PRDX1	-0.0040799
AKR1A1	-0.0128344
RAD54L	-0.0223979
MKNK1	0.00207273
CYP4X1	-0.0243163
TAL1	-0.0121992
CMPK1	0.00057065
TRABD2B	-0.0131039
CDKN2C	-0.0100646
RNF11	0.0191554
TTC39A	-0.0152797
BTF3L4	0.0238586
ORC1	-0.0328231
LRP8	-0.0103745
IFT25	0.022029
CYB5RL	-0.008397
MROH7	0.0209968
DHCR24	-0.0146772
TMEM61	-0.0088245
PCSK9	-0.0496192
HOOK1	0.0113999
L1TD1	-0.0144418
ATG4C	0.0284917
ALG6	0.042097
ITGB3BP	0.00503813
PGM1	0.00547169
RAVER2	0.0439708
AK4	0.00736108
DNAI4	0.0190849
MIER1	0.0179497
GNG12	0.0181734
LRRC40	0.0280252
ZRANB2	0.0232342
FPGT	0.0497007
ACADM	0.0152406
ZZZ3	0.00796179
MIGA1	0.0404596
DNAJB4	0.00966253
GIPC2	0.0401861
PRKACB	0.0442002
SAMD13	0.0048157
CTBS	0.0424787
ZNHIT6	0.0154934
COL24A1	-0.0107835
ODF2L	0.00482352
HS2ST1	0.00819182
PKN2	0.0071722
LRRC8B	0.00998119
LRRC8D	0.00451262
ZNF326	0.0306771
GLMN	0.0224577
DIPK1A	0.00981345
TMED5	0.038892
CCDC18	0.00619513
GCLM	0.00039051
ABCD3	0.0132529
TLCD4	0.0249912
RWDD3	0.0229504
DPYD	0.0120198
PALMD	-0.0214703
FRRS1	0.0226792
AGL	0.0251358
SLC35A3	0.0456849
TRMT13	0.00894949
LRRC39	0.00327569
VCAM1	0.00292262
SLC30A7	0.0213929
S1PR1	-0.0216622
AMY2B	0.00689231
PRMT6	0.00140589
VAV3	0.0105702
SLC25A24	0.00935947
NBPF6	-0.0131575
EEIG2	0.0466081
STXBP3	0.0308532
ELAPOR1	-0.032957
CELSR2	-0.0288385
AMPD2	-0.01284
GSTM5	-0.0180194
SLC16A4	-0.0037731
DRAM2	0.00400161
RAP1A	0.0241761
DDX20	0.00569893
PPM1J	-0.0266721
SLC16A1	0.0150816
RSBN1	0.0135481
BCL2L15	0.0306037
NRAS	0.00730505
SLC22A15	0.0155861
CD58	0.0356395
CD101	0.0193581
TENT5C	-0.0126842
HSD3B2	0.00982229
PHGDH	-0.0233558
REG4	-0.0213473
NOTCH2	-0.0216554
NBPF10	-0.008341
GJA5	-0.0416765
NBPF9	0.00117365
H2BC21	-0.0024199
MTMR11	0.00700273
APH1A	-0.0092036
CTSS	0.0197112
MINDY1	-0.003655
C1orf56	-0.0054708
MLLT11	-0.0259219
TNFAIP8L2	0.00376137
ZNF687	-0.0152318
TUFT1	0.0117757
OAZ3	-0.0067394
S100A11	-0.0026593
S100A6	-0.0029055
S100A4	-0.0017654
S100A14	-0.0074736
SLC27A3	-0.0007669
CREB3L4	-0.00987
RAB13	-0.0076738
KCNN3	-0.0117748
EFNA1	0.0116358
SLC50A1	-0.0293536
DPM3	-0.0195547
FDPS	-0.021727
MSTO1	-0.0090796
MEX3A	-0.0446247
IQGAP3	-0.0107848
HDGF	-0.0145916
PEAR1	-0.0165667
FCRL2	0.00861087
ACKR1	-0.0073391
TAGLN2	-0.0050321
CD244	0.0105389
ITLN1	-0.0068958
ITLN2	-0.0253577
OLFML2B	-0.0037415
UHMK1	0.0316124
HSD17B7	-0.0118107
TADA1	0.0170331
CREG1	0.0234495
XCL2	0.00626082
XCL1	0.0202905
ATP1B1	0.0170561
SELP	-0.0113378
KIFAP3	0.00507214
GORAB	0.0297566
FMO4	0.0175987
VAMP4	0.0351512
DNM3	-0.0089991
FASLG	0.0265914
TNFSF18	0.0363509
TNFSF4	0.016335
ANKRD45	-0.0066352
ZBTB37	0.016224
RC3H1	0.0158791
SOAT1	0.0358298
QSOX1	-0.040867
XPR1	0.00959698
ARPC5	0.00324172
TRMT1L	0.0187087
HMCN1	-0.0070703
PLA2G4A	0.00286457
RO60	0.0454044
KCNT2	0.00804992
ZBTB41	0.0306688
DENND1B	0.00443056
NEK7	0.0389851
PTPRC	6.83e-05
LAD1	-0.0076094
SHISA4	-0.0075929
ADIPOR1	-0.0085979
FMOD	-0.0121294
MDM4	0.00865637
LRRN2	0.0201125
CDK18	-0.0308329
SLC45A3	-0.006504
RAB7B	0.0133728
AVPR1B	-0.0036904
SRGAP2	-0.0093352
C4BPA	-0.0063652
CD34	-0.0161755
RCOR3	0.0205078
SLC30A1	0.00824292
NSL1	0.0258709
PTPN14	-4.68e-06
CENPF	-0.0014242
LYPLAL1	0.0323396
SLC30A10	0.029179
TAF1A	0.0153375
BROX	0.0371148
FAM177B	-0.0012605
FBXO28	0.0202563
NVL	0.0135159
CNIH4	0.0214954
DNAH14	0.0467626
SRP9	0.0260433
TMEM63A	-0.0196701
LEFTY1	-0.0356877
ACBD3	-0.0113966
MRPL55	-0.0087689
GUK1	-0.0116786
RNF187	-0.0014962
ABCB10	0.0105486
GALNT2	-0.0050855
EGLN1	0.0173544
TSNAX	0.0217435
TARBP1	0.0040136
GPR137B	0.0117046
RYR2	-0.0017991
OPN3	0.0164288
COX20	0.0287423
SMYD3	-0.0050513
ZNF124	0.0290432
EIPR1	-0.0110855
ID2	0.0239248
YWHAQ	0.0127064
GRHL1	0.00331575
RRM2	-0.0083564
HPCAL1	-0.0262507
SLC66A3	0.0169467
GEN1	0.025892
OSR1	0.00978906
HS1BP3	-0.0161401
FAM228B	0.0329284
CENPO	-0.0165474
DNAJC27	0.00830549
KIF3C	-0.0449355
SLC35F6	-0.0077075
CENPA	-0.0081653
TMEM214	-0.0223252
CGREF1	-0.0303927
CCDC121	0.0275765
PPP1CB	0.0259742
LCLAT1	0.00535379
CAPN13	0.00644521
GALNT14	3.05e-05
NLRC4	0.0225766
YIPF4	0.0224506
FEZ2	0.0177611
GPATCH11	0.00194633
CEBPZOS	0.0307802
QPCT	0.00333631
CDC42EP3	0.00215042
RMDN2	0.0108547
EML4	0.0118454
KCNG3	0.0152864
ZFP36L2	-0.0198742
LRPPRC	5.31e-06
CRIPT	0.0256848
FOXN2	0.00695607
CLHC1	0.028324
PNPT1	0.00967027
FANCL	0.0043521
PUS10	0.0201487
SANBR	0.00578704
XPO1	0.0145524
LGALSL	-0.0003913
ETAA1	0.0288385
C1D	0.0239554
PNO1	0.00288587
FBXO48	0.0152877
GMCL1	0.0152596
SNRNP27	0.00843726
ASPRV1	-0.001614
TIA1	0.00444948
TGFA	0.0013935
TPRKB	0.00596612
SLC4A5	0.00602763
DCTN1	-0.0331517
C2orf81	-0.0086688
WDR54	-0.0005309
MRPL53	-0.027947
PCGF1	-0.0038908
EVA1A	-0.0046572
GCFC2	0.0358027
REG3G	0.00120042
REG3A	-0.0392635
TMSB10	-0.0271932
CAPG	-0.0160303
VAMP5	-0.0129836
GNLY	0.0143026
ATOH8	-0.0205756
CD8A	0.0216247
KRCC1	0.0173646
ZNF892	0.0120161
KCNIP3	-0.0065617
NCAPH	-0.0053616
MGAT4A	0.0219652
TSGA10	0.0208811
LIPT1	0.0163516
SLC9A2	0.00490252
GCC2	0.0148008
EDAR	0.0263667
NPHP1	-0.0111529
TMEM87B	0.020144
ZC3H8	0.00384638
RGPD8	0.024853
IL1RN	-0.0106957
PAX8	-0.0139817
DDX18	0.0112521
PTPN4	0.0360106
GYPC	-0.0020757
MAP3K2	0.0123836
PROC	0.00367812
LIMS2	-0.0175333
SAP130	-0.0170392
MZT2B	-0.0238152
RAB6D	0.0373417
MZT2A	-0.0032983
LYPD1	-0.0023724
NCKAP5	0.0115941
TMEM163	0.00639284
SPOPL	0.0256183
ORC4	0.0373217
LYPD6B	-0.0067155
LYPD6	-0.0076324
RBM43	0.0259016
NMI	0.00517036
ARL5A	0.0237399
NR4A2	-0.0121451
GALNT5	-0.0033627
PLA2R1	0.028687
ITGB6	0.00408023
GCG	-0.0107363
GCA	0.0272156
GRB14	0.00729392
SLC38A11	-0.0149437
LOC124906086	0.0123632
B3GALT1	0.0185626
ABCB11	0.00527314
FASTKD1	0.0368328
PHOSPHO2	0.0363636
LNPK	0.0326201
IFT70B	0.00640924
IFT70A	0.0169991
PDE11A	0.00515466
PRKRA	0.0113524
DUSP19	0.0362021
FSIP2	0.0434878
ITGAV	0.0188532
ASNSD1	0.0125504
ORMDL1	0.0318083
PMS1	0.00059144
SLC39A10	0.0215464
DNAH7	0.00396356
STK17B	0.00674463
PGAP1	0.00786066
HSPE1	0.01585
RFTN2	0.00389735
C2orf69	0.0202046
TYW5	0.0219904
SGO2	0.0036116
HYCC2	0.00252088
BMPR2	0.0165792
CARF	0.0155014
NBEAL1	0.0109008
INO80D	0.014185
ADAM23	-0.0180439
FASTKD2	0.00589967
FZD5	0.00090091
MAP2	-0.0001767
RPE	0.0265007
LANCL1	0.0201265
CPS1	-0.0024395
IKZF2	0.0364891
SPAG16	0.00677022
IGFBP5	-0.0116161
TNS1	-0.0021661
CYP27A1	0.0179859
WNT10A	-0.0033566
CRYBA2	-0.0189455
SLC23A3	0.0107008
TUBA4A	-0.0395858
GMPPA	-0.0320119
CHPF	-0.0311663
OBSL1	-0.0119683
KCNE4	-0.0046661
FAM124B	-0.0166674
SLC19A3	0.0176102
ARMC9	-0.0232908
NMUR1	0.00163688
UGT1A1	-0.0094018
HJURP	-0.0176525
SH3BP4	-0.0057268
HES6	-0.0050941
GPC1	-0.0167163
DTYMK	-0.0056331
GAL3ST2	-0.0002025
NEU4	0.0184214
CNTN4	0.00294518
TRNT1	0.0287196
ARL8B	0.00701766
CIDEC	-0.008893
IL17RE	-0.0227168
SEC13	-0.0253345
TIMP4	-0.0023657
PPARG	0.00134456
TSEN2	0.00062196
IQSEC1	-0.0236657
NUP210	-0.005642
SLC6A6	-0.0090307
FGD5	-0.0116201
GALNT15	-0.0187209
PLCL2	0.00430354
UBE2E1	0.0208124
NR1D2	0.0198994
EOMES	0.0135743
CRTAP	-0.0063204
EPM2AIP1	0.0167866
PLCD1	-0.0072825
MYRIP	-0.0204018
EIF1B	0.00294163
ENTPD3	-0.0154257
ULK4	-0.0200465
CCDC13	0.020877
ABHD5	0.00602696
CCR1	0.00487904
CCR5	0.00563931
NBEAL2	-0.0016507
PTPN23	-0.0146989
MAP4	-0.0352107
CDC25A	-0.0129539
UQCRC1	-0.0172805
P4HTM	-0.009584
LAMB2	-0.0114433
SEMA3F	-0.0139841
HYAL3	-0.0043875
HYAL2	-0.0478448
CACNA2D2	-0.0088338
MANF	-0.0021744
DUSP7	-0.009705
POC1A	-0.0097863
ALAS1	-0.0008279
SEMA3G	-0.0464385
NT5DC2	-0.0367435
STIMATE	0.00052126
RFT1	0.0080916
PRKCD	-0.0031116
TKT	-0.0301598
WNT5A	0.0005127
CCDC66	0.00551113
PDE12	0.00204221
FAM107A	-0.0346352
CFAP20DC	0.00445561
CADPS	-0.0165397
LRIG1	-0.0134248
KBTBD8	0.0022758
SUCLG2	0.0158848
EOGT	0.0183142
EIF4E3	0.0113074
PPP4R2	0.0309347
PDZRN3	-0.0022399
CNTN3	0.00620122
ZNF717	0.0257039
ROBO2	-0.0122322
CGGBP1	0.024018
ZNF654	0.0292549
NSUN3	0.00852256
ARL6	0.0104392
PCNP	0.0174467
CD47	0.0252374
RETNLB	-0.0182819
C3orf85	0.0136472
NECTIN3	0.0422739
SLC35A5	0.0347176
CD200R1	0.0182083
GTPBP8	0.0601978
NEPRO	0.0314183
NAA50	0.00467691
ZDHHC23	0.047144
ARHGAP31	-0.0043226
POGLUT1	0.010093
PLA1A	-0.0440335
LRRC58	0.00522089
HGD	-0.0076686
PDIA5	-0.016745
HACD2	0.0121893
HEG1	-0.0043617
SLC12A8	-0.0171189
SNX4	0.00944877
KLF15	-0.013958
CHST13	0.0145099
TXNRD3	-0.0012008
CHCHD6	-0.0120528
PLXNA1	-0.0303358
MCM2	-0.0080861
PODXL2	-0.0262664
COPG1	-0.0210128
PLXND1	-0.0006568
ACP3	-0.0248128
NPHP3	0.0225853
RAB6B	-0.0122891
ANAPC13	0.0157965
MSL2	0.00210321
PCCB	-0.0248558
SLC35G2	-0.0295114
NCK1	0.0111884
CLDN18	0.00060543
SLC25A36	0.0150095
RASA2	0.0117393
ATR	0.00939027
DIPK2A	0.024185
PLOD2	0.042128
PLSCR2	0.0100291
P2RY12	0.0110006
MBNL1	0.0080424
P2RY1	0.0162663
C3orf33	0.0193536
MLF1	0.039915
C3orf80	-0.0025065
NMD3	0.0153017
PDCD10	8.79e-05
LRRIQ4	0.0217261
GPR160	0.0380334
TNIK	0.0148947
NCEH1	0.00499268
NAALADL2	0.00358801
TBL1XR1	0.0122384
ZMAT3	0.0335246
PIK3CA	0.0117718
GNB4	0.0161051
TTC14	0.0387941
ATP11B	0.00130054
DCUN1D1	0.0244933
KLHL24	0.00613217
VWA5B2	-0.0263236
EPHB3	-0.0312428
MAGEF1	-0.0199222
ADIPOQ	-0.0024963
SST	-0.0171306
IL1RAP	0.00562013
ATP13A3	0.00617068
ACAP2	0.0199121
PPP1R2	0.0400276
UBXN7	0.00126148
RNF168	0.0159923
FBXO45	0.00474781
LOC124906255	0.0256558
ZNF141	0.0336171
RNF212	-0.0509779
TACC3	-0.0065942
NSD2	-0.005907
POLN	-0.0051545
HAUS3	0.0168685
ADD1	-0.0022481
RGS12	-0.0050289
NSG1	0.00251354
WFS1	-0.0245796
MAN2B2	-0.0282675
S100P	-0.0283945
CCDC96	0.00682244
AFAP1	-0.0169236
ACOX3	-0.0016853
CLNK	0.0176657
FAM200B	0.0218733
FGFBP1	-0.0131128
PROM1	0.00151698
LDB2	-0.0060329
FAM184B	0.0295302
LCORL	0.0234576
PPARGC1A	0.0155958
SOD3	-0.0174794
CCDC149	-0.0308615
PI4K2B	0.0227769
RBPJ	0.0456048
ARAP2	0.0250399
TLR1	0.019451
UGDH	0.00451791
SMIM14	0.0211761
UBE2K	0.00404041
LIMCH1	-0.0079237
TMEM33	0.0210051
ATP8A1	0.0257366
GUF1	0.0211274
GNPDA2	0.0213458
GABRA2	0.00278425
COMMD8	0.0486275
NIPAL1	0.00271452
TXK	0.0298377
DCUN1D4	0.0589705
SGCB	0.0153894
USP46	0.0213131
PDGFRA	0.0237434
KDR	-0.0097551
CEP135	0.00437123
HOPX	0.00687026
SPINK2	-0.0054828
REST	0.0121514
ADGRL3	0.00773645
UGT2A3	0.0114846
SULT1B1	0.0105235
MOB1B	0.0254597
DCK	0.0106606
CXCL6	-0.0347258
CXCL1	-0.0032789
CXCL2	-0.0085125
MTHFD2L	0.00858591
RCHY1	0.0455394
FAM47E	0.0194825
CNOT6L	0.00606569
MRPL1	0.00010895
BMP2K	0.00553597
PAQR3	0.0172541
BMP3	0.00157634
THAP9	0.0216765
ABRAXAS1	0.012883
CDS1	0.0143851
PTPN13	-0.0028247
KLHL8	0.0150889
HSD17B11	0.00870161
TIGD2	0.0298949
GPRIN3	0.00314813
MMRN1	-0.0144081
ATOH1	-0.0109687
SMARCAD1	0.00625519
TSPAN5	-0.0035852
DNAJB14	0.0255139
UBE2D3	0.0116846
CXXC4	-0.0004161
AIMP1	0.0222255
HADH	-0.0029454
GAR1	0.0142285
AP1AR	0.00655018
ARSJ	-0.029923
PRSS12	0.00139547
SEC24D	-0.0019445
PDE5A	0.036704
ANXA5	-0.0099028
PGRMC2	0.0272857
SCLT1	0.00886253
C4orf33	0.0110685
PCDH18	0.025662
NAA15	0.0149724
RAB33B	0.00060238
SCOC	0.033271
ELMOD2	0.0474014
TBC1D9	0.0259658
ABCE1	0.00595166
IQCM	0.00491438
TRIM2	0.00446209
MND1	-0.0018599
TMEM144	0.00166195
NAF1	0.00963988
NPY1R	0.0139632
NPY5R	0.0140606
TMA16	0.0101718
MARCHF1	0.0121109
TMEM192	0.00753787
CPE	-0.0150242
CBR4	0.00108868
MFAP3L	0.0262194
CEP44	0.0365207
HPGD	0.00616471
SPCS3	0.0126129
VEGFC	-0.0391912
CASP3	0.00774317
PRIMPOL	0.0205729
CENPU	-0.0040073
ACSL1	-0.0242821
TLR3	0.00867458
FAM149A	-0.0309645
SDHA	-0.0012001
SLC12A7	-0.0046717
SRD5A1	0.0199091
SEMA5A	0.0126482
ATPSCKMT	0.00669092
DAP	-0.014068
SLC45A2	0.0124597
SPEF2	0.00216022
LMBRD2	0.0390043
CPLANE1	0.00579469
EGFLAM	-0.0199642
RICTOR	0.00843197
TTC33	0.0419273
PRKAA1	0.0372858
C7	-0.0008237
OXCT1	-0.006466
EMB	0.0243613
PELO	-0.0116623
ARL15	0.0335657
HSPB3	0.0305857
SETD9	0.0307642
MIER3	0.00265418
RAB3C	-0.0027044
DEPDC1B	-0.0064419
SMIM15	0.0177973
IPO11	0.0272798
SREK1IP1	0.0255233
PIK3R1	0.0140632
AK6	0.015036
RAD17	0.0219903
BDP1	0.0192523
LOC124901001	0.00882937
TMEM171	0.00813505
GCNT4	0.0378564
POLK	0.0040311
SCAMP1	0.0353157
ARSB	0.00709045
RASGRF2	-0.0260196
ACOT12	0.0309097
TMEM167A	0.0310967
EDIL3	0.012533
TMEM161B	0.00191235
MEF2C	0.0317102
CETN3	0.0250849
POLR3G	0.00137667
LYSMD3	0.0365522
ARRDC3	0.022137
ARB2A	0.0135899
SLF1	0.0115464
PCSK1	-0.0166979
LNPEP	0.024454
RIOK2	0.0145217
RGMB	-0.0001067
SLCO4C1	0.0271378
PPIP5K2	0.0418439
NUDT12	0.00292432
FBXL17	0.0188378
MAN2A1	0.033252
SLC25A46	0.00770706
TSLP	0.0261933
WDR36	0.00882491
DCP2	0.0430956
TRIM36	0.0166514
PGGT1B	0.0372948
CCDC112	0.00800187
TMED7	0.0293641
CDO1	-0.0151297
ATG12	0.0025186
DTWD2	0.0255343
DMXL1	0.0158519
TNFAIP8	0.00068464
SRFBP1	0.0155449
SNX24	0.00601681
CSNK1G3	0.0129868
ALDH7A1	-0.0012001
LYRM7	0.0218889
SLC22A4	0.00246008
KIF3A	0.0250779
SEPTIN8	-0.0004802
SOWAHA	0.0168057
ZCCHC10	0.0204023
FSTL4	-0.0215892
C5orf15	0.0141389
TCF7	-0.0055775
UBE2B	0.0141636
C5orf24	0.0025727
SMAD5	0.00125172
KIF20A	-0.0140817
CDC25C	-0.0106188
MZB1	-0.0099841
ECSCR	-0.028001
SMIM33	-0.0060765
CXXC5	-0.006165
PURA	0.0268012
IGIP	0.0503121
SRA1	-0.0185182
PCDHB3	-0.0307567
ARAP3	-0.0244942
RBM27	0.0272684
STK32A	-0.0083211
SH3TC2	-0.0048971
ABLIM3	-0.0037528
AFAP1L1	-0.0182044
PCYOX1L	-0.0178086
PDE6A	0.0225952
SLC26A2	0.0341401
TCOF1	-0.0165127
CCDC69	-0.0006449
G3BP1	0.0224653
GALNT10	-0.0113445
TIMD4	0.0067904
MED7	0.00947019
C5orf52	-0.0048517
UBLCP1	0.0358345
ADRA1B	0.0102039
PWWP2A	0.0444877
PTTG1	-0.0006153
CCNG1	0.0177259
PANK3	0.00104715
UBTD2	0.0188436
SH3PXD2B	-0.0291085
CREBRF	0.0128693
NSG2	-0.0223081
MXD3	-0.0017186
PDLIM7	-0.013495
COL23A1	-0.0089541
ZNF354B	0.00035322
MRNIP	0.010487
RNF130	0.00490422
FLT4	-0.0336323
BTNL9	-0.0274539
TRIM7	-0.0038173
TRIM52	0.00456311
GMDS	-0.0231927
SERPINB6	-0.0145774
NRN1	-0.0290824
SNRNP48	0.00473372
BMP6	-0.0024158
TXNDC5	-0.0248162
EEF1E1	0.0236195
GCNT2	0.0130578
PAK1IP1	0.00626829
MCUR1	0.00269462
GMPR	-0.0074279
FAM8A1	0.010409
MBOAT1	0.0164011
KIAA0319	0.00258308
TDP2	0.0453313
C6orf62	0.00677022
SLC17A4	0.0300254
H2BC11	-0.005392
H2AC11	-0.0293171
ZNF391	0.00304142
POLR1H	-0.0056994
NRM	-0.0043589
MDC1	-0.0008225
VARS2	-0.0022011
TCF19	-0.0017187
MICA	-0.0019262
NCR3	0.0136956
PRRC2A	-0.0081267
VARS1	-0.0002937
HSPA1B	0.00180223
SLC44A4	-0.0016846
STK19	-0.0143901
NOTCH4	-0.0100055
PSMB9	-0.0025169
KIFC1	-0.0102897
ITPR3	-0.0028657
HMGA1	-0.0129948
ILRUN	-0.0149197
TEAD3	-0.0001788
PNPLA1	0.0161775
STK38	0.00683071
SRSF3	0.0236334
TBC1D22B	-0.0003972
CCDC167	-0.0149008
ZFAND3	-0.0088097
SAYSD1	0.0188596
TREM2	0.0101042
FOXP4	-0.0117806
MDFI	-0.029158
PRICKLE4	-0.0097661
BYSL	-0.0003967
C6orf226	-0.0117585
PTK7	-0.024488
SRF	-0.0018863
TJAP1	-0.0242743
MRPS18A	-0.0068973
ENPP4	0.00765948
ADGRF5	-0.0171171
CD2AP	0.0278685
MMUT	0.00472212
PAQR8	0.00606883
KLHL31	0.0001636
TINAG	0.00577632
FAM83B	0.0346111
BMP5	0.0289818
BEND6	0.0118303
KIAA1586	0.0426543
ZC3H11C	0.00913623
LMBRD1	0.0255362
COL9A1	0.00238713
FAM135A	0.010201
DDX43	-0.0153289
CD109	-0.0096454
TMEM30A	0.0214469
SENP6	0.0301918
PHIP	0.0187739
LCA5	0.00910464
BCKDHB	0.00261049
ZNF292	0.0139564
MANEA	0.0137725
NDUFAF4	0.0136026
FBXL4	0.0363904
FAXC	-0.0089029
USP45	0.0252275
QRSL1	0.016546
CD24	0.0216237
MTRES1	0.00138011
AFG1L	0.00155721
CD164	0.0316304
CDK19	0.0114797
REV3L	0.00720244
MARCKS	0.0337094
FRK	0.0237148
NT5DC1	0.0280358
DSE	0.00145481
KPNA5	0.00756253
GOPC	0.0283588
NUS1	0.0259233
MAN1A1	0.0294535
TBC1D32	0.0329445
SERINC1	0.00259505
PKIB	0.0154789
RNF217	0.0208655
HDDC2	0.0105681
HINT3	0.0202578
ARHGAP18	0.0634086
PERP	0.00455766
ARFGEF3	-0.0206581
PLAGL1	0.00788006
LATS1	0.00169704
LOC124901232	0.00491813
ARMT1	0.0378123
MYCT1	-0.0003043
TMEM242	0.00399217
SOD2	0.0104711
ACAT2	-0.0063816
IGF2R	-0.0005912
PDE10A	-0.0150641
RPS6KA2	-0.023995
SMOC2	-0.0362696
DLL1	-0.0071004
GET4	-0.0019965
CYP2W1	-0.0138266
GPR146	-0.0043316
GPER1	-0.0255087
NUDT1	-0.005201
ACTB	-0.0024983
CYTH3	-0.0377732
RSPH10B2	0.0116539
C1GALT1	0.0370041
UMAD1	0.0196182
THSD7A	-0.0017364
TMEM106B	0.0300459
AGMO	0.00296684
BZW2	0.00488906
AGR2	-0.0119165
SNX13	0.042284
TRA2A	0.0373175
CCDC126	0.0229562
STK31	0.00259299
SPMIP4	0.0062217
CBX3	0.00300245
SNX10	0.00610453
LSM5	0.00190858
BBS9	0.008657
DPY19L1	0.0193072
RALA	0.00525065
POLD2	-0.0102169
PURB	0.00923345
CCM2	-0.0153037
NACAD	-0.0030334
RAMP3	-0.0374326
ADCY1	-0.0205819
PKD1L1	0.0245057
VSTM2A	0.00991259
SEC61G	0.00858748
NIPSNAP2	0.00975706
ZNF736	0.0330797
ZNF680	0.0127256
ZNF107	0.00558683
ZNF138	0.027239
ZNF92	0.0219389
AUTS2	0.00289885
VPS37D	-0.0058872
STX1A	-0.0076499
ABHD11	-0.0026295
ELN	-0.0046904
POM121C	-0.0140342
HIP1	-0.012816
ZP3	-0.0023277
DTX2	-0.0098059
PHTF2	0.0235348
GNAI1	0.00914764
CD36	0.00995508
SEMA3C	0.0240361
SEMA3E	0.00943906
TMEM243	0.00296047
ABCB4	0.012114
ABCB1	0.00803286
RUNDC3B	0.00957225
SLC25A40	0.0334203
STEAP1	0.0204715
STEAP2	0.0083445
CFAP69	0.0112839
FAM133B	0.00333992
BET1	0.00969095
CASD1	0.0204881
PEG10	-0.0057317
PON3	0.0125
PON2	0.0135616
SDHAF3	0.00173667
BHLHA15	-0.0168443
TRRAP	-0.0239778
SMURF1	-0.0188856
ZNF394	-0.0055382
ZNF655	0.0248719
MCM7	-0.0132839
GAL3ST4	0.0171283
SAP25	-0.0022387
MOSPD3	-0.0189197
GNB2	-0.0155924
EPHB4	-0.0415573
IFT22	-0.0225876
RASA4B	-0.0296858
RASA4	-0.0093006
NAPEPLD	0.0328289
RELN	-0.0124594
KMT2E	0.00585182
SYPL1	0.045123
CCDC71L	0.00871379
DUS4L	0.02475
DNAJB9	0.00717441
TMEM168	0.0247245
BMT2	0.0452852
GPR85	0.0126464
MDFIC	0.0003799
TFEC	0.0306234
ST7	-0.0063962
CFTR	0.0172153
NDUFA5	0.0416443
WASL	0.00744001
TMEM229A	0.00816976
ZNF800	0.00911048
SND1	-0.0147764
LEP	-0.0070097
IMPDH1	-0.046675
MEST	0.0407558
PODXL	-0.0164464
STMP1	0.00811135
MTPN	0.00343097
SVOPL	0.0520391
KIAA1549	-0.0012552
TAS2R4	0.00898986
PRSS2	-0.0631467
ARHGEF5	-0.0032713
PDIA4	-0.0126792
ATP6V0E2	-0.0425603
ACTR3C	0.00225093
GIMAP2	0.00347329
GIMAP1	-0.0086837
NOS3	-0.036588
WDR86	-0.0042981
PTPRN2	-0.0134521
ZNF596	0.0112106
TDRP	0.0149458
AGPAT5	0.0274988
DEFA6	-0.0431831
DEFA5	-0.0395364
SOX7	-0.0476533
XKR6	-0.0317564
FDFT1	-0.0162153
FAM86B1	-0.0030428
MSR1	0.018032
ZDHHC2	0.00520609
LPL	-0.0062088
SLC18A1	-0.0051742
LZTS1	0.00128238
DMTN	-0.0012664
REEP4	-0.0409532
POLR3D	-0.0091994
TNFRSF10A	-0.0283552
BNIP3L	0.0128673
LEPROTL1	0.0101331
GTF2E2	-0.0103647
GSR	-0.0111594
UBXN8	0.0184975
RNF122	-0.0096728
DUSP26	-0.0091249
EIF4EBP1	-0.0003912
PLEKHA2	0.0109648
GINS4	-0.007295
PLAT	0.00899379
CEBPD	-0.0038169
UBE2V2	0.0338392
PCMTD1	0.0160122
RB1CC1	0.016029
LYPLA1	0.0192081
SOX17	-0.0236393
CHCHD7	0.00301759
BPNT2	0.0263599
GGH	0.00240064
TTPA	0.0298723
YTHDF3	0.0115582
BHLHE22	-0.0088119
ARMC1	0.0240065
TRAM1	0.0185309
KCNB2	-0.0109359
RDH10	0.0239816
UBE2W	0.0352378
TMEM70	0.00970533
JPH1	-0.0140699
PI15	-0.004938
HNF4G	0.0282991
ZC2HC1A	0.00092959
TPD52	0.0148339
ZBTB10	0.0213955
PAG1	0.0342605
IMPA1	0.0170629
SLC10A5	0.0126271
SNX16	0.00808085
LRRCC1	0.035447
RBIS	0.0183327
OSGIN2	0.0265916
TMEM64	0.00943153
OTUD6B	0.0450007
TRIQK	0.0139837
RBM12B	0.0216301
DPY19L4	0.0345181
MTERF3	0.0121672
RNF19A	0.013434
ANKRD46	0.030567
RRM2B	0.0293246
KLF10	0.00461172
LRP12	0.0305
ZFPM2	-0.0043051
UTP23	0.0409514
MAL2	0.016017
CCN3	-0.0101419
ZHX2	-0.0124432
ANXA13	-0.0170137
TMEM65	0.0276066
TRMT12	0.00944385
ZNF572	0.0142881
SQLE	-0.0073129
MYC	-0.0054393
EFR3A	0.00970475
TRAPPC9	-0.0069868
GPIHBP1	-0.0197719
TOP1MT	-0.0113995
RHPN1	-0.0185021
MROH6	-0.0059194
NAPRT	-0.0098721
EEF1D	-0.0133044
GFUS	-0.0376336
FAM83H	-0.0049253
SCRIB	-0.0014613
GRINA	-0.0019852
CYC1	-0.0118347
BOP1	-0.0020478
SLC52A2	-0.0114916
VPS28	-0.0081291
GPT	-0.0051778
RECQL4	-0.0214423
ARHGAP39	-0.0082565
RPL8	-0.0039056
ZNG1A	0.0017537
SLC1A1	4.06e-05
CDC37L1	0.0428401
AK3	0.0185614
RANBP6	0.0513784
GLDC	-0.004693
ZDHHC21	0.0113015
SNAPC3	0.00324313
CCDC171	0.0284002
ADAMTSL1	0.00929488
HACD4	0.0135689
MTAP	0.00785366
CDKN2B	0.0105492
DMRTA1	0.0011365
CAAP1	0.0240062
IFT74	0.0365837
LRRC19	0.0311905
TEK	-0.0252271
LOC124902107	0.00360671
ACO1	-0.008075
RIGI	0.030603
SPINK4	-0.0225352
AQP3	-0.0246155
CCL21	-0.0015778
VCP	-1.46e-06
FANCG	-0.0089999
ATOSB	-0.0004345
RUSC2	-0.0013451
CA9	-0.0143096
TLN1	-0.0118222
GBA2	-0.0069726
TMEM8B	-0.0007778
GNE	-0.0067084
GRHPR	-0.0055577
FBXO10	-0.0108754
SHB	-0.022823
ALDH1B1	-0.002769
IGFBPL1	-0.0205004
CNTNAP3	-0.0025179
ZNG1F	0.0162351
LOC112268044	-0.0203099
ZNG1E	0.0123794
PTAR1	0.0115514
TRPM6	0.00262882
CARNMT1	0.0283811
RFK	0.00155248
GCNT1	0.0177117
VPS13A	0.0420976
GNAQ	0.0145229
GKAP1	0.0458795
RMI1	0.0215499
NTRK2	0.0193955
CTSL	0.0269357
CDK20	0.00389497
SPIN1	0.0293392
ROR2	-0.0183894
OMD	0.011507
WNK2	-0.0180219
PTCH1	0.00173445
HABP4	-0.0029676
ZNF782	0.0276428
NCBP1	0.00082885
COL15A1	-0.0063399
TGFBR1	0.0401517
GRIN3A	0.00116302
NIPSNAP3A	0.013815
ABCA1	0.00227842
FSD1L	0.0441815
FKTN	0.0125185
TMEM38B	0.0306632
EPB41L4B	0.00633567
PTBP3	0.0150008
KIAA1958	0.00533597
BSPRY	-0.028807
ZNF618	-0.02164
WHRN	0.00064152
PAPPA	-0.0097734
PHF19	-0.0273494
GSN	-0.0156745
LHX6	-0.015403
PTGS1	-0.0171211
ZBTB6	0.0310397
ZBTB26	0.00499948
PBX3	-0.0038929
ZBTB34	0.00541566
STXBP1	-0.0290925
FPGS	-0.0069655
ST6GALNAC4	-0.0042433
SLC25A25	-0.0056207
BBLN	-0.026495
CIZ1	-0.0195174
GOLGA2	-0.0206735
CERCAM	-0.0092122
DYNC2I2	-0.0131508
LRRC8A	-0.0193796
PRRX2	-0.0034803
FIBCD1	-0.0221198
AIF1L	-0.0194574
PRRC2B	-0.0051961
GTF3C5	-0.0019447
SURF4	-0.0016394
SARDH	-0.0025629
BRD3OS	-0.0133679
MRPS2	-0.0012018
SEC16A	-0.0174963
EGFL7	-0.0426828
DIPK1B	-0.0021149
LCN10	-0.0022821
EDF1	-0.008896
PTGDS	-0.024316
NPDC1	-0.0208144
SAPCD2	-0.0153671
LRRC26	-0.0302441
MRPL41	-0.0031463
ZMYND19	-0.0086571
ARRDC1	-0.0009858
DIP2C	-0.0277081
AKR1C1	-0.0096517
CCDC3	-0.0211243
MINDY3	0.0121611
TRDMT1	0.00862622
VIM	-0.0001788
ST8SIA6	0.0136541
TMEM236	0.0230451
ANKRD26	0.0298304
RAB18	0.0303019
MPP7	0.0342373
CCDC7	0.0081652
PARD3	-0.0154435
CREM	0.0117374
FZD8	-0.0224286
ZNF25	0.00019593
ZNF33B	0.00767023
CSGALNACT2	0.0128229
RASGEF1A	-0.0264719
TMEM72	0.00653982
ZNF22	0.00358378
MARCHF8	0.0130832
ZFAND4	0.011436
ZNF488	-0.0090138
A1CF	0.0112894
CSTF2T	0.00884663
IPMK	0.0178496
UBE2D1	0.0254147
TFAM	0.0131074
BICC1	0.0288286
FAM13C	-0.0284131
ANK3	0.0081157
TMEM26	0.010725
DNAJC12	-0.0162487
SIRT1	0.0107981
DDX21	0.00414495
AIFM2	-0.012264
LRRC20	-0.0033404
CDH23	-0.0069214
VSIR	-0.0088351
CHST3	-0.0095412
P4HA1	0.0318323
COMTD1	-0.0218462
KCNMA1	-0.0009432
EIF5AL1	-0.0083821
MMRN2	-0.0234829
SNCG	-0.0165814
ADIRF	0.00391799
SHLD2	0.0106448
MINPP1	0.0277062
PTEN	0.0125807
STAMBPL1	0.0190236
FAS	0.0321706
IFIT5	0.00034524
PCGF5	0.0249252
HECTD2	0.0220297
CPEB3	0.0223202
RBP4	-0.0046473
SLC35G1	0.0354592
NOC3L	0.0025587
TBC1D12	0.030452
CYP2C9	0.0191107
CYP2C8	0.00930857
TCTN3	0.0004035
ZNF518A	0.0252913
TLL2	-0.0256054
TM9SF3	0.0233208
PIK3AP1	0.00683118
RRP12	-0.0003718
UBTD1	-0.0069283
SFRP5	-0.0255598
ABCC2	-9.5e-05
BLOC1S2	0.0161192
SCD	-0.0336299
SLF2	0.0133109
TWNK	-0.0140944
KAZALD1	-0.0269199
DPCD	-0.008268
PPRC1	-0.0019172
GBF1	-0.0001074
SFXN2	-0.0045408
BORCS7	0.0276038
INA	-0.0056366
NEURL1	-0.0235063
PDCD4	0.00737151
SHOC2	0.00193966
GPAM	0.00120286
VWA2	-0.0005531
TRUB1	0.0140448
FGFR2	0.0047262
FAM24B	0.0250617
IKZF5	0.0466472
OAT	0.00521258
LHPP	-0.0054658
MKI67	-0.0106481
PRAP1	0.00763308
ECHS1	-0.0003745
IFITM2	-0.0052123
HRAS	-0.0031298
EPS8L2	-0.0029822
TALDO1	-0.0406144
CRACR2B	-0.0327218
MUC2	-0.0337509
MUC5B	-0.027436
ASCL2	-0.0164804
CD81	-0.0180862
KCNQ1	-0.0235416
CDKN1C	-0.0232215
PHLDA2	-0.0146319
HBB	-0.0206991
TRIM6	0.00507306
CAVIN3	-0.0024339
APBB1	-0.0112173
TAF10	-0.0154028
DENND5A	-0.0096418
TMEM41B	0.0101983
RNF141	0.00720728
ZBED5	0.0267767
DKK3	-0.0093523
BMAL1	-0.0015146
FAR1	0.0202392
RRAS2	0.0336038
CYP2R1	0.0104013
KCNJ11	-0.006896
ABCC8	-0.0027811
UEVLD	0.00954268
NAV2	-0.0199543
ANO5	0.00745094
FANCF	0.00990438
GAS2	0.0212961
SVIP	0.0193993
LUZP2	0.0122203
CCDC34	-0.0021738
LGR4	0.0238865
LIN7C	0.0160749
ARL14EP	0.0324488
DNAJC24	0.00516139
PRRG4	0.0141105
DEPDC7	0.00748808
HIPK3	0.00979396
EHF	0.00890777
RAG1	0.0122259
C11orf96	-0.0020294
ACCS	0.00568592
TSPAN18	-0.0098713
CREB3L1	-0.0373792
ARHGAP1	-0.0095532
LRP4	0.00889162
PACSIN3	-0.0167677
DDB2	-0.0036166
NDUFS3	-0.0042756
AGBL2	0.0332573
APLNR	-0.023474
TNKS1BP1	-0.0193513
YPEL4	-0.0183491
LPXN	0.00199129
FAM111A	0.0237401
DTX4	6.37e-05
MPEG1	0.00289799
MS4A6A	0.0118839
MS4A4A	0.0112731
MS4A7	0.0175497
MS4A12	0.0103842
CCDC86	-0.0077247
TMEM109	-0.0121999
TMEM132A	-0.0191981
TKFC	-0.0098821
FEN1	-0.0039947
AHNAK	-0.0177146
ZBTB3	0.00503151
CHRM1	-0.0467503
COX8A	-0.0042888
PLCB3	-0.0062041
CCDC88B	-0.0017462
EHD1	-0.0009885
CDCA5	-0.017249
FAU	-0.0086828
SYVN1	-0.0107829
CAPN1	-0.0015952
SLC25A45	0.00917421
LTBP3	-0.0045732
FAM89B	-0.0278893
SNX32	-0.0022736
EFEMP2	-0.0168187
KLC2	-0.0212808
RAB1B	-0.0040986
CCDC87	-0.0017647
SPTBN2	-0.0223428
LRFN4	-0.0075893
SYT12	-0.0203388
RHOD	-0.008058
CLCF1	-0.0067586
PPP1CA	-0.0148825
CORO1B	-0.013664
PITPNM1	-0.0001349
GSTP1	-0.0401399
ALDH3B1	-0.0217859
NDUFS8	-0.0179661
C11orf24	-0.0214996
MRPL21	-0.0052484
CCND1	-0.009909
DHCR7	-0.0157064
PDE2A	-0.0220173
STARD10	-0.0053341
PLEKHB1	-0.027972
KCNE3	-0.0324885
POLD3	-0.0289666
DGAT2	-0.0115786
CAPN5	-0.0061312
NDUFC2	0.0351827
RAB30	0.0129679
TMEM126B	0.0224972
FZD4	-0.0215246
TAF1D	0.00512636
MRE11	0.0203983
ANKRD49	0.0315877
SESN3	0.0201876
FAM76B	0.00549069
MTMR2	0.0266897
CCDC82	0.0295336
JRKL	0.0214207
ARHGAP42	0.0046356
PGR	0.0125856
YAP1	0.0108626
TMEM123	0.0214139
PDGFD	0.0195892
MSANTD4	0.0157574
KBTBD3	0.0128562
AASDHPPT	0.0239232
GUCY1A2	0.00127579
RAB39A	0.00835595
NPAT	0.032194
ATM	0.0118109
EXPH5	0.00700625
ARHGAP20	0.00867374
CRYAB	-0.0080382
SDHD	0.0171541
BCO2	0.0151583
NXPE2	0.00410201
NXPE1	0.00736831
NXPE4	0.0024678
TAGLN	-0.0004292
FXYD6	-0.0095977
MPZL3	0.00323329
MPZL2	0.0336574
CD3G	0.00208535
TTC36	0.00603451
TMEM25	0.00720624
NHERF4	0.00227707
MCAM	-0.0097696
NECTIN1	-0.0209666
SORL1	0.00321412
JHY	-0.0085239
ESAM	-0.0071401
ROBO4	-0.025119
PKNOX2	-0.0395721
FOXRED1	-0.021571
KIRREL3	-0.0266096
ZBTB44	0.0242205
IGSF9B	-0.0012128
CACNA2D4	0.0218697
FOXM1	-0.0199759
DYRK4	-0.0175557
GALNT8	-0.0378019
ANO2	-0.0022166
VWF	-0.0330336
SCNN1A	-0.0080724
LTBR	-0.0262838
NCAPD2	-0.0049518
GAPDH	-0.015775
PTMS	-0.0063677
CDCA3	-0.0103239
C12orf57	-0.0191081
CLSTN3	-0.0016633
APOBEC1	-0.0070587
SLC2A14	-0.0130882
CD69	0.00212215
KLRF1	0.00518152
CLEC2B	0.00343344
CLEC1A	-0.0202378
OLR1	0.00642812
KLRD1	0.0136492
LOC124902875	0.00983257
MAGOHB	0.00915252
LOC124902876	-0.0209749
TAS2R20	0.0177555
FAM234B	-0.0069629
PLBD1	0.0026716
H2AJ	-0.0253599
C12orf60	0.00262696
DERA	0.0138791
PIK3C2G	-0.0012391
SLCO1C1	0.0190638
GOLT1B	0.0215658
ETFRF1	0.017303
KRAS	0.0228571
BHLHE41	0.00875635
SSPN	0.0268127
ERGIC2	0.0194974
TMTC1	-0.006144
ETFBKMT	0.00405597
PKP2	0.00521759
ALG10	0.0166015
SLC2A13	0.0132553
GXYLT1	0.00618695
YAF2	0.0426023
PUS7L	0.0262758
TWF1	0.00350161
SLC38A1	0.0186711
RPAP3	0.0140654
RAPGEF3	-0.0291399
HDAC7	-0.0032935
PFKM	-0.0032872
FKBP11	-0.0115587
TROAP	-0.0170579
SPATS2	-0.0016344
LIMA1	0.0114397
CSRNP2	0.00431861
POU6F1	-0.0037733
GALNT6	-0.0156881
SLC4A8	0.0115445
SCN8A	-0.0308812
KRT1	0.00398289
TNS2	-0.008782
CSAD	0.0181781
AAAS	-0.0068472
HOXC4	-0.0023736
ITGA5	-0.0128796
ITGA7	-0.010531
CD63	-0.0042467
PYM1	-0.0024201
MYL6B	-0.0116253
CNPY2	-0.0182619
PTGES3	0.0482993
PRIM1	-0.0039976
SHMT2	-0.0083443
NDUFA4L2	-0.0229879
ARHGEF25	-0.0067589
B4GALNT1	-0.0104299
METTL1	-0.0070552
ATP23	0.00418426
SLC16A7	0.00322946
TAFA2	0.0290235
PPM1H	-0.0041414
TBC1D30	-0.0020939
HMGA2	0.0173604
TMBIM4	0.0339722
DYRK2	0.00774106
MDM2	0.00297642
YEATS4	0.0120962
PTPRR	0.00966203
THAP2	0.032051
TMEM19	0.0257978
RAB21	0.00846499
TRHDE	0.00353952
BBS10	0.0177584
ZDHHC17	0.0209592
PAWR	0.0461051
RASSF9	-0.0011864
CEP290	0.0252934
TMTC3	0.0390866
KITLG	0.0140253
POC1B	0.044121
MRPL42	0.020927
NR2C1	0.0171731
ACTR6	0.0290439
GAS2L3	0.0514641
ANO4	0.0303982
CHPT1	0.0239621
GNPTAB	0.00063908
TXNRD1	-0.0176267
SLC41A2	0.0324828
WASHC4	0.0287665
CKAP4	-0.0424634
C12orf76	0.0276089
PPTC7	0.00615832
TCTN1	-0.0124877
PPP1CC	0.0200396
ALDH2	-0.0142811
TMEM116	0.0160166
NAA25	0.0006203
RASAL1	-0.0405716
SDSL	-0.0057566
CCDC60	-0.0088963
CIT	-0.0288656
PXN	-0.0023045
CFAP251	-0.0130862
ABCB9	-0.0131137
DDX55	0.00189328
TCTN2	-0.0259235
NCOR2	-0.0037857
AACS	-0.0099241
TMEM132B	-0.0118596
RIMBP2	-0.0349611
ULK1	-0.0021435
PUS1	-0.0066316
FBRSL1	-0.0056956
ZNF26	0.00655159
ZNF10	0.0242782
ZDHHC20	0.0273738
MICU2	0.0236885
MTMR6	0.0142154
RASL11A	0.0182291
PAN3	0.0261699
FLT1	-0.004356
SLC46A3	0.014059
UBL3	0.0277308
HSPH1	0.0264552
B3GLCT	0.0104724
N4BP2L2	0.0237023
KL	-0.0167946
POSTN	0.00285582
UFM1	0.0236301
RGCC	-0.0165088
DGKH	0.0108246
LACC1	0.0222645
TSC22D1	0.00531263
LCP1	0.00315427
ITM2B	0.0196747
RB1	0.0357657
LPAR6	0.0204309
RCBTB2	0.0442443
SPRYD7	0.00416266
TRIM13	0.0030444
FAM124A	-0.0269129
DHRS12	0.00078641
ALG11	0.00048696
OLFM4	-0.0220029
PCDH20	0.0225447
MZT1	0.0279146
PIBF1	0.00983625
KLF12	0.00049836
TBC1D4	0.0244832
COMMD6	0.00021316
CLN5	0.0129724
FBXL3	0.0435366
OBI1	0.00594061
RBM26	0.0169282
SLITRK6	0.0191116
TGDS	0.025024
UGGT2	0.00954523
MBNL2	0.0379986
RAP2A	0.0174201
ABHD13	0.0188632
COL4A2	-0.0071666
ATP11A	-0.0089798
MCF2L	-0.023566
TMCO3	-0.0363849
PIP4P1	-0.0056831
RAB2B	0.0259133
PRMT5	-0.0063528
CDH24	-0.0126456
SLC22A17	-0.0081155
DHRS4L2	-0.0019827
LTB4R2	-0.0223855
NFATC4	-0.0167243
NYNRIN	-0.0005217
G2E3	0.0131499
DTD2	0.0424253
NUBPL	0.00349869
ARHGAP5	0.0159934
EGLN3	0.0190888
PPP2R3C	0.0101287
TTC6	0.046798
CLEC14A	-0.0240021
TRAPPC6B	0.00872578
KLHL28	0.0247367
PRPF39	0.0238936
MIS18BP1	0.00607081
RPL36AL	-0.0146197
KLHDC1	0.019869
VCPKMT	0.00596319
SOS2	0.0194378
CDKL1	0.0199921
NIN	0.00234459
PYGL	-0.0045236
TRIM9	0.0173673
TMX1	0.0256458
GNG2	0.0343203
PTGER2	0.00736688
TXNDC16	0.00031314
STYX	0.0437114
CNIH1	0.0287284
GMFB	0.0240311
CGRRF1	0.0301536
SAMD4A	0.00509525
SOCS4	0.0133829
EXOC5	0.0226432
AP5M1	0.0486845
NAA30	0.0349508
KIAA0586	0.00950786
PPM1A	0.0164357
TRMT5	0.0113696
SLC38A6	0.0268007
WDR89	0.00040144
ESR2	-0.0021307
ZBTB25	0.0209233
AKAP5	0.0162366
HSPA2	-0.0038878
PPP1R36	0.00117165
CHURC1	0.0442176
PALS1	0.0124787
RDH11	-0.0089475
SMOC1	-0.0138507
TTC9	-0.0091406
RGS6	0.0156188
DPF3	0.0193699
ZFYVE1	-0.0078245
ACOT1	-0.0214889
COQ6	-0.0032207
ABCD4	-0.0026323
ANGEL1	-0.0043499
GSTZ1	-0.0092078
NRXN3	-0.0150026
GTF2A1	0.0240794
GALC	0.0184869
GPR65	0.0135931
KCNK10	0.00328246
PTPN21	0.0129659
FOXN3	0.00030015
KCNK13	0.0168607
CHGA	-0.049611
LYSET	0.0218527
GON7	0.00305555
UNC79	0.00523821
OTUB2	-0.0026787
SERPINA6	-0.0161294
SERPINA1	-0.0028621
SYNE3	-0.0038633
BCL11B	0.00381321
CCNK	-0.0030098
SLC25A29	-0.0196438
HSP90AA1	0.0113247
CDC42BPB	-0.0039115
ASPG	-0.0064468
KIF26A	-0.0242029
SIVA1	-0.0076176
AHNAK2	-0.0001507
JAG2	-0.0189918
MTA1	-0.0088954
CRIP2	-0.0380934
CRIP1	-0.003076
TEDC1	-0.0044938
LOC124903450	0.00830825
APBA2	-0.0056607
CHRNA7	-0.0056604
GOLGA8N	0.0248334
KATNBL1	0.0166721
NOP10	-0.0062714
ZNF770	0.0186137
FAM98B	0.0119702
RASGRP1	0.0033103
CHST14	-0.0102308
RHOV	-0.0092445
DLL4	-0.0171041
CHAC1	-0.0004089
MAPKBP1	-0.0008234
HAUS2	0.0498823
ADAL	0.0223567
PDIA3	-0.0145831
CTDSPL2	0.0367853
EIF3J	0.0508934
PATL2	0.0143642
GATM	0.0212891
BLOC1S6	0.0162085
SEMA6D	0.0092001
CEP152	0.00808924
EID1	0.0114191
COPS2	0.0366717
ATP8B4	0.0105418
TRPM7	0.0328028
SPPL2A	0.0251615
LYSMD2	0.00223168
ARPP19	0.00432358
ATOSA	0.00807468
WDR72	0.0258659
RSL24D1	0.0123163
CCPG1	0.0268699
TEX9	0.0297838
ZNF280D	0.0298722
POLR2M	0.0126736
MINDY2	0.0223198
BNIP2	0.00659576
ICE2	0.00440854
RAB8B	0.00470749
PPIB	-0.0094137
RBPMS2	-0.0041351
ITGA11	-0.0069169
PAQR5	0.00870833
TLE3	0.00468384
LARP6	-0.0036174
THAP10	0.00092917
CELF6	0.022959
CD276	-0.0557727
LOXL1	-0.0041812
CLK3	-0.0290406
CSPG4	-0.0163048
FBXO22	0.0294589
CIB2	-0.0138135
IDH3A	0.021437
DNAJA4	0.0130749
TMED3	-0.0063319
GOLGA6L9	0.00342838
BTBD1	0.00157402
TM6SF1	0.00329526
NMB	-0.0011397
ALPK3	-0.0105407
PDE8A	0.0203578
TICRR	-0.0087568
IDH2	-0.0545722
PRC1	-0.0065823
FAM174B	-0.0110045
LRRC28	0.0111693
RHBDF1	-0.0043414
HBA2	-0.0093629
HBA1	-0.0115158
PGAP6	-0.0111554
NME4	-0.0395228
NHLRC4	0.00181986
PIGQ	-0.0019807
WFIKKN1	0.00821851
WDR90	-0.0214404
WDR24	-0.0215337
ANTKMT	-0.0066978
CHTF18	-0.0213979
TPSG1	-0.0352333
BAIAP3	-0.0031553
IFT140	-0.0527147
TMEM204	-0.0114224
NHERF2	-0.0380387
NTHL1	-0.0022089
RAB26	-0.0222029
TRAF7	-0.0053846
ECI1	-0.0015558
ABCA3	-0.0282781
CCNF	-0.0279056
TEDC2	-0.023368
ATP6V0C	-0.0120933
KCTD5	-0.0132099
PAQR4	-0.0331164
PKMYT1	-0.008843
HCFC1R1	-0.0054849
DNASE1	0.021584
SMIM22	-0.0023992
PPL	-0.003801
NAGPA	-0.0189209
GRIN2A	0.00547302
EMP2	-0.0170052
CPPED1	0.00259074
NOMO1	-0.0133422
RRN3	0.0241389
NPIPA5	-0.003815
NDE1	-0.0009566
ABCC1	-0.0162698
SMG1	0.00432336
[truncated: 795 more rows]

## Sheet: RC_comp5_microbe
taxa	taxa_coeff
Moraxella	0.0332091
[Ruminococcus]_gauvreauii_group	-0.35694
Dorea	-0.461792
[Eubacterium]_brachy_group	0.0218168
Desulfovibrio	-0.401007
Lachnospiraceae_unclassified	-0.345321
Hungatella	-0.19763
Kozakia	0.379466
Lactobacillales_unclassified	0.409648
Agathobacter	-0.16385

[truncated: 10 more sheets: RC_comp6_gene, RC_comp6_microbe, RC_comp7_gene, RC_comp7_microbe, RC_comp8_gene, RC_comp8_microbe, RC_comp9_gene, RC_comp9_microbe, RC_comp10_gene, RC_comp10_microbe]
